# Supplementary material for: Dynamic changes of Bacterial Microbiomes in Oropharynx during Infection and Recovery of COVID-19 Omicron Variant
Source: PLoS Pathog. 2024 Apr 3;20(4):e1012075. doi: 10.1371/journal.ppat.1012075 (PMC10990182; doi:10.1371/journal.ppat.1012075)
Supplement: S2 Table — (XLSX) [file ppat.1012075.s009.xlsx]

## Sheet: Sheet1
S2 Table. Detailed clinical data. Including healthy controls (HC=199)
U=Unknown	Cohort	sex(1,male; 2,female)	age (year)	blood pressure (mmHg)	BMI (kg/m2)	White blood cell（10^9/L）	Red blood cell（10^12/L）	Hemoglobin(g/L)	Platelet（10^9/L）	Neutrophil（10^9/L）	Lymphocyte（10^9/L）	Eosinophil（10^9/L）	ALT (U/L)	AST (U/L)	Albumin (g/L)	Total bilirubin (mmol/L)	UREA (mmol/L)	Creatinine(μmol/L)
HC001	Discovery	2	26	126/68	21.95	6.4	5.29	158	240	3.77	1.99	0.14	30	23	48.3	8.9	3.8	71
HC002	Discovery	1	25	123/75	26.36	5.55	4.8	157	229	2.8	2.3	0.04	27	21	50.6	15.11	4.28	95
HC003	Discovery	2	26	110/63	21.9	5.55	4.41	136	270	3.55	1.62	0.08	8	13	43.7	13.21	4.5	59
HC004	Discovery	2	26	114/64	20.14	4.5	4.14	124	221	1.68	2.33	0.11	13	15	45.2	4.02	6.16	75
HC005	Discovery	2	22	129/76	26.06	11.1	5.36	168	356	6.64	3.79	0.21	30	29	48.4	10.29	5.33	70
HC006	Discovery	2	22	108/65	21.9	5.3	3.98	126	313	3.42	1.35	0.1	8	13	46.8	13.7	3.5	59
HC007	Discovery	2	25	122/60	28.72	4.53	3.99	123	260	2.45	1.66	0.11	8	13	45.5	2.15	4.67	56
HC008	Discovery	2	25	127/89	29.05	4.8	4.2	129	248	2.92	1.77	0.11	20	24	48.2	11.88	5.1	64
HC009	Discovery	2	24	144/83	22.85	6.57	5.5	163	240	3.28	2.67	0.11	21	22	50.9	10.38	3.89	74
HC010	Discovery	2	21	138/82	29.1	7.18	5.62	168	237	3.96	2.53	0.32	161	74	51.1	16.13	4.49	68
HC011	Discovery	2	26	104/69	25.42	9.75	5.2	157	319	5.66	2.86	0.77	75	33	48.5	14.76	4.2	56
HC012	Discovery	1	24	123/76	24.74	8.57	4.64	151	348	5.35	2.31	0.57	53	24	49.4	5.3	5.32	82
HC013	Discovery	1	25	128/80	23.33	5.75	5.12	157	267	2.54	2.64	0.13	12	17	50.4	10.09	4.37	67
HC014	Discovery	1	24	134/72	31.39	5.98	5.72	172	240	3.59	1.96	0.05	23	19	47.4	15.8	4.1	70
HC015	Discovery	2	23	132/84	24.82	6.74	5.21	164	208	3.81	2.55	0.04	30	22	51.5	10.2	6.15	95
HC016	Discovery	2	15	U	U	6.14	5.2	158	222	3.75	1.85	0.04	16	18	50.4	12.45	4.92	63
HC017	Discovery	2	14	U	U	5.2	3.99	127	235	3.22	1.88	0.12	25	28	47.8	15.12	5.42	68
HC018	Discovery	2	15	U	U	5.6	4.78	121	288	3.18	1.65	0.13	18	25	46.6	16.71	3.88	58
HC019	Discovery	2	24	104/61	19.29	3.56	4.34	131	329	1.37	1.99	0.01	11	18	45.9	13.58	3.75	46
HC020	Discovery	1	22	122/67	21.34	9.4	5.26	164	265	6.14	2.45	0.16	28	23	50.2	10.79	4.27	68
HC021	Discovery	2	23	127/90	27.76	4.8	5.12	159	272	2.34	2.14	0.09	34	24	51.4	15.76	4.5	91
HC022	Discovery	2	26	107/60	24.42	6.53	3.89	125	345	4.13	1.93	0.18	12	17	43.9	4.31	3.68	56
HC023	Discovery	2	23	107/63	21.2	6.35	5.03	134	223	3.34	1.73	0.14	29	34	47.8	18.16	4.98	72
HC024	Discovery	2	22	155/89	21.88	6.8	5.4	161	232	3.54	2.42	0.38	22	22	53.5	10.53	5.4	81
HC025	Discovery	2	20	113/67	22.61	6.8	4.51	142	289	4.64	1.56	0.19	22	21	48.7	12.27	5.53	65
HC026	Discovery	2	21	108/72	21.09	3.42	3.87	128	192	1.45	1.72	0.04	12	24	46	7.09	5.09	63
HC027	Discovery	2	21	122/79	20.83	6.95	4.85	144	256	4.59	1.88	0.19	13	19	48.5	11.87	2.6	60
HC028	Discovery	1	26	117/69	26.56	5.85	4.6	144	267	2.92	2.14	0.22	30	21	47.6	7.87	3.75	64
HC029	Discovery	1	22	148/87	29.29	5.21	6.12	186	305	2.58	1.82	0.49	41	24	52.3	11.53	4.83	72
HC030	Discovery	2	21	126/64	26.99	6.53	5.56	161	223	3.42	2.61	0.05	26	26	49.7	37	4.34	88
HC031	Discovery	2	25	127/77	U	6.44	4.58	144	255	3.83	2.19	0.1	15	15	46.5	7.76	3.23	65
HC032	Discovery	1	26	145/83	U	7.19	4.75	163	356	3.75	2.86	0.16	13	18	47.6	9.49	4.08	77
HC033	Discovery	1	25	144/94	30.2	6.49	6.22	182	278	4.48	1.4	0.36	41	22	50.4	9.28	3.54	69
HC034	Discovery	1	23	128/70	22.63	5.5	5.75	165	262	3.45	1.73	0.06	11	14	50.2	11.23	5.34	84
HC035	Discovery	1	21	132/85	27.98	5.57	4.79	160	221	3.21	1.89	0.08	39	34	52.4	7.88	4.85	88
HC036	Discovery	2	17	129/68	25.57	7.39	5.63	181	228	3.88	2.93	0.18	16	21	49.5	8.27	5.39	85
HC037	Discovery	1	25	93/58	25.65	6.22	5.32	164	210	3.98	1.85	0.07	23	20	49.2	10.06	4.65	82
HC038	Discovery	1	18	U	U	5.25	5.11	162	220	3.19	1.7	0.07	25	19	48.3	13.65	5.12	72
HC039	Discovery	2	22	117/71	23.95	7.2	4.11	127	265	4.36	2.07	0.45	11	15	47.2	7.2	4.7	53
HC040	Discovery	2	18	114/65	20.25	6	4.51	142	284	3.52	1.9	0.16	10	16	50.7	6.9	4.3	52
HC041	Discovery	2	19	U	U	10.52	4.04	130	216	7.67	2.19	0.05	15	15	44.5	7.92	3.44	51
HC042	Discovery	2	25	102/59	19.96	5.04	4.52	141	208	2.68	1.99	0.14	14	17	47	6.9	4.4	57
HC043	Discovery	1	25	128/69	26.34	7.46	4.82	150	331	4.77	1.95	0.34	33	22	48.5	12.99	4.84	86
HC044	Discovery	2	23	U	U	6.13	4.04	116	206	3.67	1.99	0.06	16	13	51.1	9.4	4	48
HC045	Discovery	2	20	U	U	8.94	4.63	137	261	5.71	2.63	0.05	12	15	47.7	14.42	4.45	67
HC046	Discovery	2	25	114/75	23.05	5.44	4.8	149	305	3.43	1.46	0.07	13	20	48.9	12.95	3.51	59
HC047	Discovery	1	23	U	U	6.7	5.36	154	238	4.21	1.94	0.15	34	23	46.9	13.89	3.76	70
HC048	Discovery	1	19	U	U	4.53	4.98	153	165	2.16	1.88	0.23	10	15	47.3	14.78	4.25	60
HC049	Discovery	2	24	107/58	19.14	3.69	4.12	129	187	2.15	1.35	0.01	16	16	48.7	14.5	4.55	49
HC050	Discovery	2	21	U	U	7.03	5.56	153	323	3.8	2.64	0.19	38	23	51.1	8.1	6.9	83
HC051	Discovery	1	20	115/70	U	6.67	4.88	154	265	4.18	1.97	0.09	22	20	47.9	7.15	5.05	84
HC052	Discovery	2	23	123/78	30.82	6.24	4.82	143	312	3.59	2.15	0.11	30	19	46.5	9.45	2.76	55
HC053	Discovery	2	21	U	U	7.83	4.96	138	404	4.18	3.12	0.09	15	19	49.6	8.47	2.46	58
HC054	Discovery	2	25	126/70	25.56	7.47	5.1	152	231	5.09	1.88	0.16	11	17	45.5	10.19	3.86	64
HC055	Discovery	1	23	130/94	33.71	5.9	5.72	170	260	3	2.38	0.14	32	24	49.9	6.5	4.9	78
HC056	Discovery	2	25	U	U	8.1	4.62	140	260	5.32	2.27	0.03	20	22	48.4	13.24	4.77	75
HC057	Discovery	2	23	92/67	21.36	4.13	4.52	136	205	2.25	1.57	0.11	15	21	46.5	7.1	3.5	50
HC058	Discovery	2	21	115/76	27.61	9.53	5.4	160	204	5.97	2.77	0.19	37	24	48.8	12.71	5.15	72
HC059	Discovery	2	24	109/68	23.56	7.4	4.29	135	247	4.86	2.04	0.07	8	15	50.3	9.86	6.63	51
HC060	Discovery	2	15	U	U	8.01	5.03	152	305	4.68	2.65	0.23	22	22	49.8	13.88	3.3	80
HC061	Discovery	2	18	U	U	9.04	4.7	137	299	4.28	4.11	0.12	14	22	48.9	14.33	3.89	71
HC062	Discovery	2	20	122/75	18.96	5.76	4.5	139	281	3.53	1.76	0.08	13	20	47.7	15.38	3.61	58
HC063	Discovery	1	22	U	U	9.36	5.25	162	284	5.81	2.81	0.08	33	36	51.1	15.32	4.45	70
HC064	Discovery	1	24	U	U	5.45	4.89	152	242	2.42	2.63	0.21	164	91	49.8	11.56	3.88	71
HC065	Discovery	1	23	146/89	26.4	3.56	4.89	151	217	2.01	1.21	0.06	13	19	49.5	15.21	4.19	69
HC066	Discovery	2	13	U	U	7.57	4.76	148	311	4.07	2.94	0.11	20	30	47.7	16.57	4.27	64
HC067	Discovery	1	23	U	U	5.92	4.66	129	237	3.62	1.83	0.15	36	42	51.8	11.98	5.56	70
HC068	Discovery	2	21	96/58	23.88	6.76	4.7	148	251	3.46	2.64	0.2	15	18	45.8	7.1	3.5	65
HC069	Discovery	1	20	122/54	23.04	5.38	5.32	168	174	3.43	1.62	0.1	9	20	51.7	13.93	5.7	74
HC070	Discovery	2	19	U	U	4.83	5.23	168	268	2.69	1.68	0.22	12	15	50.7	14.48	6.84	68
HC071	Discovery	1	17	U	U	8.56	5.74	166	235	4.97	2.83	0.11	103	66	48.9	13.34	5.93	72
HC072	Discovery	2	25	U	U	5.27	5.62	162	270	2.21	2.61	0.07	29	33	49.7	16.67	6.67	71
HC073	Discovery	1	21	110/67	23.3	5.66	5.07	153	260	3.49	1.71	0.1	15	14	51.7	20.51	3.74	74
HC074	Discovery	2	25	113/72	22.77	5.4	4.54	138	226	3.34	1.52	0.24	16	15	47.5	10	5.4	49
HC075	Discovery	1	23	122/77	27.4	6.59	4.89	154	191	3.84	2.29	0.07	23	19	48.5	9.4	4.4	73
HC076	Discovery	1	24	155/102	36.06	7.33	5.22	162	263	3.99	2.72	0.14	18	18	48.7	9.21	5.27	82
HC077	Discovery	1	24	133/72	26.32	6.66	5.01	155	214	3.37	2.82	0.09	22	28	50	11.6	5.9	95
HC078	Discovery	1	22	145/93	29.76	6.97	5.4	167	256	4.25	1.93	0.23	37	26	48.4	8.33	6.69	82
HC079	Discovery	2	23	103/52	20.28	5.71	4.21	124	281	2.62	2.68	0.11	9	15	45.7	9.66	4.02	55
HC080	Discovery	2	22	112/77	24.65	4.47	4.61	137	261	2.81	1.39	0.04	24	26	46.1	3.77	4.23	65
HC081	Discovery	1	24	137/92	26.33	5.48	4.43	140	215	3.54	1.61	0.07	27	15	47.2	10.1	2.5	55
HC082	Discovery	2	17	140/71	22.89	4.89	4.15	112	250	2.83	1.73	0.08	9	16	40.8	5.35	2.83	48
HC083	Discovery	1	18	131/84	25.06	8.25	5.47	171	255	4.45	3.15	0.12	66	33	55.7	16.9	6.4	87
HC084	Discovery	2	25	134/80	25.69	6.78	5.06	162	248	4.4	1.84	0.05	15	16	52.3	21.81	4.55	63
HC085	Discovery	2	18	101/66	20.83	5.31	4.55	149	239	2.98	1.82	0.11	12	20	50.8	8.83	3.45	57
HC086	Discovery	2	23	121/74	26.78	8.43	5.62	169	297	4.16	3.55	0.25	19	21	47.9	13.5	6	77
HC087	Discovery	2	23	145/82	25.16	10.52	5.32	159	294	6.79	2.77	0.24	40	24	48.2	11.39	4.12	76
HC088	Discovery	2	25	113/71	24.11	5.35	4.58	138	292	3.4	1.46	0.11	15	21	45.4	19.3	3.6	82
HC089	Discovery	2	24	116/71	26.9	6.26	4.84	142	316	2.67	3.08	0.17	25	21	47.7	14.01	4.18	66
HC090	Discovery	1	18	141/77	20.05	3.99	4.9	149	275	1.84	1.66	0.14	13	21	50.1	7.8	5.1	93
HC091	Discovery	1	22	128/90	26.84	5.38	4.71	145	189	3.15	1.88	0.05	54	34	48.5	8.87	4.27	65
HC092	Discovery	2	18	92/58	23.24	5.43	4.73	147	313	2.76	2.16	0.12	12	17	54.3	8.7	3.9	52
HC093	Discovery	1	19	125/68	29.63	6.77	5.48	152	246	3.5	2.76	0.12	61	23	51	12.46	5.61	67
HC094	Discovery	2	22	113/60	30.93	6.74	5	155	224	4.2	1.61	0.35	27	22	48	7.02	4.33	79
HC095	Discovery	2	21	95/84	20.89	5.1	4.28	134	248	1.92	2.84	0.06	13	17	49.2	8.06	5.29	64
HC096	Discovery	2	17	117/79	24	5.43	5.35	168	277	3.14	1.97	0.09	24	19	51.8	21.9	4.6	93
HC097	Discovery	2	22	103/62	26.23	4.87	4.29	136	249	2.92	1.69	0.06	12	15	46.5	10.2	6	72
HC098	Discovery	2	48	95/62	19.58	5	4.19	137	248	2.54	1.98	0.14	12	19	46.4	7.7	3	52
HC099	Discovery	1	41	158/107	28.75	4.3	4.4	145	250	2.76	1.16	0.06	42	23	48.3	8.57	4.49	68
HC100	Discovery	1	51	122/80	23.84	6.61	5.18	160	199	3.6	2.65	0.05	27	21	49.9	9.03	4.59	70
HC101	Discovery	1	50	146/96	22.95	6.7	4.79	154	283	3.54	2.21	0.46	17	19	49.5	10.5	4.1	63
HC102	Discovery	1	38	129/80	23.23	4.71	5.83	182	187	2.64	1.81	0.05	23	22	53.1	11.2	5.5	85
HC103	Discovery	1	43	122/79	26.71	5.69	5.55	161	232	3.85	1.45	0.05	45	29	50	7.08	5.51	70
HC104	Discovery	2	44	116/68	21.69	4.8	3.73	87	349	2.85	1.45	0.09	10	19	44.2	8	2.4	57
HC105	Discovery	2	36	U	U	4.33	4.06	114	300	2.79	1.27	0.06	11	16	45.6	4.57	4.02	47
HC106	Discovery	1	35	109/65	20.13	4.2	5.05	157	169	2.22	1.56	0.07	17	22	49	11.8	3.55	72
HC107	Discovery	1	49	145/98	29	7.8	4.95	151	229	4.88	2.25	0.07	52	30	46.7	12.5	5.4	80
HC108	Discovery	1	35	118/74	25.5	6.69	4.91	161	253	4.65	1.49	0.19	26	21	46.2	10	3.6	62
HC109	Discovery	1	37	109/76	29.24	7.8	4.99	147	243	4.91	2.31	0.09	24	22	51.1	18.74	5.06	86
HC110	Discovery	2	35	123/77	25.53	5.14	4.21	133	273	2.67	1.64	0.48	12	15	43.7	3.4	4.3	70
HC111	Discovery	2	38	95/55	22.97	3.35	4.4	128	199	2.11	0.88	0.09	13	20	47.2	7.1	5.7	58
HC112	Discovery	1	38	127/86	29.87	6.43	4.82	149	187	4.08	1.75	0.21	12	18	47.8	9.1	6.6	87
HC113	Discovery	2	39	U	U	6.32	4.12	139	218	3.66	1.87	0.18	35	40	48.5	15.56	5.4	70
HC114	Discovery	1	43	134/84	25.75	12.9	4.93	157	289	8.23	4.09	0.03	53	27	56.7	10.39	8.27	82
HC115	Discovery	1	44	111/60	23.39	5.96	5.04	157	286	3.25	1.92	0.35	24	24	52.1	18.45	5.04	71
HC116	Discovery	2	46	126/72	26.11	6.62	4.8	143	299	4.61	1.59	0.15	19	25	46.9	7.57	4.16	64
HC117	Discovery	2	34	131/65	23.05	2.97	3.98	91	278	1.4	1.34	0.09	23	20	45.3	8.45	2.86	56
HC118	Discovery	1	41	129/75	23.46	4.26	4.98	152	174	2.61	1.19	0.05	14	16	47.1	8.6	5.6	80
HC119	Discovery	2	49	142/82	28.5	6.76	4.34	125	304	4	2.05	0.11	22	31	42.1	15.35	2.79	61
HC120	Discovery	2	43	116/63	17.93	4.34	3.84	124	249	2.07	1.89	0.1	12	20	42.4	8.61	4.23	51
HC121	Discovery	1	35	95/55	22.97	6.7	5.04	156	324	3.87	2.35	0.05	19	20	49.6	10.5	5.81	91
HC122	Discovery	1	36	111/72	26.97	5.99	5.09	161	229	3.19	2.31	0.11	19	16	44.6	10.68	4.77	76
HC123	Discovery	1	35	129/76	24.72	4.56	5.17	156	185	2.6	1.5	0.1	16	19	50.1	13.82	4.89	88
HC124	Discovery	1	49	120/77	29.17	7.7	5.2	162	272	4.89	2.02	0.11	19	18	46.2	6.62	6.81	73
HC125	Discovery	1	33	158/103	27.78	5.67	5.06	152	303	2.79	2.36	0.04	36	22	50.8	14.81	5.67	69
HC126	Discovery	1	43	140/101	23.02	7.3	4.96	155	210	4.52	1.91	0.45	41	35	51.7	9.1	4.23	64
HC127	Discovery	1	40	128/88	26.1	6	5.46	172	303	3.53	2.08	0.1	23	21	43.6	12.6	4.4	72
HC128	Discovery	1	38	123/79	40.85	7.5	4.63	145	251	4.68	2.03	0.38	38	21	45.7	9.27	6.71	97
HC129	Discovery	2	35	97/54	22.57	4.1	4.11	125	235	2.57	1.06	0.08	9	15	46.3	12.45	3.34	51
HC130	Discovery	1	48	124/86	24.2	8.31	5.51	169	233	5.14	2.47	0.16	36	28	50.7	15.1	4.9	53
HC131	Discovery	2	36	79/44	23.77	4.21	4.42	140	211	2.31	1.58	0.05	16	17	48.4	14.31	3.58	55
HC132	Discovery	2	38	123/80	31.05	7.2	4.11	127	361	4.59	2.04	0.07	13	18	45.6	7.8	2.8	48
HC133	Discovery	2	34	109/70	21.28	6.31	4.26	128	238	3.95	1.83	0.12	16	18	46.5	4.3	3.84	51
HC134	Validation	2	34	101/59	19.38	4.28	4.44	138	252	2.17	1.68	0.09	17	35	46.9	9.43	4.63	58
HC135	Validation	2	39	96/53	19.97	5.67	4.67	138	247	3.49	1.63	0.11	10	14	50	13.12	4.89	60
HC136	Validation	1	33	141/83	17.81	3.97	5.13	167	165	2.12	1.53	0.1	22	20	51.6	18.2	5.2	74
HC137	Validation	1	33	124/75	32.85	6.22	4.85	152	284	3.12	2.34	0.29	31	18	47.7	13.8	4.3	75
HC138	Validation	1	42	132/77	27.38	6	5.1	162	232	3	2.31	0.26	22	21	44.5	19.86	4.13	66
HC139	Validation	1	44	124/74	26.23	7.2	5.77	175	182	4.26	2.12	0.2	28	22	50.5	11.27	6.84	100
HC140	Validation	1	37	116/76	22.47	4.42	5.08	162	141	2.34	1.25	0.58	22	29	48	14.96	5.55	84
HC141	Validation	2	35	109/72	19.05	4	4.5	134	192	2.09	1.63	0.04	15	17	51.9	14.4	7.5	52
HC142	Validation	1	48	142/89	26.01	6.22	4.35	141	263	4.02	1.79	0.08	14	18	50.7	10.24	5.15	96
HC143	Validation	1	37	141/94	19.16	5.65	5.63	165	163	3.44	1.65	0.25	13	18	50.7	15.54	6.41	80
HC144	Validation	2	44	150/97	26.14	6.11	4.26	127	284	3.34	1.83	0.54	30	28	48.1	19.77	4.86	53
HC145	Validation	2	41	102/70	26.04	5.52	4.85	155	228	3.76	1.44	0.03	14	13	46.4	13.2	4	63
HC146	Validation	1	39	171/106	28.7	5.34	4.95	160	257	3.27	1.65	0.11	17	16	52.9	28.99	4.2	75
HC147	Validation	1	51	151/93	25.91	6.94	5.59	168	235	3.62	2.45	0.31	35	32	54.2	17.26	3.82	79
HC148	Validation	1	48	105/80	22.79	7.82	5.27	167	227	4.98	2.24	0.2	36	15	49.6	5.11	5.25	62
HC149	Validation	1	51	111/71	25.85	5.87	4.37	147	287	3.73	1.66	0.07	18	24	50.2	12.75	4.36	88
HC150	Validation	1	40	117/70	23.85	4.48	4.81	156	217	2.56	1.43	0.23	15	19	44.5	19.32	3.97	77
HC151	Validation	1	45	137/96	27.38	6.57	5.33	163	333	4.14	1.56	0.38	20	21	49.7	17.6	3.9	81
HC152	Validation	1	33	136/73	30.46	7.69	5.31	160	257	5.08	2.1	0.19	19	16	52.5	6.78	5.61	82
HC153	Validation	1	37	109/69	26.7	6.52	5.04	159	201	4.25	1.77	0.05	18	18	51	10.88	4.37	74
HC154	Validation	1	44	133/96	24.17	5.81	5.11	169	218	3.71	1.66	0.06	22	24	53	9.58	7.23	78
HC155	Validation	1	33	112/73	25.1	7.27	5.36	160	302	4.11	2.4	0.26	23	19	52.2	10.17	7.22	100
HC156	Validation	1	35	U	U	3.81	4.94	156	163	2.29	1.23	0.03	23	17	51.1	12.87	6.11	69
HC157	Validation	2	41	83/52	19.53	4.91	4.09	135	227	2.94	1.61	0.02	9	16	47.4	12.37	5.36	55
HC158	Validation	1	36	114/74	23.6	6.45	5.19	167	283	3.67	2.3	0.08	21	25	49.5	21.19	4.28	69
HC159	Validation	2	33	122/75	27.12	7.09	4.7	144	212	4.67	1.52	0.35	4	18	44.9	5.88	3.71	44
HC160	Validation	1	48	116/75	28.01	7.08	5.13	161	276	4.25	2.21	0.1	21	21	41.9	8.47	4.57	73
HC161	Validation	1	51	120/71	24.31	8.07	5.16	158	252	4.7	2.8	0.1	20	22	45.8	11.59	5.3	94
HC162	Validation	2	33	105/66	22.35	7.54	4.47	142	281	4.83	2.22	0.1	10	17	49	6.7	4.6	65
HC163	Validation	2	36	108/62	20.58	4.66	3.89	120	168	2.92	1.42	0.04	10	20	44.2	15.81	5.4	74
HC164	Validation	1	37	114/73	30.85	6.29	5.16	158	230	3.14	2.65	0.11	31	22	49.8	12.45	6.46	81
HC165	Validation	2	38	124/82	32.85	10.24	4.62	142	220	7.27	2.32	0.14	13	17	48.1	10.5	4.1	56
HC166	Validation	1	36	113/72	36.42	5.43	5.22	150	246	3.02	1.83	0.25	39	23	47.1	6.4	4.44	73
HC167	Validation	1	34	117/76	31.51	5.95	4.87	151	221	3.43	1.98	0.14	36	21	46.2	8	6	73
HC168	Validation	1	33	122/79	29.75	6.43	5.47	167	366	3.56	2.06	0.35	53	34	49.1	12.7	5.2	83
HC169	Validation	1	42	124/77	25.69	4.87	4.65	147	179	3.35	1.02	0.17	28	21	45.3	11.2	4.6	89
HC170	Validation	1	42	144/92	27.73	5.04	5.47	167	192	2.75	1.75	0.25	56	35	51.7	12.83	4.99	72
HC171	Validation	1	43	128/86	27.76	4.81	5.28	152	563	2.59	1.65	0.24	23	18	48.7	5.54	5.35	76
HC172	Validation	2	47	112/73	24.44	6.39	4.63	148	265	3.43	2.53	0.14	35	28	47.5	7.37	4.83	65
HC173	Validation	2	38	97/60	19.1	4.15	4.16	122	149	2.61	1.21	0.05	9	18	49.4	6.85	3.41	53
HC174	Validation	1	44	U	U	4.62	5.04	157	206	2.85	1.37	0.02	17	18	51.8	14.46	4.22	73
HC175	Validation	1	46	111/86	22.99	5.08	4.96	162	212	2.85	1.71	0.09	47	30	52.1	13.09	4.17	88
HC176	Validation	1	50	158/98	25.13	6.53	4.83	147	256	3.4	2.52	0.24	31	23	44.8	8.2	4.3	79
HC177	Validation	1	50	136/78	22.28	7.42	5.06	149	239	3.5	3.36	0.1	22	21	47.3	10.4	3.6	75
HC178	Validation	1	41	125/75	28.08	5.55	5.14	156	298	2.9	2.25	0.08	25	15	48.7	14.1	5	83
HC179	Validation	2	51	104/71	23.73	4.12	4.14	131	185	2.11	1.68	0.11	26	22	45.3	9.7	5.3	61
HC180	Validation	1	43	107/68	22.28	6.57	4.82	154	162	3.89	1.91	0.34	17	23	50	13.51	6.67	81
HC181	Validation	1	45	133/89	25.47	6.35	5.48	162	260	4.23	1.42	0.3	26	31	47.3	11.6	5.6	90
HC182	Validation	2	46	116/75	21.72	5.7	4.71	146	288	3.82	1.33	0.16	10	15	52.8	12.84	3.58	48
HC183	Validation	1	46	134/85	23.18	7.79	4.62	148	227	5.54	1.82	0.05	23	21	46.3	12.42	4.67	72
HC184	Validation	1	51	117/67	24.73	4.73	4.67	150	257	2.98	1.46	0.1	14	20	45.4	8.92	3.88	78
HC185	Validation	1	35	105/80	22.79	9.27	5.54	155	261	4.94	3.58	0.2	19	18	48	19.43	6.32	90
HC186	Validation	2	46	119/71	18.65	5.82	4.93	120	191	4.02	1.32	0.09	11	20	46.9	5.41	5.68	56
HC187	Validation	2	46	118/76	21.07	5.04	4.32	140	179	2.63	1.95	0.15	12	22	44.2	9.03	3.5	51
HC188	Validation	2	48	U	23.95	4.38	4.94	147	198	2.37	1.57	0.09	32	31	51.2	8.77	3.58	61
HC189	Validation	2	36	89/59	21.63	4.96	4.21	133	210	3.04	1.52	0.08	22	20	48.3	11.5	2.7	58
HC190	Validation	1	42	113/72	24.49	4.83	4.72	152	255	3.39	1.1	0.1	26	19	47.6	13.88	4.51	66
HC191	Validation	1	51	123/79	26.85	7.79	4.94	150	215	4.87	2.22	0.2	19	23	49.1	10.02	6.84	91
HC192	Validation	1	50	124/83	27.17	5.68	5.57	171	302	2.39	2.72	0.3	18	25	52.8	11.62	5.03	90
HC193	Validation	1	36	121/74	26.49	4.64	4.77	151	209	2.84	1.38	0.06	23	22	47.1	10.33	5.76	85
HC194	Validation	2	44	102/57	21.56	4.03	3.88	119	245	2.4	1.17	0.08	15	21	50.1	5.69	3.84	51
HC195	Validation	1	46	133/84	23.94	4.32	5.47	167	196	2.6	1.31	0.16	30	21	49	22.6	4.6	79
HC196	Validation	1	38	123/79	25.95	5.43	4.55	148	195	3.42	1.6	0.09	21	27	46.6	12.36	7.62	74
HC197	Validation	2	42	101/62	21.99	4.52	4.11	126	205	2.77	1.42	0.05	12	16	42.6	4.62	2.92	60
HC198	Validation	1	47	143/97	28.33	5.95	5.07	157	217	3.91	1.53	0.07	24	24	45.9	13	4.3	110
HC199	Validation	1	43	129/67	27.29	5.43	4.65	154	280	3.39	1.58	0.1	11	17	50.9	10.26	6.53	89
