# Supplementary material for: Dynamic changes of Bacterial Microbiomes in Oropharynx during Infection and Recovery of COVID-19 Omicron Variant
Source: PLoS Pathog. 2024 Apr 3;20(4):e1012075. doi: 10.1371/journal.ppat.1012075 (PMC10990182; doi:10.1371/journal.ppat.1012075)
Supplement: S3 Table — (XLSX) [file ppat.1012075.s010.xlsx]

## Sheet: Sheet1
S3 Table. The detailed values of oral microbial α-diversity index and observed OTUs in the discovery cohort (CCO=198, HC=133)
sample	reads	label	ace	chao	shannon	simpson	coverage	observed_otus
HC001	8250	0.97	247.034	242.935	3.27943	0.09218	0.994061	205
HC003	8250	0.97	239.639	258.556	3.50224	0.054343	0.993576	182
HC004	8250	0.97	331.404	280.65	3.41695	0.070034	0.992364	183
HC005	8250	0.97	199.749	177.214	2.94595	0.098109	0.995394	127
HC008	8250	0.97	305.64	302.167	3.01827	0.172056	0.991636	237
HC009	8250	0.97	306.386	252.107	3.53856	0.052498	0.992848	191
HC010	8250	0.97	300.573	306.2	3.00473	0.137738	0.991273	221
HC011	8250	0.97	289.074	277.341	3.62305	0.064528	0.993697	245
HC012	8250	0.97	393.345	337	3.39569	0.068359	0.990182	217
HC013	8250	0.97	309.047	330.25	3.6459	0.051121	0.991515	244
HC017	8250	0.97	213.464	208.143	3.2382	0.076527	0.994545	161
HC019	8250	0.97	297.844	306.607	3.42748	0.089356	0.992	230
HC022	8250	0.97	259.534	257.222	3.33801	0.084873	0.99297	196
HC025	8250	0.97	355.649	286.276	3.16975	0.09815	0.991515	203
HC026	8250	0.97	205.757	215.812	3.42005	0.061594	0.994909	162
HC030	8250	0.97	253.932	262.714	3.75366	0.055413	0.994182	209
HC032	8250	0.97	254.923	257	3.59304	0.050226	0.993455	204
HC033	8250	0.97	333.315	273.64	3.38315	0.074811	0.992242	193
HC034	8250	0.97	303.886	303	3.07312	0.115929	0.992242	191
HC036	8250	0.97	226.973	223.84	3.32055	0.081029	0.994667	186
HC037	8250	0.97	291.212	305.607	3.5116	0.081871	0.992	229
HC038	8250	0.97	241.224	252.833	4.00551	0.033447	0.994909	205
HC039	8250	0.97	217.63	224.75	2.99402	0.110965	0.993818	161
HC040	8250	0.97	259.179	265	3.45965	0.070094	0.993576	212
HC041	8250	0.97	269.045	266.214	3.59267	0.053167	0.992727	203
HC042	8250	0.97	295.186	296.625	3.30334	0.073998	0.992727	186
HC043	8250	0.97	220.272	199.4	3.15314	0.078934	0.994909	142
HC044	8250	0.97	272.699	229.038	3.54824	0.050913	0.993818	180
HC045	8250	0.97	170.321	171	2.89943	0.113058	0.995879	138
HC048	8250	0.97	272.315	265.528	3.0275	0.133837	0.992485	213
HC049	8250	0.97	216.922	222.143	3.00792	0.135713	0.994545	175
HC052	8250	0.97	279.232	276.364	3.79331	0.043403	0.993091	228
HC053	8250	0.97	156.047	149.056	2.60314	0.190981	0.995758	116
HC054	8250	0.97	255.928	277.476	2.62077	0.217636	0.992848	196
HC057	8250	0.97	231.844	246.833	3.38186	0.068357	0.993818	176
HC062	8250	0.97	274.192	275.207	3.55286	0.055656	0.992485	210
HC063	8250	0.97	307.653	317.786	3.6247	0.059184	0.991636	234
HC066	8250	0.97	207.496	154.652	1.95345	0.344793	0.99503	119
HC067	8250	0.97	267.264	277.778	3.21599	0.1105	0.992606	210
HC069	8250	0.97	270.309	285.167	3.44481	0.089685	0.993212	221
HC070	8250	0.97	221.338	206.812	3.72277	0.045532	0.995515	186
HC072	8250	0.97	299.427	290.312	3.26445	0.110754	0.991636	217
HC075	8250	0.97	399.009	378.111	3.90904	0.04566	0.990424	264
HC076	8250	0.97	291.141	313.12	3.69734	0.044005	0.991758	222
HC078	8250	0.97	207.777	196.444	3.24397	0.070948	0.994788	163
HC080	8250	0.97	232.056	227.607	3.50252	0.068239	0.994303	189
HC081	8250	0.97	262.645	262.034	3.56744	0.054682	0.993091	207
HC082	8250	0.97	235.855	238.042	3.6349	0.047454	0.994303	193
HC084	8250	0.97	211.3	224.167	3.18844	0.108248	0.994788	174
HC086	8250	0.97	294.461	287.763	3.32615	0.090405	0.992485	238
HC087	8250	0.97	320.443	311.029	3.63047	0.057323	0.991273	238
HC088	8250	0.97	242.74	242.625	3.28268	0.080789	0.993455	183
HC089	8250	0.97	352.526	280.444	3.44997	0.06071	0.992	201
HC090	8250	0.97	258.997	262.607	3.75175	0.059728	0.994303	224
HC091	8250	0.97	367.46	376.571	3.94905	0.040479	0.990182	284
HC092	8250	0.97	306.617	299.778	3.91628	0.035599	0.992121	242
HC093	8250	0.97	259.505	272.773	3.24298	0.099525	0.992848	195
HC094	8250	0.97	295.394	299.091	3.58602	0.064703	0.992242	238
HC095	8250	0.97	255.676	202.138	3.25104	0.105888	0.994545	168
HC097	8250	0.97	281.539	291.731	3.56894	0.064469	0.992485	219
HC098	8250	0.97	341.882	292.286	3.62051	0.074404	0.992	231
HC100	8250	0.97	260.37	219.562	3.57627	0.053199	0.994303	152
HC102	8250	0.97	275.2	225.4	3.52178	0.047506	0.994061	147
HC103	8250	0.97	311.245	321.444	3.91625	0.045745	0.992	242
HC104	8250	0.97	321.664	338.7	3.92297	0.042516	0.991879	265
HC105	8250	0.97	371.041	374.25	4.14383	0.033006	0.990788	303
HC106	8250	0.97	235.981	226.276	3.64922	0.049752	0.994303	189
HC107	8250	0.97	289.871	344.059	3.63474	0.059287	0.991879	214
HC108	8250	0.97	330.029	326.927	4.19621	0.031668	0.993091	288
HC109	8250	0.97	364.669	351.25	3.8907	0.038516	0.991394	227
HC110	8250	0.97	447.851	400.135	3.91383	0.04694	0.988848	287
HC111	8250	0.97	354.77	384.5	4.15073	0.031303	0.990667	280
HC112	8250	0.97	449.809	452.062	4.41207	0.026396	0.988606	361
HC113	8250	0.97	488.17	517.773	4.42009	0.02544	0.986788	384
HC114	8250	0.97	436.662	435.068	3.88503	0.066694	0.987636	318
HC115	8250	0.97	381.883	389.583	4.29647	0.027992	0.990424	304
HC117	8250	0.97	323.644	291.235	3.61895	0.059919	0.99297	194
HC119	8250	0.97	259.168	256.37	3.95619	0.033648	0.993939	211
HC120	8250	0.97	285.936	297.231	3.35082	0.091222	0.991636	207
HC122	8250	0.97	298.632	245.391	3.41351	0.063371	0.993091	176
HC123	8250	0.97	312.618	264.056	2.9839	0.122424	0.992848	169
HC125	8250	0.97	255.347	266.045	4.05083	0.030827	0.994424	219
HC126	8250	0.97	349.328	355.719	4.00079	0.038223	0.990909	269
HC127	8250	0.97	277.668	297.714	3.97779	0.041792	0.993818	237
HC128	8250	0.97	384.906	391.182	4.78993	0.017864	0.994182	357
HC129	8250	0.97	256.936	265.588	4.23309	0.029913	0.996364	240
HC130	8250	0.97	316.911	323.538	4.49972	0.023478	0.99503	292
HC131	8250	0.97	266.596	274.714	4.17715	0.031123	0.995515	243
HC135	8250	0.97	331.982	324.283	3.89462	0.078593	0.994182	303
HC136	8250	0.97	364.946	295.889	2.90153	0.17478	0.991636	209
HC137	8250	0.97	316.382	261.103	3.87805	0.049011	0.993212	208
HC138	8250	0.97	389.268	341.167	3.94425	0.036698	0.990788	262
HC139	8250	0.97	233.682	216.882	3.09554	0.108804	0.994424	156
HC140	8250	0.97	350.932	290.897	3.30889	0.079115	0.991636	210
HC143	8250	0.97	303.339	296.122	3.93137	0.038434	0.992485	250
HC144	8250	0.97	234.74	233.476	3.68933	0.04409	0.994303	182
HC145	8250	0.97	276.14	292.565	3.75661	0.041893	0.992606	213
HC147	8250	0.97	282.181	278.1	3.21636	0.094989	0.992364	213
HC148	8250	0.97	246.511	252.125	4.02384	0.029477	0.994424	209
HC150	8250	0.97	242.54	191.043	3.08359	0.095778	0.994545	148
HC151	8250	0.97	339.033	316.375	3.74659	0.055143	0.992	227
HC152	8250	0.97	287.625	271.333	3.91946	0.038297	0.993091	227
HC153	8250	0.97	268.203	265	3.52257	0.059139	0.993091	208
HC154	8250	0.97	304.666	300.37	3.7766	0.045046	0.991758	216
HC155	8250	0.97	268.917	264.034	3.88244	0.037174	0.993091	209
HC158	8250	0.97	307.013	325.292	4.01393	0.047273	0.992848	254
HC159	8250	0.97	262.475	256.231	3.58818	0.047832	0.993939	162
HC161	8250	0.97	254.503	265	3.83641	0.050194	0.994424	220
HC162	8250	0.97	290.766	280.047	3.71279	0.048032	0.993576	248
HC165	8250	0.97	323.729	283.75	3.57987	0.066373	0.992364	214
HC167	8250	0.97	370.361	333.625	3.87194	0.046368	0.991515	233
HC168	8250	0.97	282.868	239	3.4064	0.068404	0.993455	186
HC170	8250	0.97	320.288	314.737	4.02448	0.038177	0.992121	260
HC171	8250	0.97	259.26	291.312	3.63321	0.049373	0.99297	188
HC172	8250	0.97	320.191	238	3.66717	0.038341	0.993697	160
HC174	8250	0.97	272.583	267.676	3.65244	0.051579	0.993455	229
HC175	8250	0.97	400.61	347	3.74051	0.063805	0.990303	268
HC177	8250	0.97	522.971	368.526	3.30286	0.092847	0.988242	246
HC178	8250	0.97	277.567	289.8	3.39657	0.092371	0.992727	219
HC179	8250	0.97	376.382	297.677	3.69866	0.059759	0.991636	222
HC181	8250	0.97	297.728	298.5	4.18189	0.032112	0.993818	256
HC182	8250	0.97	342.32	290.773	3.91086	0.034429	0.992364	202
HC183	8250	0.97	395.554	378.347	4.18273	0.031439	0.989455	302
HC186	8250	0.97	261.057	244.667	3.56589	0.05651	0.993212	198
HC187	8250	0.97	322.463	257.026	3.48466	0.06953	0.992848	212
HC190	8250	0.97	370.228	315.476	3.45925	0.084958	0.991758	207
HC191	8250	0.97	313.488	271.037	3.60044	0.052474	0.992485	201
HC194	8250	0.97	293.316	310.667	3.97465	0.029665	0.992121	224
HC195	8250	0.97	335.042	329.882	3.94255	0.033604	0.992364	215
HC196	8250	0.97	288.795	291.2	3.83167	0.04385	0.993091	238
HC197	8250	0.97	300.936	249.5	3.30334	0.076165	0.993333	167
HC198	8250	0.97	287.194	245.12	3.20065	0.122956	0.993576	190
HC199	8250	0.97	271.041	284.556	3.1441	0.102063	0.992727	219
CCO001	8250	0.97	278.62	264.312	3.60862	0.05363	0.992727	209
CCO002	8250	0.97	295.325	298.964	3.55857	0.065082	0.991879	220
CCO003	8250	0.97	283.551	279.031	3.62428	0.050369	0.992364	218
CCO004	8250	0.97	262.344	253.667	3.60446	0.056906	0.994061	221
CCO005	8250	0.97	385.743	341.387	3.6754	0.057888	0.990667	247
CCO006	8250	0.97	290.326	292.207	3.6397	0.051944	0.992485	227
CCO007	8250	0.97	244.562	242.577	3.62193	0.053246	0.994303	201
CCO010	8250	0.97	281.187	280	3.29007	0.07454	0.993333	181
CCO012	8250	0.97	272.31	287.5	3.75933	0.0429	0.993091	221
CCO013	8250	0.97	310.49	303.325	3.90778	0.043443	0.99297	262
CCO014	8250	0.97	304.619	332.545	3.70245	0.056502	0.991758	229
CCO015	8250	0.97	195.687	205.588	3.32965	0.067127	0.995273	162
CCO016	8250	0.97	287.941	296.345	3.77836	0.053354	0.993455	247
CCO017	8250	0.97	287.562	291	3.41573	0.090826	0.992242	228
CCO018	8250	0.97	259.755	247.719	3.58231	0.053991	0.993455	203
CCO019	8250	0.97	221.048	221	3.16734	0.078117	0.994061	172
CCO020	8250	0.97	246.219	254.682	3.56529	0.060504	0.993939	199
CCO021	8250	0.97	302.697	321.615	3.49606	0.090358	0.991758	234
CCO022	8250	0.97	302.515	313.538	3.83335	0.039584	0.992242	236
CCO023	8250	0.97	258.35	268.143	3.61261	0.061477	0.993697	205
CCO025	8250	0.97	293.71	294.333	3.52419	0.064127	0.992121	225
CCO026	8250	0.97	360.598	319.357	3.9857	0.035234	0.991758	238
CCO027	8250	0.97	236.021	239.435	3.31322	0.074762	0.993818	184
CCO031	8250	0.97	267.637	286.5	3.6	0.061986	0.993333	219
CCO033	8250	0.97	301.877	305.094	3.57948	0.061566	0.991879	236
CCO034	8250	0.97	318.911	328	3.77911	0.050159	0.992121	263
CCO036	8250	0.97	237.77	243.24	3.46986	0.064159	0.994303	200
CCO037	8250	0.97	335.261	307.2	3.69086	0.059129	0.992121	224
CCO038	8250	0.97	274.81	288.64	3.3777	0.077377	0.992485	213
CCO039	8250	0.97	265.174	265.036	3.61509	0.051214	0.99297	206
CCO042	8250	0.97	252.981	268.55	3.6788	0.046838	0.993455	197
CCO044	8250	0.97	290.31	279.135	3.77283	0.048047	0.993091	236
CCO045	8250	0.97	224.192	218.897	2.37729	0.299244	0.994182	180
CCO046	8250	0.97	203.423	231.75	3.60897	0.046559	0.994909	160
CCO049	8250	0.97	314.23	255.636	3.25534	0.093386	0.992727	202
CCO050	8250	0.97	227.733	230.136	3.20547	0.08338	0.994303	181
CCO051	8250	0.97	212.4	212.045	3.01993	0.114425	0.994788	171
CCO053	8250	0.97	325.049	325.484	3.79977	0.051752	0.991758	252
CCO054	8250	0.97	240.461	240.12	3.27774	0.095215	0.994182	195
CCO055	8250	0.97	294.679	283.486	3.43871	0.072602	0.992242	229
CCO058	8250	0.97	192.786	191.375	3.25329	0.083382	0.995879	168
CCO060	8250	0.97	227.557	221.077	3.18304	0.099911	0.994545	183
CCO061	8250	0.97	277.624	269.903	3.76009	0.050732	0.993333	222
CCO062	8250	0.97	239.313	236.154	2.89734	0.118316	0.994303	153
CCO063	8250	0.97	212.598	219.75	2.65484	0.236337	0.994424	168
CCO065	8250	0.97	269.562	267.966	3.64114	0.066647	0.993818	224
CCO066	8250	0.97	278.163	286.036	3.27315	0.092619	0.99297	227
CCO068	8250	0.97	262.185	256.2	3.54857	0.059658	0.993697	212
CCO069	8250	0.97	199.099	240	3.13724	0.096404	0.994667	154
CCO071	8250	0.97	255.775	246.182	3.56425	0.065928	0.993697	206
CCO072	8250	0.97	276.567	282.731	3.5677	0.061719	0.992485	210
CCO073	8250	0.97	238.981	242	3.30622	0.100484	0.994303	195
CCO077	8250	0.97	247.016	259.273	3.36458	0.066273	0.993697	199
CCO078	8250	0.97	289.542	297.103	3.80713	0.041832	0.992606	234
CCO079	8250	0.97	217.365	216	3.21314	0.077184	0.994303	169
CCO080	8250	0.97	232.81	226.12	3.28111	0.082078	0.994182	181
CCO081	8250	0.97	280.068	293.115	3.42565	0.069455	0.992364	218
CCO082	8250	0.97	237.186	231.077	3.53493	0.061705	0.994545	193
CCO083	8250	0.97	267.065	257.844	3.55303	0.085625	0.993818	218
CCO086	8250	0.97	286.695	296.957	3.60875	0.06423	0.992727	220
CCO087	8250	0.97	256.053	270.957	3.30491	0.067491	0.992727	194
CCO088	8250	0.97	245.097	247.778	3.54123	0.058763	0.994182	206
CCO091	8250	0.97	264.29	252.5	3.65953	0.052383	0.994182	182
CCO092	8250	0.97	240.014	253	3.43386	0.069643	0.994061	197
CCO093	8250	0.97	397.806	365	3.82665	0.039814	0.990182	245
CCO094	8250	0.97	293.193	306.2	3.78815	0.045314	0.992606	233
CCO095	8250	0.97	275.974	288.8	3.52248	0.058741	0.992727	218
CCO101	8250	0.97	297.912	309.214	3.8623	0.051668	0.992727	246
CCO102	8250	0.97	302.483	317	3.71513	0.055864	0.992121	237
CCO103	8250	0.97	334.822	336.091	4.07936	0.032119	0.991636	265
CCO105	8250	0.97	341.892	299	3.7812	0.043762	0.992	234
CCO107	8250	0.97	320.132	318.216	3.88522	0.047621	0.992121	262
CCO108	8250	0.97	198.39	203.526	3.21037	0.102321	0.995879	174
CCO111	8250	0.97	249.504	251	3.29358	0.078379	0.993455	198
CCO112	8250	0.97	259.776	259.231	3.29983	0.096102	0.993212	200
CCO115	8250	0.97	271.769	282	3.49469	0.060866	0.99297	225
CCO116	8250	0.97	227.545	230.136	3.49849	0.067671	0.994909	191
CCO118	8250	0.97	332.784	280	3.40142	0.092385	0.992242	208
CCO119	8250	0.97	199.831	187.37	3.03856	0.116825	0.99503	157
CCO120	8250	0.97	266.2	229.143	2.79216	0.157513	0.993697	166
CCO122	8250	0.97	191.622	188.526	2.90044	0.099621	0.994788	141
CCO123	8250	0.97	342.691	334.55	3.54327	0.074596	0.991879	224
CCO124	8250	0.97	294.214	300.207	3.79312	0.056727	0.993333	249
CCO125	8250	0.97	330.534	355.786	3.55294	0.072669	0.990788	254
CCO126	8250	0.97	219.103	213.1	3.14993	0.110478	0.994788	183
CCO127	8250	0.97	147.277	145	2.90296	0.100749	0.996485	116
CCO129	8250	0.97	305.595	311.037	3.49198	0.095798	0.992121	234
CCO130	8250	0.97	253.291	256.552	3.63209	0.05085	0.994061	216
CCO132	8250	0.97	267.185	280.87	3.391	0.074865	0.99297	209
CCO138	8250	0.97	277.891	284.75	3.35346	0.079836	0.992364	215
CCO139	8250	0.97	307.102	302.029	3.79209	0.044032	0.991636	235
CCO140	8250	0.97	317.485	348	3.80479	0.051909	0.991515	243
CCO141	8250	0.97	281.518	248.143	3.39382	0.065514	0.993455	180
CCO144	8250	0.97	354.862	299.312	3.56519	0.066716	0.991636	226
CCO145	8250	0.97	199.957	196.136	3.11541	0.08286	0.994909	157
CCO147	8250	0.97	196.072	204	2.99538	0.09478	0.994545	149
CCO148	8250	0.97	291.445	319.261	3.67586	0.049815	0.992	226
CCO149	8250	0.97	212.601	207	3.03054	0.122724	0.994788	164
CCO150	8250	0.97	275.07	280.44	3.71423	0.049955	0.992848	212
CCO151	8250	0.97	306.561	304.312	3.59026	0.060873	0.991636	231
CCO152	8250	0.97	281.415	299.136	3.65834	0.068106	0.99297	224
CCO156	8250	0.97	248.224	244.6	3.51063	0.078366	0.994182	207
CCO157	8250	0.97	324.542	324.778	3.74773	0.066927	0.992121	267
CCO158	8250	0.97	335.313	327.294	3.80112	0.051979	0.991152	250
CCO159	8250	0.97	251.396	264.435	3.64489	0.050255	0.993818	209
CCO160	8250	0.97	363.326	359.13	3.72081	0.089041	0.991152	302
CCO161	8250	0.97	182.322	190.571	2.88966	0.142117	0.995515	143
CCO162	8250	0.97	243.688	243.5	2.75982	0.137479	0.993091	177
CCO163	8250	0.97	239.155	245.435	3.42194	0.066468	0.993818	190
CCO170	8250	0.97	226.213	242.833	2.94686	0.122433	0.993818	172
CCO171	8250	0.97	292.423	333.895	3.35168	0.095278	0.991758	214
CCO173	8250	0.97	311.688	305.053	3.54508	0.073057	0.992242	252
CCO174	8250	0.97	276.719	265.194	3.53612	0.063538	0.992848	210
CCO176	8250	0.97	300.798	340	3.68954	0.063526	0.992121	236
CCO177	8250	0.97	320.849	316	3.54898	0.079486	0.992121	264
CCO178	8250	0.97	290.283	277.026	3.51964	0.086477	0.992848	232
CCO180	8250	0.97	254.213	255.84	3.11774	0.096142	0.993091	192
CCO181	8250	0.97	361.581	307.079	3.239	0.092255	0.99103	236
CCO185	8250	0.97	298.129	291.571	3.95774	0.037133	0.992727	241
CCO186	8250	0.97	307.96	305.469	3.73171	0.065827	0.992848	252
CCO187	8250	0.97	309.739	292.692	3.78002	0.043531	0.992242	241
CCO189	8250	0.97	255.118	249.125	3.36144	0.065527	0.993212	201
CCO190	8250	0.97	297.039	291.167	3.59672	0.068416	0.992727	242
CCO191	8250	0.97	259.167	246	3.56134	0.05794	0.993697	207
CCO192	8250	0.97	292.522	282.4	4.00709	0.04331	0.994061	253
CCO193	8250	0.97	313.587	325.207	3.95398	0.042022	0.992485	260
CCO194	8250	0.97	328.337	338.69	3.76078	0.046461	0.990909	243
CCO195	8250	0.97	239.374	233.794	3.68161	0.048627	0.995273	212
CCO196	8250	0.97	391.143	392.075	4.14366	0.036812	0.989939	307
CCO198	8250	0.97	256.672	243.529	3.13009	0.12597	0.993576	203
CCO199	8250	0.97	221.481	221.333	3.86992	0.037801	0.995758	193
CCO200	8250	0.97	257.378	283.556	3.28958	0.098055	0.993212	198
CCO201	8250	0.97	260.422	263.231	3.31447	0.086498	0.993212	204
CCO203	8250	0.97	315.05	309	3.61196	0.058279	0.991515	240
CCO205	8250	0.97	316.452	299.25	3.77335	0.048623	0.991879	249
CCO207	8250	0.97	274.365	263.091	3.59824	0.059255	0.99297	213
CCO208	8250	0.97	209.798	222.235	3.63485	0.049229	0.99503	174
CCO209	8250	0.97	245.362	252.652	3.34072	0.100688	0.993697	195
CCO211	8250	0.97	240.973	241	3.2592	0.06786	0.993455	188
CCO214	8250	0.97	238.183	246.636	3.30259	0.07175	0.993576	184
CCO215	8250	0.97	277.554	280.036	3.63929	0.054139	0.99297	221
CCO217	8250	0.97	272.202	265.094	3.28599	0.077594	0.992485	206
CCO218	8250	0.97	223.734	229	3.70797	0.046717	0.99503	188
CCO220	8250	0.97	318.064	302.65	3.41794	0.074403	0.992364	205
CCO221	8250	0.97	271.093	267	3.18195	0.11331	0.992848	208
CCO222	8250	0.97	295.182	325.5	3.70416	0.051492	0.991879	225
CCO224	8250	0.97	228.871	243.8	3.31239	0.094901	0.994061	185
CCO225	8250	0.97	219.771	216.75	3.50709	0.063072	0.994909	186
CCO226	8250	0.97	256.892	277	3.11675	0.114244	0.993091	201
CCO227	8250	0.97	252.086	250.286	3.73719	0.050801	0.994182	210
CCO228	8250	0.97	210.843	221.368	2.74558	0.181784	0.994182	162
CCO230	8250	0.97	202.13	227.231	3.36075	0.069495	0.994909	161
CCO231	8250	0.97	328.314	330.774	3.73183	0.052264	0.991152	246
CCO232	8250	0.97	313.597	307.325	3.91666	0.044621	0.99297	266
CCO233	8250	0.97	285.913	302.261	2.95084	0.139292	0.992	209
CCO234	8250	0.97	233.124	232.875	3.61957	0.058625	0.994909	197
CCO235	8250	0.97	210.46	206.12	3.1852	0.080026	0.994788	170
CCO240	8250	0.97	361.831	326.464	3.41086	0.076445	0.99103	230
CCO242	8250	0.97	302.244	315.5	3.39162	0.105588	0.992	233
CCO243	8250	0.97	198.728	186.435	2.8811	0.116542	0.994909	149
CCO244	8250	0.97	159.528	161.714	2.85198	0.114009	0.996	124
CCO245	8250	0.97	265.31	262.903	3.55877	0.056882	0.993333	215
CCO246	8250	0.97	288.988	269.714	3.16235	0.125177	0.99297	191
CCO247	8250	0.97	231.636	233.84	3.37788	0.074025	0.994667	196
CCO248	8250	0.97	296.389	248.385	3.36615	0.067082	0.993091	187
CCO250	8250	0.97	201.175	214.125	2.88926	0.110904	0.994667	155
CCO251	8250	0.97	266.313	262.438	3.49196	0.085266	0.993697	221
CCO252	8250	0.97	229.209	230.6	3.33053	0.070464	0.994545	191
CCO253	8250	0.97	287.073	283.097	3.46859	0.085299	0.992727	226
CCO256	8250	0.97	235.983	231.033	3.21926	0.089657	0.994303	195
CCO258	8250	0.97	359.298	318.636	3.33733	0.096758	0.991152	239
CCO259	8250	0.97	293.607	271.773	3.08387	0.146118	0.992848	194
CCO260	8250	0.97	290.269	309.375	3.36545	0.09506	0.992364	228
CCO261	8250	0.97	243.821	240.033	3.28852	0.096988	0.994303	204
CCO262	8250	0.97	188.278	188	3.19492	0.076818	0.995394	151
CCO263	8250	0.97	215.987	211.44	3.62079	0.051969	0.994909	177
CCO264	8250	0.97	309.724	315.455	3.98954	0.036882	0.992606	260
CCO265	8250	0.97	285.873	272.523	3.73946	0.057647	0.993455	240
CCO267	8250	0.97	296.764	322	3.8628	0.039336	0.992242	238
CCO269	8250	0.97	320.048	309.923	3.74667	0.051006	0.991515	248
CCO270	8250	0.97	258.148	296.316	2.83912	0.185024	0.992606	200
CCO272	8250	0.97	219.055	226.368	2.89931	0.158797	0.994182	167
CCO273	8250	0.97	317.441	309.474	3.51485	0.060688	0.992121	200
CCO274	8250	0.97	215.141	207.107	3.41877	0.072323	0.995394	182
CCO275	8250	0.97	212.422	211	3.13126	0.087249	0.994424	166
CCO278	8250	0.97	265.907	276.217	3.54712	0.07258	0.993455	214
CCO279	8250	0.97	308.745	285.8	3.62386	0.055139	0.992242	241
CCO282	8250	0.97	233.411	238.05	3.34159	0.079034	0.994303	184
CCO285	8250	0.97	264.267	250.364	3.63807	0.051181	0.993455	207
CCO286	8250	0.97	311.68	305.763	3.82799	0.046627	0.992485	256
CCO287	8250	0.97	341.516	290.417	3.84523	0.037365	0.991879	229
CCO289	8250	0.97	309.535	299.022	3.89687	0.043677	0.992848	261
CCO292	8250	0.97	316.865	304.75	3.89348	0.049016	0.992606	259
CCO293	8250	0.97	278.864	236	2.95775	0.131049	0.993333	181
CCO294	8250	0.97	346.423	347.618	3.91039	0.044956	0.990909	266
CCO295	8250	0.97	302.682	345.714	2.99674	0.191625	0.991636	234
CCO296	8250	0.97	267.01	269.037	3.26609	0.102011	0.993212	212
CCO297	8250	0.97	235.275	250.833	3.36669	0.077619	0.993818	180
