# Supplementary material for: Dynamic changes of Bacterial Microbiomes in Oropharynx during Infection and Recovery of COVID-19 Omicron Variant
Source: PLoS Pathog. 2024 Apr 3;20(4):e1012075. doi: 10.1371/journal.ppat.1012075 (PMC10990182; doi:10.1371/journal.ppat.1012075)
Supplement: S4 Table — (XLSX) [file ppat.1012075.s011.xlsx]

## Sheet: Sheet1
S4 Table. The relative abundance and average composition at the phylum level in discovery cohort (CCO=198, HC=133)
ID	HC	CCO
Bacteroidota	0.327757	0.435174
Firmicutes	0.274319	0.307906
Proteobacteria	0.225256	0.1335
Fusobacteriota	0.0926121	0.0615895
Actinobacteriota	0.0454825	0.0369964
Patescibacteria	0.0233503	0.0168143
Campilobacterota	0.00745791	0.0053648
Spirochaetota	0.00230827	0.0014379
Bacteria_unclassified	0.000280459	0.000975823
Synergistota	0.000520955	0.000110359
Desulfobacterota	0.000266932	1.44343e-05
Deferribacterota	0.000275797	0
Cyanobacteria	4.50451e-05	0.000106641
Verrucomicrobiota	5.29023e-05	1.59596e-06
Chloroflexi	9.43609e-06	2.0404e-06
Elusimicrobiota	4.18045e-06	2.60101e-06
Acidobacteriota	0	3.24242e-06
Deinococcota	8.94737e-07	0
