# Supplementary material for: Dynamic changes of Bacterial Microbiomes in Oropharynx during Infection and Recovery of COVID-19 Omicron Variant
Source: PLoS Pathog. 2024 Apr 3;20(4):e1012075. doi: 10.1371/journal.ppat.1012075 (PMC10990182; doi:10.1371/journal.ppat.1012075)
Supplement: S5 Table — (XLSX) [file ppat.1012075.s012.xlsx]

## Sheet: Sheet1
S5 Table. The abundance and composition at the phylum level of all samples in discovery cohort (CCO=198, HC=133)
phylum	HC001	HC003	HC004	HC005	HC008	HC009	HC010	HC011	HC012	HC013	HC017	HC019	HC022	HC025	HC026	HC030	HC032	HC033	HC034	HC036	HC037	HC038	HC039	HC040	HC041	HC042	HC043	HC044	HC045	HC048	HC049	HC052	HC053	HC054	HC057	HC062	HC063	HC066	HC067	HC069	HC070	HC072	HC075	HC076	HC078	HC080	HC081	HC082	HC084
Acidobacteriota	0	0	0	0	0	0	0	0	0	0	0	0	0	0	0	0	0	0	0	0	0	0	0	0	0	0	0	0	0	0	0	0	0	0	0	0	0	0	0	0	0	0	0	0	0	0	0	0	0
Actinobacteriota	0.109337	0.037932	0.047181	0.068189	0.024097	0.073173	0.026549	0.094734	0.021571	0.025288	0.098454	0.031551	0.051757	0.030832	0.107987	0.058708	0.172976	0.053493	0.036508	0.033429	0.04787	0.037518	0.018664	0.033266	0.048099	0.06077	0.010109	0.073687	0.022947	0.015093	0.028193	0.021237	0.093347	0.017466	0.054831	0.055	0.036691	0.00532	0.044753	0.040528	0.041608	0.02625	0.023424	0.053006	0.010828	0.026274	0.006576	0.03222	0.043612
Bacteria_unclassified	4.5e-05	0.000355	0.000316	0.000239	7.4e-05	0.000703	0.000424	0.00101	0.001079	0.000576	0.001076	0.000521	0.000668	0.00085	0.001255	0.000112	0.000627	0.000499	0.001182	0.002935	0.000444	0	0.000706	0.001167	0.000654	0.001572	2.2e-05	0.000498	0.001583	0.000968	0.000177	0.000409	0	4.4e-05	0.000325	0.000412	0.000873	0.000327	0.000373	0	0	0.000739	0.000828	0.000424	0.000178	0.000244	0.000953	0.000428	0.000774
Bacteroidota	0.085645	0.249152	0.279873	0.487425	0.112408	0.440466	0.120203	0.214071	0.202765	0.261863	0.382916	0.250745	0.226065	0.207993	0.361937	0.178031	0.399444	0.575306	0.656657	0.360445	0.158742	0.283607	0.204936	0.385357	0.40468	0.448422	0.359776	0.272327	0.176576	0.171944	0.214547	0.402094	0.143137	0.065398	0.481549	0.508126	0.280088	0.027159	0.193434	0.221278	0.28018	0.504402	0.402363	0.47086	0.36154	0.543909	0.488954	0.541628	0.262474
Campilobacterota	0.00345	0.002802	0.002974	0.000442	0.006921	0.003198	0.000835	0.003319	0.001219	0.001976	0.000728	0.006061	0.000621	0.004538	0.001425	0.002331	0.001921	0.002583	0.000836	0.000914	0.002325	0.013826	0.001081	0.003576	0.002347	0.001908	0.000512	0.002021	0.000271	0.001182	0.001607	0.001472	0.010427	0.004	0.00205	0.001843	0.003597	0.000649	0.002359	0.003033	0.03412	0.007043	0.012029	0.004782	0.002235	0.0097	0.002459	0.009055	0.000646
Chloroflexi	0	0	0	0	3e-05	0	0	0	0	0	0	0	0	0	0	0	0	0	0	3e-05	0	0	0	0	0	0	0	0	0	0	0	0	0	4.3e-05	0	0	0	0	0	0	2.1e-05	0	2.7e-05	0	0	0	0	0	0
Cyanobacteria	0	0	0	0	0	0	0	0	0	0	0	0	0	0	0	0	0	0	0	0	0	0	0	0	0	0	0	0	0	0	0	0	0	0	0	0	0	0	0	0	0	0	0	0	0	0	0	0	0
Deferribacterota	0	0	0	0	0	0	0	0	0	0	0	0	0	0	0	0	0	0	0	0	0	0	0	0	0	0	0	0	0	0	0	0	0	0	0	0	0	0	0	0	0	0	0	0	0	0	0	0	0
Deinococcota	0	0	0	0	0	0	0	0	0	0	0	0	0	0	0	0	0	0	0	0	0	0	0	0	0	0	0	0	0	0	0	0	0	0	0	0	0	0	0	0	0	0	0	0	0	0	0	0	0
Desulfobacterota	1.8e-05	4e-05	0	0	0.000174	0	0	6.6e-05	4.1e-05	0	0	0.000387	0	2.7e-05	0	0	0	0	0	0	0.000156	0.001086	3.3e-05	0	0	0	1.8e-05	0	0	4.8e-05	0	5.2e-05	4.4e-05	0.000267	0	2.6e-05	0.000168	0	2.4e-05	4.3e-05	0.000266	2.6e-05	0.000224	0	0	0	6.8e-05	0	4.2e-05
Elusimicrobiota	0	0	0	0	0	0	6.3e-05	0	0	0	0	0	0	0	0	0	0	0	0	0	0	0	0	0	0	0	0	0	0	0	0	0	0	0	0	0	0	0	0	0	0	0	0	0	0	0	0	0	0
Firmicutes	0.631323	0.213751	0.208295	0.401517	0.240668	0.312568	0.298449	0.573363	0.345734	0.307522	0.191002	0.271863	0.355781	0.361378	0.255507	0.196793	0.327968	0.170456	0.194371	0.312176	0.482783	0.326386	0.224914	0.330916	0.423134	0.394267	0.228463	0.301109	0.371015	0.512617	0.299927	0.223297	0.239618	0.347271	0.308585	0.363339	0.300763	0.740336	0.157817	0.446132	0.195804	0.136397	0.348438	0.3536	0.259911	0.174205	0.178893	0.274908	0.198951
Fusobacteriota	0.09706	0.109586	0.10174	0.026215	0.033561	0.134961	0.03202	0.048528	0.150409	0.135132	0.182235	0.055851	0.051292	0.035011	0.087694	0.096564	0.073993	0.131804	0.061538	0.183457	0.058629	0.096061	0.031393	0.043742	0.017196	0.013764	0.230215	0.151242	0.043465	0.058312	0.047897	0.133265	0.01136	0.024879	0.058482	0.032786	0.112502	0.007378	0.049031	0.143546	0.09732	0.061073	0.056519	0.053548	0.04772	0.105781	0.082694	0.0685	0.076733
Patescibacteria	0.010287	0.076342	0.041871	0.012618	0.043732	0.013233	0.009718	0.022393	0.017717	0.011434	0.011421	0.024608	0.0205	0.008413	0.003527	0.006011	0.009508	0.057574	0.004485	0.030809	0.04179	0.042851	0.0064	0.023832	0.012084	0.007009	0.014166	0.030119	0.029021	0.012935	0.013534	0.031381	0.000623	0.001691	0.045067	0.02246	0.002677	0.009513	0.009045	0.024719	0.075174	0.048248	0.035882	0.034871	0.023591	0.01553	0.015387	0.004182	0.021223
Proteobacteria	0.060074	0.309695	0.317522	0.003326	0.535696	0.021177	0.509938	0.039912	0.258924	0.254431	0.132029	0.351354	0.293155	0.350351	0.180634	0.460819	0.012948	0.008119	0.043979	0.074732	0.201824	0.192653	0.511519	0.177204	0.090933	0.072186	0.156451	0.168864	0.355037	0.224623	0.393808	0.185829	0.501444	0.534807	0.04823	0.014906	0.259334	0.209233	0.541403	0.109442	0.273017	0.2143	0.116793	0.026529	0.293565	0.12415	0.223576	0.069079	0.394241
Spirochaetota	0.002214	0.000255	0.000155	2.9e-05	0.002485	0.000385	0.001476	0.00213	0.000387	0.001494	9.1e-05	0.004211	0.000118	0.000607	3.4e-05	0.000527	0.000449	0.000166	0.000223	0.000966	0.003548	0.005923	0.00029	0.000728	0.000778	7e-05	0.000187	0.000133	8.5e-05	0.002075	0.000266	0.000602	0	0.003495	0.000764	0.000982	0.001938	5.2e-05	0.001394	0.004326	0.002075	0.001392	0.003226	0.001572	0.000432	0.000178	0.000379	0	0.001177
Synergistota	0.000547	9e-05	7.3e-05	0	0.000154	0.000136	0.000325	0.000474	0.000154	0.000284	4.8e-05	0.002848	4.3e-05	0	0	0.000104	0.000166	0	0.000221	0.000107	0.001889	5.3e-05	6.4e-05	0.000212	9.5e-05	3.2e-05	8.1e-05	0	0	0.000203	4.4e-05	0.000362	0	0.000639	0.000117	0.00012	0.001369	3.3e-05	0.000367	0.006933	0.000396	0.00013	0.000247	0.000808	0	2.9e-05	6.1e-05	0	0.000127
Verrucomicrobiota	0	0	0	0	0	0	0	0	0	0	0	0	0	0	0	0	0	0	0	0	0	3.6e-05	0	0	0	0	0	0	0	0	0	0	0	0	0	0	0	0	0	2e-05	1.9e-05	0	0	0	0	0	0	0	0
[truncated: 282 more columns]
