# Supplementary material for: Dynamic changes of Bacterial Microbiomes in Oropharynx during Infection and Recovery of COVID-19 Omicron Variant
Source: PLoS Pathog. 2024 Apr 3;20(4):e1012075. doi: 10.1371/journal.ppat.1012075 (PMC10990182; doi:10.1371/journal.ppat.1012075)
Supplement: S6 Table — (XLSX) [file ppat.1012075.s013.xlsx]

## Sheet: Sheet1
S6 Table. The relative abundance and average composition at the genus level in discovery cohort (CCO=198, HC=133)
ID	HC	CCO
Prevotella	0.198364	0.354391
Streptococcus	0.11169	0.124985
Neisseria	0.143725	0.0941747
Veillonella	0.0746689	0.117757
Fusobacterium	0.0647606	0.0426962
Alloprevotella	0.0521553	0.0361336
Haemophilus	0.0547493	0.0310952
Porphyromonas	0.0493109	0.0342786
Actinomyces	0.0232001	0.0239932
Leptotrichia	0.026965	0.0182051
Granulicatella	0.00975021	0.011265
Saccharimonadaceae_TM7x	0.0101854	0.00753458
Rothia	0.012511	0.00569979
Capnocytophaga	0.0135268	0.00475879
Gemella	0.00882034	0.00723262
Campylobacter	0.00701914	0.00535476
Absconditabacteriales_(SR1)	0.00859467	0.00304625
Megasphaera	0.00447493	0.0050068
Lachnoanaerobaculum	0.00672796	0.00334028
Peptostreptococcus	0.0063335	0.00357319
[Eubacterium]_nodatum_group	0.00325195	0.00541598
Atopobium	0.00286692	0.00537968
Solobacterium	0.00405221	0.00400447
Oribacterium	0.00385506	0.00349129
Selenomonas	0.00313174	0.00374647
Saccharimonadales	0.00235143	0.00406135
Actinobacillus	0.00678535	0.000875369
Clostridia_UCG-014	0.00306774	0.00330749
Moraxella	0.00632364	0.000873116
Lautropia	0.00372675	0.00192857
Aggregatibacter	0.00359163	0.00154599
Stomatobaculum	0.00312868	0.00130609
Bacteroides	0.00499385	2.97475e-05
Treponema	0.00230448	0.00143649
Bergeyella	0.00137795	0.00163562
Candidatus_Saccharimonas	0.0012432	0.00165848
Tannerella	0.00206732	0.000814702
Parvimonas	0.00203683	0.000711212
Faecalibacterium	0.00301583	1.93939e-06
Filifactor	0.0019775	0.000667869
Lachnospiraceae_uncultured	0.00210011	0.000416308
Lactobacillales_P5D1-392	0.000451053	0.00151011
Dialister	0.00115815	0.00102233
Corynebacterium	0.00166853	0.000634636
Lactobacillales_unclassified	0.000478519	0.00130134
Rhodococcus	0.0022524	1.9697e-07
Neisseriaceae_unclassified	0.000991504	0.000823975
Butyrivibrio	0.000266331	0.00125896
Catonella	0.00106624	0.000717571
Burkholderiales_unclassified	0.00059412	0.000988369
Others	0.0362907	0.0139125
