# Supplementary material for: Dynamic changes of Bacterial Microbiomes in Oropharynx during Infection and Recovery of COVID-19 Omicron Variant
Source: PLoS Pathog. 2024 Apr 3;20(4):e1012075. doi: 10.1371/journal.ppat.1012075 (PMC10990182; doi:10.1371/journal.ppat.1012075)
Supplement: S7 Table — (XLSX) [file ppat.1012075.s014.xlsx]

## Sheet: Sheet1
S7 Table. The abundance and composition at the genus level of all samples in discovery cohort (CCO=198, HC=133)
genus	HC001	HC003	HC004	HC005	HC008	HC009	HC010	HC011	HC012	HC013	HC017	HC019	HC022	HC025	HC026	HC030	HC032	HC033	HC034	HC036	HC037	HC038	HC039	HC040	HC041	HC042	HC043	HC044	HC045	HC048	HC049	HC052	HC053	HC054	HC057	HC062	HC063	HC066	HC067	HC069	HC070	HC072	HC075	HC076	HC078	HC080	HC081	HC082	HC084
Abiotrophia	0.003186	0	0	0	0	0	0.006523	0.000766	0	0.000837	4.8e-05	0	4.5e-05	0.000148	0	0.000562	0	0.000129	0	0.000148	0.000216	4.3e-05	6e-05	0	0	0	0.000372	0	4e-05	0.003188	0.000197	0.000419	0	0	0	0	0.00165	0.000215	0.000111	4.6e-05	0	0	0.000626	8.1e-05	0.000107	0	5.9e-05	0	0
Absconditabacteriales_(SR1)	0.000396	0.068067	0.03161	0	0.000634	0.00088	0.003458	0.00052	0.01439	0.00274	0.002353	0.015721	0.000676	0.002339	0.000591	0.00316	0.002598	0.020225	0	0.025692	0.027338	0.007477	0.004369	0.002322	2e-05	0	0.008117	0.001829	0.006853	0.007635	4.1e-05	0.023568	4.3e-05	0.000609	0.000172	0.00017	0.000196	0.001332	0.000815	0.015554	0.056786	0.036229	0.019018	0.00018	0.018467	0.000135	0.012052	0.000862	0.011052
Acholeplasma	0	2.5e-05	0	0	0.00083	0	0.000244	7e-05	0	0	0	0	0	3.9e-05	0	0	0	0	0	0	5.8e-05	1e-05	0	5.6e-05	0	0	0	0	0	0	0	0	8.9e-05	7.3e-05	0	0	0.000181	0	0.000258	0	0	0	0.000428	0	0	0	0	0	8.5e-05
Achromobacter	6.7e-05	0	0	0	0.000173	0	3e-05	0	4.5e-05	3.7e-05	0	0.000113	9.2e-05	3.7e-05	0	4.2e-05	0	0	0	0	0.000204	0.000505	0.000177	8.8e-05	0.000195	0	0	4.9e-05	0	8.2e-05	0	0	0.00095	0.000279	4.9e-05	3e-05	6.4e-05	2.2e-05	0	0.000506	0.000586	4e-05	5.6e-05	0	0.000166	0	6.4e-05	3.7e-05	0
Acidovorax	0	0	0	0	0	0	0	0	0	0	0	0	0	0	0	0	0	0	0	0	0	0	0	0	0	0	0	0	0	0	0	0	0	0	0	0	0	0	0	0	0	0	0	0	0	0	0	0	0
Acinetobacter	0.0001	0	0	0	0	0	3.9e-05	0	0	0	0	0.000122	0	0	0	0	0	0	0	0	6.5e-05	0.000277	0	0	0	0	0	0	0	0	3.9e-05	0	7.9e-05	0	0	0	2.4e-05	2.1e-05	3.1e-05	0.000815	0.000418	0	0	0	1.7e-05	0	3.4e-05	0	0
Actinobacillus	0.000111	0.000604	0.000153	0	0.001024	0.000198	0.001433	0.000126	7.2e-05	0.00044	0	0.008406	0.001197	0.021026	0.000157	0.004274	0.000239	4.6e-05	7e-05	0	0.005264	0.001729	8.2e-05	0.002047	0.002749	0	0.000983	0.001428	0	0.000723	0	0	0	0.00085	0.003956	0.000106	0.010609	0.065681	0.002026	0.004791	0.000724	5.9e-05	0.001997	0.000994	0.032049	0.002972	0.000339	0.001425	0.000132
Actinobacteria_unclassified	0	0	0	0	0	0	0	0	0	0	5.8e-05	0	4.1e-05	0	0	0	0	0	0	0	0	0	0	0	0	0	0	0	0	0	0	0	0	0	0	0	0	0	0	0	0	0	0	0	0	0	0	0	0
Actinomyces	0.009316	0.014862	0.019956	0.057532	0.01103	0.063563	0.00579	0.053377	0.016665	0.011561	0.093533	0.011572	0.030092	0.015191	0.096332	0.013429	0.132274	0.04289	0.034296	0.025884	0.029235	0.020515	0.005268	0.022206	0.027261	0.018403	0.004329	0.059041	0.01359	0.00633	0.017727	0.013679	0.029681	0.004795	0.038475	0.033672	0.01888	0.001797	0.00339	0.020558	0.013061	0.018159	0.015629	0.046135	0.006175	0.019753	0.004211	0.024554	0.014401
Actinomycetaceae_F0332	0.011955	0	1.8e-05	0	0.000149	4.5e-05	0	0.016362	0.000509	0.000918	0.000329	0.00042	5.1e-05	3e-05	0	0.002748	3.8e-05	0	0	0.000237	0	0	0.000122	2e-05	3.7e-05	0.002101	0.000281	8.5e-05	0	0.000166	0	0.000455	0.000128	0.002399	0	5.2e-05	3.7e-05	9.9e-05	0.0003	7.5e-05	0.001647	0	2.1e-05	2.4e-05	0	0	5.6e-05	0	5e-05
Actinomycetaceae_unclassified	0	0	0	3.6e-05	0	0	0	0	0	0	0	0	0	0	0	0	0	0	0	0	0	0	0	0	4.9e-05	0	0.000267	0	0	0	0	0	0	0	0	0	0	0	0	0	0	0	0	0	0	0	0	0	0
Actinotignum	0	0	0	0	0	0	0	0	0	0	0	0	0	0	0	0	0	0	0	0	0	0	0	0	0	0	0	0	0	0	0	0	0	0	0	0	0	0	0	0	0	0	0	0	0	0	0	0	0
Aerococcus	0	0	0	0	0	0	0	0	0	0	0	0	0	0	0	0	0	0	0	0	0	0	0	0	0	0	0	0	0	0	0	4.9e-05	0	0.000119	0	0	0	0	0	0	0	0	0	0	0	0	0	0	0
Aeromicrobium	0.000143	2.3e-05	5.5e-05	0	9.8e-05	0	6.9e-05	7.6e-05	0.000151	0.000115	0	0.000399	9.5e-05	0.000206	3.4e-05	6.2e-05	0	0	3.8e-05	0	0.000341	0.000697	0.000311	4.9e-05	0.000445	0	2.1e-05	8e-05	0	0.000144	4.3e-05	8.9e-05	0.001293	0.000152	0.000146	9.9e-05	6e-05	0.000145	6.4e-05	0.000467	0.000461	0	0.000147	4.7e-05	0.000181	3.8e-05	3.1e-05	3.6e-05	0
Aggregatibacter	0.003186	0.000529	0.000217	0.000116	0.018756	0.000297	0.002954	0.002852	0.000845	0.002878	8e-05	0.004371	0.000446	0.004373	0	0.008913	0.003	5.3e-05	0.000202	0.000133	0.001774	0.001526	0.001117	0.000697	0.001376	0.000461	0.000108	0.00073	0	0.001233	0.000957	0.000207	0.001003	0.011261	0.000659	0.001324	0.024006	0.00128	0.021055	0.001826	0.001939	0.00035	0.004569	0.001731	0.005022	0.00065	0.001052	0.000271	0.00022
Akkermansia	0	0	0	0	0	0	0	0	0	0	0	0	0	0	0	0	0	0	0	0	0	3.6e-05	0	0	0	0	0	0	0	0	0	0	0	0	0	0	0	0	0	2e-05	1.9e-05	0	0	0	0	0	0	0	0
Alcaligenes	0	0	0	0	0	0	0	0	0	0	0	0	0	2.6e-05	0	0	0	0	0	0	0	4.2e-05	2e-05	0	2.2e-05	0	0	2.4e-05	0	4e-05	0	0	6.2e-05	3.4e-05	0	0	0	2.3e-05	0	4.4e-05	0.000173	0	0	0	0	0	0	0	0
Aliidiomarina	0.000179	0	0	0	0.000111	0	0	0	0	3.7e-05	0	0.000164	0	4.2e-05	0	0	0	0	3e-05	0	7.3e-05	0.000311	0.000176	0	0.000209	0	0	4.8e-05	0	4.8e-05	5.2e-05	0	0.0009	0	0	0	0	7.6e-05	2.7e-05	0.000707	0.000517	0	3.4e-05	3e-05	3.4e-05	0	0	0	0
Alistipes	0	0	0	0	0	2.3e-05	0	0	0	0	0	0	0	0	4.1e-05	0	0	0	0	0	0	0	0	0	0	0	0	0	3.5e-05	0	0	0	0	0	0	0	0	0	0	5.7e-05	0	0	0	0	0	0	0	0	0
Aliterella	0	0	0	0	0	0	0	0	0	0	0	0	0	0	0	0	0	0	0	0	0	0	0	0	0	0	0	0	0	0	0	0	0	0	0	0	0	0	0	0	0	0	0	0	0	0	0	0	0
Alloprevotella	0.002453	0.003315	0.003514	0.000445	0.010567	0.012613	0.004255	0.005418	0.013435	0.011963	0.019151	0.012526	0.003069	0.012543	0.00522	0.015059	0.010553	0.008625	0.011392	0.002688	0.006055	0.016196	0.019751	0.007394	0.022904	0.005173	0.006588	0.020898	0.003222	0.01127	0.022573	0.068216	7.6e-05	0.007143	0.0358	0.05733	0.030676	0.010044	0.008114	0.006055	0.136952	0.033743	0.135449	0.065682	0.167033	0.095585	0.056824	0.118593	0.052385
Allorhizobium-Neorhizobium-Pararhizobium-Rhizobium	3.9e-05	0	0	0	0	0	0	0	0	0	0	2.2e-05	0	0	0	0	0	0	0	0	0	0.000112	0	0	2.3e-05	0	0	2.6e-05	0	0	0	4.6e-05	4.4e-05	4.3e-05	0	0	0	0	0	0.000612	0.000144	0	0	0	1.5e-05	0	0	0	0
Alloscardovia	0	0	0	0.000909	0	0	0	0	0	0	0	0	4.7e-05	0	0	0	0	0	0	0	0	0	0	0	0	0	0	0	0	0	0	0	0.000217	0	0.000905	4.6e-05	0	0	0	0	0	0	0	0	0	0	0	0	0
Alysiella	0	0.000137	0.000108	0	9.5e-05	0	0	2.9e-05	0	4.7e-05	3.8e-05	0.000319	0	7e-05	0	0.00056	0	0	0	0	5.4e-05	3.9e-05	0.000353	0.000418	0.000181	0	0	4.8e-05	3.6e-05	3.6e-05	4.4e-05	4.4e-05	0	4.4e-05	4.7e-05	2.9e-05	5.9e-05	0.000239	0.000116	0.000124	0	5.2e-05	0.000244	0	2.4e-05	0	6e-05	3.3e-05	3.9e-05
Amnipila	0	0.001957	0.001821	0	0.000455	6.8e-05	0	3.4e-05	3.7e-05	7.8e-05	0	0.000447	0	0.000142	0.000704	0.000625	0	4.4e-05	0.000191	0.000141	0.000876	0.001576	0.001263	0.000227	1.6e-05	0	0.000654	5.1e-05	0.000211	0.00061	0.000171	0	0	0	0	0	0	0.000624	8.5e-05	0.000438	0.000237	0.000212	0.000463	0	0.000205	7.1e-05	0.000271	7.1e-05	0.001746
Anaerococcus	0	0	0	0	0	0	0	0	0	0	0	0	0	0	0	0	0	0	0	0	0	0	0	0	0	0	0	0	0	0	0	0	0	0	0	0	0	0	0	0	0	0	0	0	0	0	0	0	0
Anaeroglobus	0.000301	0	0	0	0	0	9.1e-05	7.2e-05	3.9e-05	0.000171	0	2.5e-05	0	3e-05	0	7.1e-05	0	0	0.000144	4.2e-05	0.000196	0.001296	1.9e-05	3.5e-05	4.1e-05	0	0	2.7e-05	0	0	0	8.3e-05	0	0.000213	0	3.1e-05	0.001677	0	9.3e-05	0.000202	9.7e-05	0.000101	0.000107	0.000673	4.2e-05	2.7e-05	5.3e-05	2.9e-05	0
Anaerostipes	0	0	2.2e-05	0	0	0	3.6e-05	0	0	0	0	0	0	2.8e-05	0	0	0	0	0	0	0	0	0	0	0	0	0	0	0	0	0	0	3.8e-05	0	0	0	2.8e-05	0	0	0	0	0	0	0	0	0	0	0	0
Anaerotruncus	0	0	0	0	0	0	0	0	0	0	0	0	0	0	0	0	0	0	0	0	0	0	0	0	0	0	0	0	0	0	0	0	0	0	0	0	0	0	0	0	0	0	0	0	0	0	0	0	0
Anaerovoracaceae_Family_XIII_AD3011_group	0	0	0	0	0	0	8.7e-05	0	0	0	0	0	0	0	0	0	0	0	0	0	0	0	0	0	0	0	0	0	0	0.00013	0	0	0	0	0	0	0	0	0	0	0	0	2.2e-05	0	0	0	0	0	0
Anaerovoracaceae_Family_XIII_UCG-001	2.1e-05	0.000358	7.1e-05	2e-05	9.9e-05	0.000726	4.1e-05	0.000106	0.000497	0.000154	0	0.000255	0.000201	0	0.000407	4e-05	0	0.000207	3.8e-05	0	0.000148	0.001432	0.000123	0.000125	0.000282	3.2e-05	7.5e-05	0.000149	3.3e-05	0.000252	0.000175	0.000361	0	0	4.4e-05	0.000154	0.000134	0	6.4e-05	0.000339	0.000159	0.000137	0.000255	0.000227	0.000142	3.7e-05	4.2e-05	2.6e-05	5e-05
Anaerovoracaceae_uncultured	0.000197	0	5.4e-05	2.1e-05	0.000152	0.000147	0.000308	0	0.000257	0.000221	0	0.000475	0	3.2e-05	0	0	3.1e-05	0	3e-05	0	0.001241	0.000176	0	6.5e-05	0.000102	0	7.1e-05	0	0	0.000236	0	0.000122	3.9e-05	0.000426	0	0	6.2e-05	0	0.00025	0.000775	0	0.000266	7.7e-05	0.00016	0	0	3e-05	0	0.000134
Aquabacterium	2.3e-05	0	0	0	0	0	0	0	0	0	0	0	0	0	0	0	0	0	0	0	0	0	0	0	0	0	0	0	0	0	0	0	0	0	0	0	0	0	0	0	0	0	0	0	0	0	0	0	0
Asticcacaulis	0	0	0	0	0	0	0	0	0	0	0	0	0	0	0	0	0	0	0	0	0	0	0	0	0	0	0	0	0	0	0	0	0	0	0	0	0	0	0	0	0	0	0	0	0	0	0	0	0
Atopobiaceae_unclassified	0	0	0	0	0	0	0	0	0	0	0	0	0	0	0	0	0	0	0	0	0	0	0	0	0	0	0	0	0	0	0	0	0	0	0	0	0	0	0	0	0	0	0	0	0	0	0	0	0
Atopobium	0.002823	0.001255	0.001827	0.005163	0.001242	0.003072	0.000486	0.001784	0.000585	0.000603	0.001979	0.001251	0.00331	0.000429	0.005651	0.001626	0.034806	0.009793	0.001088	0.000743	0.002149	0.004903	0.0001	0.003657	0.005381	0.004317	2.1e-05	0.001576	0.000681	0.001047	0.001014	0.000855	0	0.000608	0.006538	0.010911	0.000663	5.2e-05	0.000194	0.003302	0.003516	0.005415	0.003621	0.005161	0.000534	0.003562	0.000588	0.004467	0.000162
Atopostipes	0	0	0	0	0	0	0	0	0	0	0	0	0	0	0	0	0	0	0	0	0	0	0	0	0	0	0	0	0	0	0	0	0	0	0	0	0	0	0	0	0	0	0	0	0	0	0	0	0
Bacilli_RF39	0	0.000117	0.00017	0	3e-05	0	0	7.5e-05	3.9e-05	7.6e-05	0	0	0.000115	0	0	9e-05	4.1e-05	0.000244	2.9e-05	0	0.000136	0.000356	6e-05	0.000231	0	0	0	2.9e-05	0	0.000155	0	0.000178	0	0	0.00013	0	5.5e-05	0	0	4.7e-05	8.6e-05	3.6e-05	8.8e-05	0.000175	5.6e-05	0	0	0.000149	8.9e-05
Bacilli_unclassified	0.000642	0.000783	0.000749	2.5e-05	0.000381	0.000258	0.000468	0.002275	0.001293	0.00175	0.000689	0.000247	0.000783	0.002478	0.000402	0.00051	0.000294	0	0.000501	0.001834	0.002913	0	0.000544	0.000369	0.000505	0.001505	1.7e-05	0.00102	0.002281	0.002906	0.000624	0.000887	0.000406	0.000307	9e-05	0.00037	0.000584	0.006503	0.001022	0	0	0.000179	0.000486	5.6e-05	0.00017	0.000209	0.000455	0.000214	0.00162
Bacillus	0	0	0	0	0	0	0	0	0	0	0	0	0	0	0	0	0	0	0	0	0	0	0	0	0	0	0	0	0	0	0	0	0	0	0	0	0	0	0	0	0	0	0	0	0	0	0	0	0
Bacteria_unclassified	4.5e-05	0.000355	0.000316	0.000239	7.4e-05	0.000703	0.000424	0.00101	0.001079	0.000576	0.001076	0.000521	0.000668	0.00085	0.001255	0.000112	0.000627	0.000499	0.001182	0.002935	0.000444	0	0.000706	0.001167	0.000654	0.001572	2.2e-05	0.000498	0.001583	0.000968	0.000177	0.000409	0	4.4e-05	0.000325	0.000412	0.000873	0.000327	0.000373	0	0	0.000739	0.000828	0.000424	0.000178	0.000244	0.000953	0.000428	0.000774
Bacteroidales_F082	0	0	0	0	0	0	0.00081	0	0	0	0	0	0	0	0	0	0	0	0	0	0	0	0	0	0	0	3.9e-05	0	0	0	0	0	0	0	0	0	0	0	0	0	0	0	0	0	0	0	0	0	0
Bacteroidales_p-2534-18B5_gut_group	0	2.4e-05	0	0	0	0	0	0	0	0	0	0	0	0	0	0	0	0	0	0	0	0	0	0	0	0	0	0	0	0	0	0	0	0	0	0	0	0	0	0	0	0	0	0	0	0	0	0	0
Bacteroidales_unclassified	0	0.00024	0.000249	0	7e-05	0	0.000115	7e-05	4e-05	0.000729	0.00221	3.7e-05	0.000187	0.000136	3.9e-05	0.000441	0.000105	0	0.000299	0.000413	0.000109	0.000258	0.000919	0.000275	0.000266	6e-05	0	0.00052	0.000305	0.000133	0.001027	0.001054	3.5e-05	0	0	0.000164	0.000815	6.9e-05	0.000148	7.6e-05	0.00011	0.000408	0.002293	0.000128	0.001126	3.1e-05	0.002543	0.000442	0.00283
Bacteroides	0	0	0	0	0	0	0.000266	0	0.000154	6.6e-05	3.5e-05	0.000176	3.2e-05	3.8e-05	2.9e-05	0	0	4.8e-05	0	0	8e-05	0	0	0	0	0	2.1e-05	0	0	0	0	0	0	0	0	1.8e-05	0	5.6e-05	0	0.000244	5.4e-05	2.8e-05	3.2e-05	0	0	0	0	0	0
Bacteroidia_SM1A07	0	0	0	0	0	0	0	0	0	0	0	0	0	0	0	0	0	0	0	0	0	0	0	0	0	0	0	0	0	0	0	0	0	0	0	0	0	0	0	0	0	0	0	0	0	0	0	0	0
Bacteroidia_unclassified	0	0	0	0	0	0	0	0	0	0	0	0	0	0	0	0	0	8e-05	0	0	0	0	0	0	0	0	0	0	0	0	0	0	0	0	0	0	0	0	0	0	0	0	0	0	0	0	0	0	0
Barnesiella	0	0	0	0	0	0	0	0	0	0	0	0	0	0	0	0	0	0	0	0	0	0	0	0	0	0	0	0	0	0	0	0	0	0	0	0	0	0	0	0	0	0	0	0	0	0	0	0	0
Bergeyella	0.003253	0.001676	0.002225	0.000107	0.002266	0.00011	0.002244	0.00046	0.001023	0.000951	0.000639	0.000979	0.000763	0.007009	0.00101	0.002069	0.000131	7.4e-05	0.000451	0.001052	0.001316	0.000952	0.001687	0.00227	0.000541	0.000414	0.002928	0.003875	0.001155	0.001967	0.001541	0.000677	0.000937	0.000361	8.2e-05	0.000236	0.000768	0.002249	0.001626	0.000949	0.000557	0.000281	0.00073	0.00018	0.001853	0.000683	0.001419	9.8e-05	0.000839
Bifidobacterium	0	0	0	0	0	0	0	3.2e-05	0	0	0	2.6e-05	0	0	3.6e-05	3e-05	0.002798	0	0	0	0	0.000525	0	0	4e-05	0	0	0	0	0	0	0	0.000119	0	0	0	7.3e-05	0	0	0	6.7e-05	0	2.3e-05	0	0	0	0	0	0
Bilophila	0	0	0	0	0	0	0	0	0	0	0	0	0	0	0	0	0	0	0	0	0	0	0	0	0	0	0	0	0	0	0	0	0	0	0	0	0	0	0	0	0	0	0	0	0	0	0	0	0
Blautia	4.7e-05	0	0	0	0	0	0	0	0.000102	0	0	0	0	2.7e-05	0	0	0	0	3.6e-05	0	0	2.3e-05	0	0	5.9e-05	0	0	2.9e-05	0	0	7.8e-05	0	0.000172	4.1e-05	0	2.6e-05	0	0	0	0	0	0	0	0	2.1e-05	0	0	0	0
Brachybacterium	0	0	0	0	0	0	0	0	0	0	0	0	0	0	0	0	0	0	0	0	0	2.7e-05	0	0	2.4e-05	0	0	0	0	0	0	0	0	0	0	0	0	0	0	9.4e-05	0	0	0	0	0	0	0	0	0
Brevibacillus	0	0	0	0	0	0	0	0.000169	3.8e-05	7.9e-05	0	9.6e-05	0	2.9e-05	0	0	0	4.2e-05	0	0	0	0	0	0	0	0	0	0	0	0	0	0	0	0	0	0	0	0	0	0	0	0	0	0	0	0	0	0	0
Brevibacterium	0	0	0	0	0	0	0	0	0	0	0	0	0	0	0	2.6e-05	0	0	0	0	0	0	0	0	0	0	0	0	0	0	0	0	0	0	0	0	0	0	0	0	0	0	0	0	2e-05	0	0	2.9e-05	0
Brevundimonas	0	0	0	0	0	0	0	0	0	0	0	0	0	0	0	0	0	0	0	0	0	0	0	0	0	0	0	0	0	0	0	0	0	0	0	0	0	0	0	0	0	0	0	0	0	0	0	0	0
Bulleidia	0.000228	5.2e-05	2.6e-05	0	0	0	0.000443	9.6e-05	0.000331	0	0	0.001521	0	0	0	0.000186	3.6e-05	0	0.000274	0.000118	2.5e-05	0	0	0	0	0	0	3.4e-05	0	0.00012	0	0.00024	0	0.000292	0	0	0	0	6.9e-05	0	0	6.1e-05	0	6.2e-05	0	0	2.6e-05	0	0
Burkholderia-Caballeronia-Paraburkholderia	0	0	0	0	0	0	0	0	0	0	0	0	0	0	0	0	0	0	0	0	0	0	0	0	0	0	0	0	0	0	0	0	0	0	0	0	0	0	0	0	0	0	0	0	0	0	0	0	0
Burkholderiales_unclassified	0.000114	0.00096	0.000821	0	0.000478	5.8e-05	0.001654	0.000406	0.00316	0.002201	0.001247	0.000218	0.00405	0.002323	0.001575	0.001358	0	7.7e-05	0.000591	0.002182	0.000922	0	0.002305	0.001663	0.000251	0.000816	6.8e-05	0.001264	0.008327	0.002671	0.003197	0.001046	0	3.5e-05	0.000163	6.7e-05	0.000893	0.001494	0.001745	0	0	0.000495	0.000564	5.4e-05	0.000692	0.000618	0.002041	0.000206	0.003835
Butyricicoccaceae_UCG-009	0	0	0	0	0	0	0	0	0	0	0	0	0	0	0	0	0	0	0	0	0	0	0	0	0	0	0	0	0	0	0	0	0	0	0	0	0	0	0	0	0	0	0	0	0	0	0	0	0
Butyricicoccus	0	0	0	0	0	0	0	0	4.1e-05	0	0	0	0	0	0	0	0	0	0	0	0	0	0	0	0	0	0	0	0	0	0	0	0	0	0	0	0	0	0	2.3e-05	0	0	0	0	0	0	0	0	0
Butyrivibrio	0	7.8e-05	0.000185	0.000858	0.000506	0.000379	0.000142	0.00017	3.6e-05	0.000119	9.5e-05	0.000104	0.000472	6.3e-05	0.000816	3.8e-05	0.000803	0.000221	7.4e-05	3.3e-05	0.000234	0.001471	4.7e-05	0.000682	0.000365	6.3e-05	0	0.000128	4.6e-05	0.000283	0.000771	0	0	3.4e-05	0.001267	0.000422	0.000424	4.5e-05	2.7e-05	0.000751	0.001143	0.000234	0.000329	5.1e-05	3.1e-05	0.000235	0.000124	0.000249	0
Campylobacter	0.00345	0.002802	0.002974	0.000442	0.006824	0.003198	0.000835	0.003291	0.001219	0.001976	0.000728	0.006061	0.000621	0.004538	0.001425	0.002331	0.001921	0.002583	0.000836	0.000873	0.002217	0.013826	0.001081	0.003576	0.002322	0.001908	0.000512	0.002021	0.000271	0.001182	0.001607	0.001472	0.010427	0.004	0.00205	0.001795	0.003597	0.000649	0.002359	0.003017	0.03412	0.007043	0.011857	0.004782	0.002235	0.0097	0.002459	0.009055	0.000646
Campylobacterales_Rs-M59_termite_group	0	0	0	0	0	0	0	0	0	0	0	0	0	0	0	0	0	0	0	0	0	0	0	0	0	0	0	0	0	0	0	0	0	0	0	2.3e-05	0	0	0	0	0	0	0	0	0	0	0	0	0
Candidatus_Pacebacteria	0	0	0	0	0	0	0	0	0	0	0	0	0	0	0	0	0	0	0	0	0	0	0	0	0	0	0	0	0	0	0	0	0	0	0	0	0	0	0	0	0	0	0	0	0	0	0	0	0
Candidatus_Saccharimonas	0.000165	0.000766	0.000586	0.000513	0.000172	0.000693	0.0009	0.000835	0.000691	0.002116	0.001008	0.001429	0.000924	0.001586	0.000311	0.000648	0.000356	0.002354	0.000434	0.000688	0.002013	0.004251	0.000293	0.001658	0.003232	0.000123	0.001069	0.000721	0.000935	0.00165	0.001342	0.001388	0	0.000103	0.001785	0.000772	6.6e-05	0.000167	0.000231	0.000651	0.00144	0.000844	0.002689	0.001532	0.000761	0.001269	0.000715	0.00063	0.000993
Capnocytophaga	0.004206	0.026237	0.031158	0.000152	0.005689	0.000706	0.004834	0.002133	0.015262	0.00356	0.012597	0.003893	0.000544	0.004378	0.000597	0.050602	0.003161	0.000541	0.001714	0.022376	0.009562	0.002081	0.003477	0.00398	0.00099	0.000495	0.018128	0.028194	0.015518	0.005595	0.006595	0.012693	0.003785	0.009457	0.000602	0.000441	0.014083	0.000598	0.019537	0.003598	0.031271	0.017736	0.00682	0.000571	0.002851	0.009167	0.000936	0.00118	0.015779
Cardiobacterium	4.4e-05	8.2e-05	5.2e-05	0	0.000503	0	2.6e-05	6.7e-05	0	0.000327	0	0.000658	0	0.000359	3.5e-05	0.006089	0.00015	4.7e-05	6.9e-05	0	6.4e-05	0.000448	7.8e-05	0.000205	0.000229	0	8.4e-05	0.000121	3.2e-05	4e-05	0	0.000135	0.000165	0.00052	3.9e-05	4.1e-05	0	4.1e-05	0.000703	0.000975	0.000205	0	0.000225	2.4e-05	2e-05	0.000102	6.2e-05	0	7.6e-05
Catonella	0.000916	0.000976	0.001115	4.6e-05	0.000766	7.4e-05	0.000575	0.000373	0.000607	0.000905	0.00012	0.001189	0.000251	0.000176	0.000187	0.000322	0.000521	4.1e-05	2.5e-05	0.000214	0.000507	0.002112	0.000609	0.00067	0.001527	5.7e-05	0.000254	0.001262	8.3e-05	0.001078	0.00173	0.000233	0.000168	0.002012	0.000794	0.000564	0.000196	0.000161	0.001666	0.001755	0.001387	0.000219	0.001802	0.000496	0.000435	0.000158	0.000228	0.000245	0.000865
Caulobacter	0	0	0	0	0	0	0	0	0	0	0	0	0	0	0	0	0	0	0	0	0	6.7e-05	0	0	0	0	0	0	0	0	0	0	0	0	0	0	0	0	0	0	0	0	0	0	0	0	0	0	0
Chishuiella	0	0	0	0	0	0	0	0	0	0	0	0	0	0	0	0	0	0	0	0	0	0	0	0	0	0	0	0	0	0	0	0	0	0	0	0	0	0	0	0	0	0	0	0	0	0	0	0	0
Chloroplast	0	0	0	0	0	0	0	0	0	0	0	0	0	0	0	0	0	0	0	0	0	0	0	0	0	0	0	0	0	0	0	0	0	0	0	0	0	0	0	0	0	0	0	0	0	0	0	0	0
Christensenellaceae_R-7_group	0	0	0	0	0	0	0	0	4.4e-05	0	0	0	0	0	0	8.5e-05	0	0	0	3.1e-05	7.3e-05	0	0	0	0	0	0	0	0	0.000156	0	0	0	0	0	0	0	0	0	0	0	3.7e-05	0	0	0	0	0	0	0.000137
Chryseobacterium	0	0	0	0	0	0	0	0	0	0	0	0	0	0	0	0	0	0	0	0	0	0	0	0	0	0	0	0	0	0	0	0	0	0	0	0	0	0	0	0	0	0	0	0	0	0	0	0	0
Clostridia_UCG-014	0.000552	0.000875	0.000767	0.000605	0.001087	0.000853	0.001898	0.002271	0.002385	0.00365	0.001373	0.000622	0.000647	0.000278	0.000191	0.000346	0.001247	0.006456	0.001407	0.004508	0.002164	0.007562	0.000559	0.002353	0.000772	0.000161	0.001212	0.000908	0.001389	0.002058	0.000377	0.002176	0	0.000261	0.001511	0.002484	0.00091	0.00101	0.000108	0.00032	0.002537	0.002481	0.002521	0.001657	0.000647	0.001542	0.000685	0.002927	0.002905
Clostridia_unclassified	0	0	0	0	0	0	0	0	0	0	0	0	0	0	0	0	0	0	0	0	0	0	0	0	0	0	0	0	0	0	0	0	0	0	0	0	0	0	0	0	0	0	0	0	0	0	0	0	0
Clostridia_vadinBB60_group	0.000276	0	0	0	0.000297	0	7.8e-05	3.6e-05	0	3.9e-05	0	0.000262	0	3.7e-05	4.1e-05	0	0	0	2.8e-05	0	0.000753	0	0	3.2e-05	0.000127	0	2.9e-05	0	0	0	0	0	0	0.00014	0	2.3e-05	0.000737	0	0.000134	2.1e-05	0	0.000268	8e-05	2.1e-05	0	0	0	0	0
Clostridiaceae_Clostridium_sensu_stricto	0	0	0	0	0	0	0	0	0	0	0	0	0	0	0	0	0	0	0	0	0	0	0	0	0	0	0	0	0	0	0	0	0	0	0	0	0	0	0	0	0	0	2.7e-05	0	0	0	0	0	0
Colidextribacter	0	0	0	0	0	0	0	0	7.4e-05	0	4.2e-05	0	3.6e-05	0	0	3.6e-05	0	0	0	0	0	0	0	0	0	0	0	0	0	0	0	0	0	0	0	2.5e-05	0	0	0	0	0	0	0	0	0	0	0	0	0
Collinsella	0	0	0	0	0	0	0	0	0	0	0	0	0	0	0	0	0	0	0	0	0	0	0	0	0	0	0	0	0	0	0	0	0	0	0	0	0	0	0	0	0	0	0	0	0	0	0	0	0
Comamonas	5.8e-05	0	2.6e-05	0	0.000222	0	0	0	7.2e-05	0	0	4.2e-05	0	0	0	0.000287	3.3e-05	0	3.1e-05	0	0.000103	0.000195	0	5.7e-05	2.4e-05	3e-05	5.1e-05	0	0	0	0	7.7e-05	0	2.9e-05	0	0	0	0	0.000573	2.1e-05	8e-05	0	0.000221	6e-05	3.5e-05	4.6e-05	0	0	0.000181
Coprococcus	0	0	0	0	0	0	0	0	0	0	0	2.6e-05	0	0	0	0	0	0	0	0	0	1.6e-05	0	0	0	0	0	0	0	0	0	0	0	0	4.2e-05	0	0	0	0	0	0	0	0	0	0	0	0	0	0
Corynebacterium	0.002452	5.5e-05	0.000186	0.000265	0.001446	0.000478	0.000342	0.001092	0.000324	0.00065	5.3e-05	0.000895	4.2e-05	0.000643	3.6e-05	0.007158	0.000197	0	0.000122	0.000121	0.000331	7.6e-05	0.000284	0.00107	0.000482	0.000206	0.000143	0.00024	0	9.1e-05	3.6e-05	0.000133	0.00035	0.000893	4.6e-05	9.2e-05	0.001362	0.000232	0.004328	0.001279	0.001337	3.8e-05	0.000339	0.000196	0.001238	0.00034	3.5e-05	0	8.8e-05
Cryptobacterium	5.2e-05	0	0	0.000322	0	3.3e-05	0	0	0	0	0	0	0	0	4.8e-05	0.000268	0	0	0	0	0	6.1e-05	0	0	0	2e-05	0	0	0	0	0	0	0	0	0	2.3e-05	0	0	0	0	0	0	0	0	0	0	0	0	0
Cutibacterium	0	0	0	0	0	0	0	0	0	0	0	0	0	0	0	0	0	0	0	0	2.8e-05	0	0	0	0	0	0	0	0	0	0	0	0	0	0	0	0	0	0	0	0	0	0	0	0	0	0	0	0
Defluviitaleaceae_UCG-011	0.000297	2.4e-05	8.6e-05	0	0.000276	3.3e-05	0.000118	0.000139	0	0.000477	8.5e-05	0.000624	0	0	4.5e-05	2.9e-05	3.3e-05	0	0	4.1e-05	0.000775	0.000311	6.7e-05	0.000161	3.9e-05	0	9.4e-05	2.5e-05	0	0.000242	4.1e-05	0.00025	0	0.001275	5.5e-05	2.5e-05	6.4e-05	0	0.00021	0.000223	6e-05	0.000266	0.00046	0	1.4e-05	0	0.000102	3.6e-05	0
Deinococcus	0	0	0	0	0	0	0	0	0	0	0	0	0	0	0	0	0	0	0	0	0	0	0	0	0	0	0	0	0	0	0	0	0	0	0	0	0	0	0	0	0	0	0	0	0	0	0	0	0
Delftia	0	0	0	0	0	0	0	0	0	0	0	0	0	0	0	0	0	0	0	0	0	0	0	0	0	0	0	0	0	0	0	0	0	0	0	0	0	0	0	0	0	0	0	0	0	0	0	0	0
Desulfobulbus	1.8e-05	0	0	0	0	0	0	3.7e-05	4.1e-05	0	0	0.000387	0	0	0	0	0	0	0	0	8.6e-05	0	0	0	0	0	1.8e-05	0	0	4.8e-05	0	5.2e-05	0	0.000267	0	0	0.000168	0	0	4.3e-05	0	2.6e-05	1.6e-05	0	0	0	6.8e-05	0	4.2e-05
Desulfomicrobium	0	0	0	0	0	0	0	0	0	0	0	0	0	0	0	0	0	0	0	0	0	0	0	0	0	0	0	0	0	0	0	0	0	0	0	0	0	0	0	0	0	0	0	0	0	0	0	0	0
Desulfovibrio	0	4e-05	0	0	0.000174	0	0	2.9e-05	0	0	0	0	0	2.7e-05	0	0	0	0	0	0	7e-05	0.001042	3.3e-05	0	0	0	0	0	0	0	0	0	4.4e-05	0	0	2.6e-05	0	0	0	0	0.000266	0	0.000208	0	0	0	0	0	0
Desulfovibrionaceae_uncultured	0	0	0	0	0	0	0	0	0	0	0	0	0	0	0	0	0	0	0	0	0	4.4e-05	0	0	0	0	0	0	0	0	0	0	0	0	0	0	0	0	2.4e-05	0	0	0	0	0	0	0	0	0	0
Dialister	0.004771	0	0	0.000579	0.000157	0.00016	0.000905	0.002722	0.000814	0.000909	0.000341	0.001921	4.4e-05	0.000239	0.006113	0.002138	0.001139	0.006029	0.000686	0.000962	0.000817	0.003357	7e-05	0.000179	0.000222	0.000705	5.3e-05	0.000131	0	0.000569	8.8e-05	0.001279	0.000427	0.000827	0.000581	0.000846	0.00074	8.5e-05	0.000397	0.002296	0.002827	0.000344	0.002113	0.00244	0.000183	3.7e-05	0.000175	0.001115	0.000161
Dietzia	2.3e-05	3.4e-05	2.4e-05	0	6.2e-05	0	6.3e-05	5.9e-05	0	8.5e-05	4.4e-05	0.0002	0.000135	7.6e-05	0	4.3e-05	0	0	3e-05	0	0.000192	0.000284	0.000124	3.1e-05	0.000294	2.7e-05	0	9.6e-05	4.7e-05	0.000155	0	0	0.000515	0.00021	0.000142	3.7e-05	3.3e-05	0.000114	0	0.000465	0.000678	3.2e-05	0	0	2.1e-05	3.7e-05	0	3.1e-05	4.3e-05
Dojkabacteria	0	0	0	0	0	0	0	0	0	0	0	0	0	0	0	0	0	0	0	0	0	0	0	0	0	0	0	0	0	0	0	0	0	0	0	0	0	0	0	0	0	0	2.5e-05	0	0	0	0	0	0
Dolosigranulum	0	0	0	0	0	0	2e-05	0	0	0	0	0	0	0	0	0	0	0	0	0	2.3e-05	0	0	0	0	0	0	0	0	5.1e-05	0	0	0	0	0	0	0	0	0	0	0	0	0	0	0	0	0	0	0
Dorea	0	0	0	0	0	0	0	0	0	0	0	0	0	0	0	0	0	0	0	0	0	0	0	0	2.5e-05	0	0	0	0	0	0	0	4.3e-05	0	0	0	0	0	0	0	2.2e-05	0	0	0	0	0	0	0	0
Eggerthia	9.2e-05	0	0	0	0	0	0	3.7e-05	0	0	0	0	0	0	0	0	0	0	0	3.6e-05	0	6.7e-05	0	0	0	0	0	0	0	0	0	0	0	0	0	0	0	0	0	0	0	0	2.7e-05	0	0	0	0	0	4.1e-05
Endomicrobium	0	0	0	0	0	0	6.3e-05	0	0	0	0	0	0	0	0	0	0	0	0	0	0	0	0	0	0	0	0	0	0	0	0	0	0	0	0	0	0	0	0	0	0	0	0	0	0	0	0	0	0
Enhydrobacter	0	0	0	0	0	0	0	0	0	0	0	0	0	0	0	0	0	0	0	0	0	1.9e-05	0	0	0	0	0	0	0	0	0	0	0	6.7e-05	0	0	0	0	0	0.000108	2.1e-05	0	0	0	0	0	0	0	0
Enterobacteriaceae_unclassified	0	0	0	0	0.007104	0	0	0	0	0	0	0	0	0	0	0	0	0	0	0	0	0	2.6e-05	0	0	0	0	0	0	0	0	0	4.6e-05	0	0	0	2.5e-05	0	0	0	7.5e-05	0	0	0	0	0	0	0	0
Enterococcus	0	0	0	0	0	0	0	0	0	0	0	0	0	0	0	0	0	0	0	0	0	0	0	0	0	0	0	0	0	0	0	0	0	0	0	5e-05	4e-05	0	0	0	0	0	0	3.7e-05	1.6e-05	2.9e-05	3.8e-05	0	0
Erysipelatoclostridiaceae_UCG-004	0	0	0	0	0	0	0.000338	3.1e-05	0	0	0	0	0	0	0	0	0	0	0	0	0	0	0	0	0	0	0	0	0	0	0	0	0	0	0	0	0	0	0	0	0	0	0	0	0	0	0	0	0
Erysipelatoclostridium	0	0	0	0	0	0	0	0	0	0	0	0	0	0	0	0	0	0	0	0	0	0	0	0	0	0	0	0	0	0	0	0	0	0	0	0	0	0	0	0	0	0	0	0	0	0	0	0	0
Erysipelotrichaceae_UCG-003	0	0	0	0	0	0	0	0	0	0	0	0	0	0	3.4e-05	0	0	0	0	0	0	0	0	0	0	0	0	0	0	0	0	0	0	0	0	0	0	0	0	0	0	0	0	0	0	0	0	0	0
Erysipelotrichaceae_UCG-006	0	0	0	2.5e-05	0	0	8e-05	3.2e-05	3.8e-05	0	0	0	0	0	0	0	0	4.3e-05	0	0.000185	2.4e-05	6.2e-05	0	0	0	0	0	0	0	0.000145	0	0	0	0	0	0	6.1e-05	0	0	0.000299	0	0	0	5.5e-05	0	0	0	0	0
Erysipelotrichaceae_uncultured	0	0	0	0	0	0	0	0	0	0	0	0	0	0	0	0	0	0	0	0	0	0	0	0	0	0	0	0	0	0	0	0	0	0	0	0	0	0	0	0	0	0	0	0	0	0	0	0	0
Escherichia-Shigella	0	0	0	0	0	0	0	0	0	0	0	0	4.2e-05	0	0	0	0	0	0	0	0	0	0	0	1.9e-05	0	0	0	0	0	0	0	0	0	0	0.000625	0.000123	4.8e-05	9.2e-05	5.4e-05	0	0	0	0	2.1e-05	3.6e-05	0	0	0
Faecalibacterium	0	0	0	0	0	0	0	0	0	0	0	0	0	0	0	0	0	3.9e-05	0	0	0	0	2.2e-05	0	0	0	0	0	0	0	0	0	0.000106	0	0	3.4e-05	3.1e-05	5.2e-05	0	4.4e-05	0	0	0	0	0	0	0	0	0
Faucicola	0	0	0	0	0	0	0	0	0	0	3.6e-05	0	0	0	0	0	0	0	0	0	0	0	0	0	0	0	0	0	0	0	0	0	0	0	0	0	0	0	0	0	0	0	0	0	0	0	0	0	0
Filifactor	0.00189	0.000747	0.000218	0.00056	0.001039	0.000737	0.002157	0.000842	0.0069	0.000766	0.000197	0.008675	0.000217	0.00012	0	0.000173	0.000244	7.7e-05	0.000804	0.00068	0.006938	0.002658	0.0002	0.001039	0.000316	0	0.005553	2.2e-05	0	0.003885	0.000162	0.001933	0	0.002134	0.000194	7.4e-05	0.002324	2.1e-05	0.001424	0.031567	0	0.00291	0.002124	0.002535	0.000241	7.9e-05	0.000852	3.8e-05	0.001525
Firmicutes_unclassified	0	0	0	0	0	6.3e-05	0	0	0	0	0	0	0	0	0	0	0	0	0	0	0	0	0	0	0	0	0	0	0	0	0	0	0	0	0	0	0	0	0	0	0	0	0	5.9e-05	0	3.3e-05	5.7e-05	0	0
Flavobacteriaceae_unclassified	0	0	0	0	0	0	0	0	0	0	0	0	0	0	0	0	0	0	0	0	0	0	0	0	0	0	0	0	0	0	0	0	0	0	0	0	0	0	2.6e-05	0	0	2.3e-05	0	0	0	0	0	0	0
Flavobacterium	0	0	0	0	0	0	0	0	0	0	0	0	0	0	0	0	0	0	0	0	0	0	0	0	0	0	0	0	0	0	0	0	0	0	0	0	0	0	0	0	0	0	0	0	0	0	0	0	0
Flexilinea	0	0	0	0	3e-05	0	0	0	0	0	0	0	0	0	0	0	0	0	0	3e-05	0	0	0	0	0	0	0	0	0	0	0	0	0	4.3e-05	0	0	0	0	0	0	2.1e-05	0	2.7e-05	0	0	0	0	0	0
Frankiales_uncultured	0	0	0	0	0	0	0	0	0	0	0	0	0	0	0	0	0	0	0	0	0	0	0	0	0	0	0	0	0	0	0	0	0	0	0	0	0	0	0	0	0	0	0	0	0	0	0	0	0
Fretibacterium	0.000547	9e-05	7.3e-05	0	0.000133	0.000136	0.000287	0.000474	0.000154	0.000284	4.8e-05	0.002848	4.3e-05	0	0	0.000104	0.000166	0	0.00019	0.000107	0.001889	5.3e-05	6.4e-05	0.000212	9.5e-05	3.2e-05	8.1e-05	0	0	0.000203	4.4e-05	0.000362	0	0.000639	0.000117	0.00012	0.001218	3.3e-05	0.000367	0.006933	0.000396	0.00013	0.000247	0.000808	0	2.9e-05	6.1e-05	0	0.000127
Fusicatenibacter	0	0	0	0	0	0	0	0	0	0	0	0	0	3.9e-05	0	0	0	0	0	0	0	0	0	0	0	0	0	0	0	0	0	0	0	0	0	0	0	0	0	0	0	0	0	0	0	0	0	0	0
Fusobacterium	0.029041	0.097538	0.084357	0.003216	0.015313	0.03715	0.026299	0.033332	0.139593	0.116963	0.168779	0.04893	0.010262	0.028907	0.068331	0.08231	0.012765	0.032439	0.032105	0.14976	0.050962	0.080152	0.029374	0.032176	0.015391	0.006159	0.211874	0.128109	0.037123	0.048678	0.038973	0.112158	0.00918	0.020132	0.00593	0.025818	0.099402	0.005495	0.031643	0.134709	0.084674	0.054851	0.051321	0.02597	0.045624	0.034851	0.068847	0.040773	0.072562
Gammaproteobacteria_unclassified	0	0	0	0	0	0	0	0	0	0	0	0	0	0	0	0	0	0	0	0	0	0	0	0	0	0	0	0	0	0	8.2e-05	0	0	0	0	0	0	0	0	0	0	0	0	0	0	0	0	0	0
Gastranaerophilales	0	0	0	0	0	0	0	0	0	0	0	0	0	0	0	0	0	0	0	0	0	0	0	0	0	0	0	0	0	0	0	0	0	0	0	0	0	0	0	0	0	0	0	0	0	0	0	0	0
Gemella	0.007518	0.007816	0.005394	0.000513	0.00614	0.002583	0.009823	0.011519	0.01123	0.025426	0.005698	0.02107	0.007889	0.033677	0.000949	0.007747	0.002879	0.00147	0.00274	0.011839	0.045256	0.005441	0.015191	0.002706	0.009169	0.002614	0.009845	0.015105	0.010868	0.037687	0.0042	0.005312	0.010858	0.003609	0.00219	0.002818	0.00657	0.054482	0.012845	0.009457	0.006625	0.002104	0.006022	0.002451	0.006811	0.00191	0.006782	0.001614	0.013055
Gracilibacteria	2.8e-05	0.000136	6e-05	0	7.8e-05	0	5.5e-05	0	0.000117	0	0	0.000109	0	0	0	0.001095	0	4.8e-05	0	0	0.000164	0	0	0	0	0	0.000554	0	0	4.4e-05	0	4.2e-05	0	0.000162	0	0	0	2.6e-05	0.003205	0	0	0	0.000275	0	0	0	0	0	0.000473
Gracilibacteria_JGI_0000069-P22	0	0	3.5e-05	0	0.000111	0	8.9e-05	0	0.000127	0.000256	0	0	0	0	0	0	8.9e-05	0	0	0	0	7.1e-05	1.9e-05	0	0	0	0.000218	0	0	4.6e-05	0	0	0	7.2e-05	0	0	3.2e-05	2.2e-05	0	0.000145	0	0	0.000138	0	1.9e-05	0	0	0	8.4e-05
Granulicatella	0.007912	0.024167	0.02435	0.004238	0.002603	0.001044	0.009255	0.011492	0.017891	0.014758	0.008749	0.013608	0.007603	0.017155	0.002275	0.006408	0.004051	0.000725	0.008332	0.013173	0.019881	0.006852	0.016947	0.004797	0.019734	0.02841	0.008185	0.011529	0.028161	0.037482	0.016182	0.010931	0.077914	0.003113	0.003934	0.008429	0.009501	0.008645	0.015649	0.006086	0.007901	0.001662	0.006372	0.001351	0.003932	0.006338	0.008298	0.003401	0.023763
Haemophilus	0.022691	0.045847	0.042546	0.001087	0.423169	0.011004	0.108432	0.019131	0.036708	0.057328	0.020624	0.060667	0.028104	0.103062	0.010958	0.076621	0.002608	0.00463	0.005284	0.007827	0.058372	0.031119	0.15031	0.026575	0.050356	0.016772	0.004707	0.058991	0.014015	0.011582	0.03777	0.01933	0.461122	0.490922	0.025552	0.007618	0.053936	0.071786	0.047683	0.024055	0.128196	0.006801	0.03337	0.004815	0.127404	0.03231	0.03415	0.044294	0.03803
Halomonas	8.3e-05	0	0	0	7.1e-05	0	8.1e-05	3.2e-05	0	4e-05	0	0.000191	9.8e-05	0.000215	0	6.9e-05	0	0	3.1e-05	0	0.000133	7.2e-05	0.000121	0	0.000206	0	0	8.9e-05	0	0.000181	0	0	0.000678	7.3e-05	7.5e-05	2.2e-05	1.9e-05	2.5e-05	0	0.000499	0.000812	0	0	0	0.000126	4.1e-05	0	0	0
Helicobacter	0	0	0	0	0	0	0	0	0	0	0	0	0	0	0	0	0	0	0	4.1e-05	0	0	0	0	2.5e-05	0	0	0	0	0	0	0	0	0	0	0	0	0	0	1.6e-05	0	0	0	0	0	0	0	0	0
Herbaspirillum	0	0	0	0	0	0	0	0	0	0	0	0	0	0	0	0	0	0	0	0	0	0	0	0	0	0	0	0	0	0	0	0	0	0	0	0	0	0	0	0	0	0	0	0	0	0	0	0	0
Holdemanella	0	0	0	0	0	0	0	0	0	0	0	0	0	0	0	0	0	0	0	0	0	0	0	0	0	0	0	0	0	0	0	0	0	0	0	0	0	0	0	0	0	0	0	0	0	0	0	0	0
Howardella	2.2e-05	0	0	0	0	0	2.5e-05	0	0	0	0	0	0	0	0	3.4e-05	0	0	3.6e-05	0	0	3.9e-05	0	2.6e-05	0	0	0	0	0	3.6e-05	0	0	0	0	0	0	0	0	2.5e-05	0.000238	0	0	0	3.3e-05	0	0	0	0	0
Hymenobacter	0	0	0	0	0	0	0	0	0	0	0	0	0	0	0	0	0	0	0	0	0	0	0	0	0	0	0	0	0	0	0	0	0	0	0	0	0	0	0	0	0	0	0	0	0	0	0	0	0
Hyphomonadaceae_uncultured	3.9e-05	0	0	0	5.9e-05	0	0	3.2e-05	4.5e-05	0	0	0.000119	0	6.2e-05	0	0	0	0	0	0	8e-05	9.9e-05	0.000153	0	0.000123	0	0	6e-05	0	4.4e-05	0	0	0.00045	0	4.8e-05	0	0	0	0	0.000261	8.5e-05	0	0	0	4.6e-05	0	0	0	0
Intestinibacter	0	0	0	0	0	0	0	0	0	0	0	0	0	0	0	0	0	0	0	0	0	0	0	0	0	0	0	0	0	0	0	0	0	0	0	0	0	0	0	0	0	0	0	0	0	0	0	0	0
Intrasporangiaceae_unclassified	0	0	0	0	0	0	0	0	0	0	0	0	0	0	0	0	0	0	0	0	0	0	0	0	0	0	0	0	0	0	0	0	0	0	0	0	0	0	0	0	0	0	0	0	0	0	0	0	0
Izemoplasmatales	2.1e-05	0	0	0	3.9e-05	0	5.2e-05	3.1e-05	0	0	0	2.5e-05	0	0	0	0	0	0	0	0	3.3e-05	0	0	0	4.2e-05	0	0	0	0	0	0	0	0	3.6e-05	0	0	0	0	0	0	0	0	6.1e-05	0	0	0	0	0	0
Johnsonella	5.7e-05	0.001555	0.00129	0	0.000492	0	5.2e-05	0.000185	0.000527	0.000214	0.001547	0.000299	0	0.000136	3.9e-05	0.001119	0.001053	0	0.000132	0.003029	0.00052	0.000159	0.000265	2.8e-05	2e-05	2.9e-05	0.000793	0.000111	0	0.00036	8.6e-05	0.001729	0	0.000365	3.3e-05	0	0.000479	8.1e-05	0.000351	0.000415	0.002958	0.000595	0.000652	3e-05	2e-05	0.000106	0.000409	7.6e-05	0.000284
Kingella	0.000677	2.7e-05	0	0	6.5e-05	0.000114	0	5.6e-05	3.7e-05	0.000253	0	0.000231	0	0.000164	0	0.023907	0	0	3.7e-05	0	0	0.000218	2.2e-05	0	0.000351	0	0	0.00014	0	0	0.000124	0	0.000295	0.00246	4.5e-05	6.3e-05	0	5.3e-05	8.7e-05	0.000602	0.000236	0	0	2.8e-05	0	0	4.2e-05	3.1e-05	0
Kocuria	0	0	0	0	0	0	0	0	0	0	0	0	0	0	0	0	0	0	0	0	0	0	0	0	0	0	0	0	0	0	0	0	0	0	0	0	0	0	0	0	1.4e-05	0	0	0	0	0	0	0	0
Lachnoanaerobaculum	0.001711	0.00788	0.008046	0.006172	0.001402	0.008901	0.000526	0.002762	0.010856	0.004058	0.006591	0.002846	0.006973	0.00098	0.009127	0.004453	0.006596	0.008516	0.003501	0.013523	0.003562	0.00608	0.001547	0.004455	0.002165	0.002918	0.001622	0.002898	0.00179	0.002083	0.006224	0.007171	0	0.001388	0.002269	0.001838	0.002162	8.7e-05	0.002096	0.002377	0.005764	0.003838	0.002317	0.003348	0.001262	0.002166	0.004399	0.004041	0.004793
Lachnoclostridium	0	0	0	0	0	0	0	0	0	0	0	0	0	0	0	0	0	4.2e-05	0	0	0	0	0	0	0	0	1.8e-05	0	0	0	0	0	0	0	0	0	0	0	0	3.5e-05	0	0	0	0	0	0	0	0	0
Lachnospira	0	0	0	0	0	0	0	0	0	0	0	0	0	0	0	0	0	0	0	0	0	0	0	0	0	0	0	0	0	0	0	0	0	0	0	0	0	0	0	0	0	0	0	0	0	0	0	0	0
Lachnospiraceae_A2	0	0	0	0	0	0	0	0	0	0	0	0	0	0	0	0	0	0	0	0	0	0	0	0	0	0	1.4e-05	0	0	0	0	0	0	0	0	0	0	0	0	0	0	0	0	0	0	0	0	0	0
Lachnospiraceae_ASF356	0	0	0	0	0	0	0	0	0	0	0	0	0	0	0	0	0	0	0	0	0	0	0	0	0	0	0	0	0	0	0	0	0	0	0	0	0	0	0	0	0	0	0	0	0	0	0	0	0
Lachnospiraceae_FE2018_group	0	0	0	0	0	0	0	0	0	0	0	0	0	0	0	0	0	0	0	0	0	0	0	0	0	0	0	0	0	0	0	0	0	0	0	0	0	0	0	0	0	0	0	0	0	0	0	0	0
Lachnospiraceae_GCA-900066575	0	0	0	0	0	0	0	0	0	0	0	2.9e-05	0	0	0	0	0	0	0	0	0	0	0	0	0	0	0	0	0	0	0	0	0	0	0	0	0	0	0	0	0	0	0	0	0	0	0	0	0
Lachnospiraceae_ND3007_group	0	0	0	0	0	0	0	0	0	0	0	0	0	0	0	0	0	0	0	0	0	0	0	0	0	0	0	0	0	0	0	0	0	0	0	0	0	0	0	0	0	0	0	0	0	0	0	0	0
Lachnospiraceae_NK4A136_group	0	0	0	0	0	0	0	0	4e-05	4.8e-05	6.7e-05	3.4e-05	0	0	7.9e-05	0.000111	0.000122	8.9e-05	6.5e-05	0	0	0	0	0	0	0	0	0	0	0	0	0	0	0	4.7e-05	0	0	0	0	0	9.1e-05	0	0	0	1.6e-05	0	0	0	0
Lachnospiraceae_UCG-001	0	0	0	0	0	0	0	0	0	0	0	0	0	0	0	0	0	0	0	0	0	0	0	0	0	0	0	0	0	0	0	0	0	0	0	2.1e-05	0	0	0	0	0	0	0	0	0	0	0	0	0
Lachnospiraceae_UCG-006	0	0	0	0	0	0	0	0	4e-05	0	0	0	0	0	0	0	0	0	0	0	0	0	0	0	0	2.8e-05	0	0	0	0	4.8e-05	0	0	0	0	0	0	0	0	0	0	0	0	0	0	0	0	0	0
Lachnospiraceae_UCG-010	0	0	0	0	0	0	0	0	0	0	0	0	0	0	0	0	0	0	0	0	0	0	0	0	0	0	0	0	0	0	0	0	0	0	0	0	0	0	0	0	0	0	0	0	0	0	0	0	0
Lachnospiraceae_unclassified	5.3e-05	6.3e-05	0	0	4.3e-05	3.2e-05	0.000165	0	0.00075	0.000263	0.000192	0.000301	0.000193	0.000123	0.000115	0	0.001002	0.000164	5.8e-05	0.000152	0.000128	0.000221	0	3e-05	0	0	0	3.9e-05	0	0.000279	4.6e-05	9.5e-05	0	0.000108	0	0	3.5e-05	2.2e-05	7.9e-05	9.9e-05	9.2e-05	0	4.3e-05	2.4e-05	0	0	0	0	0
Lachnospiraceae_uncultured	0.000357	0.000263	0.000506	5.9e-05	0.000762	0.002356	0	0.000294	3.7e-05	0.000672	0	0.000429	0.003627	3.2e-05	0.000731	4.6e-05	0.003361	0.001831	0.000252	0	0.000309	0.000836	4e-05	0.001309	4.1e-05	0.000281	0	5e-05	0	0	0.003149	0.000349	0	3.2e-05	0.000773	0.000427	0.000473	0	6e-05	0.000423	0.000213	0.00113	0.000382	0.00064	0	0.000999	0.00073	0.000123	0
Lactobacillales_P5D1-392	0.003314	0.000464	0.000426	7.7e-05	0.000569	0.001286	0.000362	0.00557	0.001207	0.000968	0.000951	0.000201	0.001675	0.000665	0.001105	0.000687	0.001357	0.000407	0.001328	0.001082	0.00039	2.5e-05	0.000303	0.001384	0.001366	0.001628	1.9e-05	0.001164	0.001039	0.000273	0.000974	0.000891	4.6e-05	0.001882	0.000113	0.000995	0.000955	0.000294	0.0005	0	0	0.000302	0.001196	0.00068	0.000644	0.000619	0.000366	0.000603	0.000378
Lactobacillales_unclassified	0.000568	0.001167	0.00089	0.000466	0.000321	0.000672	0.001327	0.00129	0.001578	0.001904	0.000513	0.000331	0.00091	0.001288	0.000535	0.000485	0.000562	0.000566	0.000961	0.001878	0.000703	1.7e-05	0.000785	0.000836	0.001404	0.00306	5.3e-05	0.000546	0.005693	0.003079	0.001678	0.00053	0.001026	7.3e-05	0.000717	0.001838	0.001158	0.000333	0.000371	1.7e-05	0	0.000103	0.000891	0.00073	0.000153	0.000519	0.000534	0.00154	0.001895
Lactobacillus	0.000955	0	0	0	0	0	0	0.001662	3.5e-05	0	0	2.7e-05	0	0	0	0	0	0	0	0	0	0	0	0	0	3.3e-05	0	0	0	0	0	0	0.000145	0	0	0.000325	9.2e-05	6.7e-05	0.00015	5.8e-05	1.7e-05	0	2.7e-05	0	0	0	0	0	0
Lactococcus	0	0	0	0	0	0	0	0	0	0	0	0	0	0	0	0	0	0	0	0	0	0	0	0	0	0	0	0	0	0	0	0	0	0	0	0	0	0	0	0	2.2e-05	0	0	0	0	0	0	0	0
Lautropia	0.003299	0.00015	0.000309	2.7e-05	0.00863	0.001327	0.000979	0.001501	0.001255	0.002265	8.5e-05	0.004334	0.000233	0.000562	0.00023	0.021857	0.000339	0.000729	0.000299	0.000226	0.001268	0.029662	0.001095	0.005795	0.002667	0.000733	0.002621	0.001371	0	0.001054	0.002093	0.000433	0.016079	0.003488	0.000915	0.000277	0.002925	0.007614	0.001035	0.005218	0.02279	0.000116	0.009347	0.001021	0.00105	0.00038	0.000196	0.000761	0.000397
Lawsonella	0	0	0	0	0	0	0	0	0	0	0	3.8e-05	0	0	0	0	0	0	0	0	0	0	0	0	1.8e-05	0	0	0	0	0	0	0	0	0	0	0	0	0	0	6.9e-05	0	0	0	0	0	0	0	0	0
Lentimicrobium	0	0.000152	2.9e-05	0	0.000128	0	0.000198	3.4e-05	0	7e-05	0	0.000415	0	0.000123	0	0	0.000122	0	0	0.000199	0.000349	0.003239	0	0	6.6e-05	0	3.1e-05	4.1e-05	0	0.00022	0	8.8e-05	4.1e-05	0.000301	4.3e-05	0.000181	0.000147	0	0	0.000173	0.000254	5.9e-05	0.001629	5.9e-05	7.3e-05	0	2.9e-05	0	8.6e-05
Leptotrichia	0.068019	0.012048	0.017295	0.022999	0.018177	0.097811	0.003595	0.014885	0.010816	0.010995	0.013381	0.006861	0.040953	0.006104	0.019363	0.013687	0.061228	0.099365	0.029433	0.033697	0.00759	0.015594	0.002019	0.011329	0.001805	0.007506	0.018341	0.023133	0.006342	0.008649	0.008924	0.021011	0.00218	0.004747	0.052552	0.006968	0.013029	0.001883	0.017388	0.008837	0.012646	0.006222	0.004699	0.027555	0.002096	0.07093	0.008254	0.027727	0.004171
Leptotrichiaceae_uncultured	0	0	0	0	0	0	0.000773	0	0	0.007174	0	0	0	0	0	0	0	0	0	0	0	0	0	0	0	0	0	0	0	4e-05	0	0	0	0	0	0	0	0	0	0	0	0	0.000249	0	0	0	0.005593	0	0
Leuconostoc	0	0	0	0	0	0	0	0	0	0	0	0	0	0	0	0	0	0	0	0	0	0	0	0	0	0	0	0	0	0	0	0	0	0	0	0	0	0	0	0	0	0	0	0	0	0	0	0	0
Lineage_IV	0	0	0	0	0	0	0	0	0	0	0	0	0	0	0	0	0	0	0	0	0	0	0	0	0	0	0	0	0	0	0	0	0	0	0	0	0	0	0	0	0	0	0	0	0	0	0	0	0
Massilia	0	0	0	0	0	0	0	0	0	0	0	0	0	0	0	0	0	0	0	0	0	0	0	0	0	0	0	0	0	0	0	0	0	0	0	0	0	2.8e-05	0	0	2.1e-05	0	0	0	0	0	0	0	0
Megamonas	0	0	0	0	0	0	0	0	0	0	0	0	0	0	0	0	0	0	0	0	0	0	0	0	0	0	0	0	0	0	0	0	0	0	0	0	0	0	0	0	0	0	0	0	0	0	0	0	0
Megasphaera	0.00115	0.000531	0.000833	0.005669	0.001087	0.008711	0.000527	0.005136	9.2e-05	0.000572	4.5e-05	0.000919	0.002053	0.001035	0.003386	0.000457	0.006727	0.007515	0.001295	0.000221	0.000144	0.00754	4.1e-05	0.002267	0.012824	0.002579	0	2.8e-05	0.000159	3.4e-05	0.000699	0.000521	7.8e-05	0.000424	0.014692	0.016021	0.00268	0	0.000409	0.001649	0.002859	0.000535	0.005565	0.01715	0.000291	0.005096	0.00014	0.023885	5e-05
Methylobacterium-Methylorubrum	0	0	0	0	0	0	0	0	0	0	0	0	0	0	0	0	0	0	0	0	0	8.1e-05	0	0	0	0	0	0	0	0	0	0	3.1e-05	0	0	0	0	0	0	7.2e-05	0.000188	0	0	0	0	0	0	0	0
Mitochondria	0	0	0	0	0	0	0	0	0	0	0	0	0	0	0	0	0	0	0	0	0	0	0	0	0	0	0	0	0	0	0	0	0	0	0	0	0	0	0	0	0	0	0	0	0	0	0	3.7e-05	0
Mitsuokella	0	0	0	0	0	0	0	0	0	0	0	0	0	0	0	0	0	0	0	0	0	0	0	0	0	0	0	0	0	0	0	0	0	0	0	0	0	0	0	0	0	0	0	0	0	0	0	0	0
Mobiluncus	0	3.5e-05	6e-05	0	0	0	0	0	0	0	9e-05	2.3e-05	0	0	7.6e-05	0	3.8e-05	7.7e-05	0	0	2.5e-05	0.000633	0	0.000474	0.000135	0	0	0	4.5e-05	7.9e-05	0	0	0	0	0.000169	9.1e-05	0	0	0	0	3e-05	7.7e-05	3.4e-05	3.3e-05	0	0	0	2.8e-05	0
Mogibacterium	0	0.000152	5e-05	7.7e-05	0	6e-05	3.4e-05	9.9e-05	0.000183	8.1e-05	0	6.8e-05	0.000134	0	0.000334	0	0.000119	8.5e-05	0.000134	7.4e-05	0	9.5e-05	3.8e-05	0.000117	0.00013	0	3.8e-05	0.000105	3.5e-05	0.000149	0.000126	0	0	0.000116	0.000225	0.000194	0.000151	0	3e-05	0.000193	9.1e-05	5.7e-05	7.3e-05	8.1e-05	0	0.000107	0.000107	0.000168	0
Moheibacter	0	0	0	0	0	0	0	0	0	0	0	0	0	0	0	0	0	0	0	0	0	0	0	0	0	0	0	0	0	0	0	0	0	0	0	0	0	0	0	0	0	0	0	0	0	0	0	0	0
Monoglobus	0	0	0	0	0	0	0	0	0	0	0	0	0	0	0	0	0	0	0	0	0	0	0	0	0	0	0	0	0	0	0	0	0	0	0	0	0	0	0	0	0	0	0	0	0	0	0	0	0
Moraxella	0	0	0	0	0	0	0	0	0.000136	0	0	5.6e-05	0	0	0	0.030061	0	0	0	0	0.000298	0	0.00018	0	2.3e-05	0	0.008794	0	0	0.004152	0	0	3.9e-05	7.1e-05	0	0	0	0	0	0	0	0	0	0.000434	0	0	0	0	0.018305
Mucispirillum	0	0	0	0	0	0	0	0	0	0	0	0	0	0	0	0	0	0	0	0	0	0	0	0	0	0	0	0	0	0	0	0	0	0	0	0	0	0	0	0	0	0	0	0	0	0	0	0	0
Murdochiella	0	0	0	0	0	0	0.000125	0	0	0	0	0	0	0	0	0	0	0	0	0	0	0	0	0	0	0	0	0	0	0.000115	0	0	0	0	0	0	0	0	0	0	0	0	0	0	0	0	0	0	0
Muribaculaceae	0	0	0	0	0	0	0	0	7.5e-05	0	0.000177	5.5e-05	4e-05	0	0	0	0	0	0	0	0	1.3e-05	2.1e-05	0	0	0	0	0	0	0	0	0	0	0	4.9e-05	7.3e-05	0	0.000102	0	7.1e-05	3.3e-05	0	0	0	1.8e-05	0	0	0	0
Muribaculum	0	0	0	0	0	0	0	0	0	0	0	0	0	0	0	0	0	0	0	0	2.2e-05	0	0	0	0	0	0	0	0	0	0	0	0	0	0	0	3.4e-05	0	2.9e-05	0	0	0	0	0	0	0	0	0	0
Mycoplasma	0.000504	4.4e-05	0	0	0.000641	0	0.000598	0.000104	0.000276	0.000147	5.5e-05	0.000986	0	0	0	3.7e-05	0	0	3.5e-05	0	0.000511	4.9e-05	5.6e-05	6.7e-05	8.2e-05	0	0	0	0	0.000113	0	0.000139	0.000123	0.000789	0.000608	0.00013	0.001852	2.7e-05	0	0.000562	0	0.000428	0.000104	0.000115	0.000108	0	0.000132	3.4e-05	0
Negativibacillus	0	0	0	0	0	0	0	0	0	0	0	0	0	0	0	0	0	0	0	0	0	0	0	0	0	0	0	0	0	0	0	0	0	0	0	0	0	0	0	0	0	0	0	0	0	0	0	0	0
Neisseria	0.027537	0.261053	0.272761	0.002063	0.072393	0.008073	0.393253	0.015152	0.215814	0.186712	0.109782	0.268754	0.258446	0.215943	0.167403	0.276474	0.006417	0.002359	0.037164	0.064299	0.13205	0.124349	0.353843	0.138789	0.0297	0.053163	0.137574	0.103492	0.332253	0.202104	0.349036	0.163846	0.016013	0.022242	0.016232	0.004329	0.165628	0.060092	0.449222	0.065817	0.112642	0.201051	0.06508	0.017048	0.126247	0.086315	0.185037	0.021589	0.329989
Neisseriaceae_unclassified	0.001117	2.7e-05	0.00025	3.3e-05	0.001012	3.4e-05	0.000504	0.00031	0.000153	0.001113	0	0.00109	0.000123	0.000107	0	0.009179	0.000119	0	4.1e-05	0	0.000209	0.000338	0.000122	0.000505	0.000515	3.1e-05	0.00115	0.000131	0.000181	9.7e-05	0.000213	0.000318	5.9e-05	0.001054	4.8e-05	7.3e-05	0.000327	0.000198	0.01641	0.000426	2.8e-05	0.005208	0.000571	0.000161	3.5e-05	0.000139	0.00015	0	0.002347
Nesterenkonia	0	0	0	0	0	0	0	0	0	0	0	0	0	0	0	0	0	0	0	0	0	0	0	0	0	0	0	0	0	0	0	0	0	0	0	0	0	0	0	5.2e-05	0	0	0	0	0	0	0	0	0
Odoribacter	0	0	0	2.6e-05	0	0	0	0	4.5e-05	0	0	0	0	0	0	0	0	0	0	0	1.4e-05	0	0	0	0	0	0	0	0	0	0	0	0	0	0	0	0	0	0	0	0	0	8.3e-05	0	0	0	0	0	0
Olsenella	0.000166	0	0	4.8e-05	0	3.1e-05	3.1e-05	3e-05	0.000167	0.000177	0	7.3e-05	0	0	0	3.9e-05	0.00018	4.1e-05	0	0.000145	0	0.000175	0	0	2.1e-05	6.6e-05	0	0	0	0.000153	0	4.6e-05	0	0	0	3.5e-05	0.000146	0	0	0.000422	5.1e-05	0	2.6e-05	0	0	0	0	0	0
Oribacterium	0.002585	0.002906	0.003493	0.005294	0.001686	0.004766	0.000852	0.001395	0.002568	0.005489	0.001152	0.001996	0.003154	0.001612	0.005614	0.001804	0.009512	0.002844	0.001299	0.001221	0.001611	0.016731	0.001269	0.001906	0.005254	0.000877	0.001879	0.003923	0.00155	0.001791	0.003493	0.002618	0	0.001316	0.002844	0.006159	0.002615	0.000614	0.000696	0.005328	0.00279	0.002627	0.001627	0.00308	0.001366	0.001441	0.0013	0.003304	0.001066
Oscillibacter	0	0	0	0	0	0	0	0	3.7e-05	3.2e-05	0	0	0	0	3.7e-05	0	3.4e-05	0	0	0	0	0	0	0	0	0	0	0	0	0	0	0	0	0	0	0	0	0	0	0	0	0	0	0	0	0	0	0	0
Oscillospiraceae_NK4A214_group	0	0	0	0	0	0	0	0	0	0	0	0	0	0	0	0	0	0	0	0	0	0	0	0	0	0	0	0	0	0	0	0	0	0	0	0	0	0	0	0	0	0	0	0	0	0	0	0	0
Oscillospiraceae_UCG-002	0	2.6e-05	0	0	0	0	0	0	0	0	0	0	0	0	0	2.8e-05	0	0	0	0	0	0	0	0	0	0	0	0	0	0	0	0	0	0	0	0	0	2.2e-05	0	0	0	0	0	0	3.8e-05	0	0	0	0
Oscillospiraceae_UCG-003	0	0	0	0	0	0	0	0	0	0	0	0	0	0	0	0	0	0	0	0	0	0	0	0	0	0	0	0	0	0	0	0	0	0	0	0	0	0	0	0	0	0	0	0	0	0	0	0	0
Oscillospiraceae_UCG-005	0	0	0	0	0	0	0	0	0	0	0	0	0	0	0	0	0	0	0	0	0	0	0	0	0	0	0	0	0	0	0	0	0	0	0	0	0	2e-05	0	0	0	0	0	0	0	0	0	0	0
Oscillospiraceae_unclassified	0	0	0	0	0	0	0	0	3.6e-05	0	0	2.8e-05	4.3e-05	0	0	0	0	4.9e-05	0	0	0	0	0	3e-05	0	0	0	0	0	0	0	0	0	0	0	0	0	0	0	0	0	0	0	0	0	0	0	0	0
Oscillospiraceae_uncultured	0	0	0	0	0	0	0	0	0	0	0	0	4.8e-05	0	0	0	0	0	0	0	3.1e-05	0	0	0	0	0	0	0	0	0	0	0	0	0	0	0	0	1.6e-05	0	0	0	0	0	0	0	0	0	0	0
Oscillospirales_UCG-010	0	0	0	0	0	0	0	0	0	0	0	0	0	0	0	0	0	0	0	0	0	0	0	0	0	0	0	0	0	0	0	0	0	0	0	0	0	2.4e-05	0	0	0	0	0	0	0	0	0	0	0
Oscillospirales_unclassified	0	0	0	0	0	0	0	0	0	0	0	0	0	0	0	0	0	0	0	0	0	0	0	0	0	0	0	0	0	0	0	0	0	0	0	0	0	0	0	0	0	0	0	0	0	0	0	0	0
Paludibacteraceae_F0058	6.5e-05	6.6e-05	0.000112	2e-05	0.00022	3.6e-05	8.4e-05	0.000292	0.001431	3.8e-05	0	0.003143	4.8e-05	6.7e-05	0.000165	0.001114	0.000407	0.00012	0.000104	8.1e-05	0.002208	0.004794	6.4e-05	0.000137	8.5e-05	0.000256	0.000431	6.4e-05	0	0.000567	0	0.000438	3.2e-05	0.000866	0.000145	7.1e-05	7.8e-05	2.3e-05	0.000363	0.032544	0.000958	0.001979	0.001527	0.000615	3.1e-05	0.000387	0	3.1e-05	0.000629
Parabacteroides	0	0	0	0	0	0	0	0	0	3.7e-05	4.1e-05	0	4.5e-05	0	0	7.1e-05	0	0	2.9e-05	0	0	0	0	0	0	0	0	0	0	0	0	0	0	0	0	0	0	0	0	0	0	0	0	0	0	0	0	0	0
Paracoccus	0	0	0	0	0	0	0	0	0	0	0	0	0	0	0	3.5e-05	0	0	0	0	0	0	0	0	0	0	0	0	0	0	0	0	0	0	0	0	0	0	0	0	0	0	0	0	0	0	0	0	0
Parascardovia	0	0	0	0	0	0	0	0	0	0	0	0	0	0	0	0	0	0	0	0	0	0	0	0	0	0	0	0	0	0	0	0	0	0	0	0	0	0	0	0	0	0	0	0	0	0	0	0	0
Parasutterella	0	0	0	0	0	0	0	0	0	0	0	0	0	0	0	0	0	0	0	0	0	0	0	0	0	0	0	0	0	0	0	0	0	0	0	0	0	0	0	0	0	0	0	0	0	0	0	0	0
Parvimonas	0.001675	0.005254	0.003541	0.000153	0.000412	0.000145	0.002856	0.001017	0.009274	0.001319	0.00267	0.002572	0.000184	7e-05	4e-05	0.002053	0.000564	0.00027	0.000399	0.003793	0.007223	0.006217	0.000971	0.000194	0.000146	0.000214	0.003221	0.000124	0.000435	0.003132	0.002986	0.00748	0.001627	0.001117	0.000215	2.3e-05	0.000672	0.000175	0.000589	0.001383	0.000949	0.000591	0.002287	0.001075	0.00246	0.000344	0.004055	0.000229	0.000273
Pasteurellaceae_unclassified	0.000128	0.00013	0.000217	0	0.001369	7.2e-05	0.000128	0.000104	0.000378	0.000673	4.2e-05	0.000141	0.000135	0.000758	0.000188	0.0004	0	0.000135	6.4e-05	3.5e-05	0.000189	6.6e-05	0.00057	0.00023	0.000169	6.3e-05	0	0.000391	0.00015	0	0.000131	0.000179	4.2e-05	0.000548	0	5e-05	0.00044	7.3e-05	0.000539	0	7.1e-05	9.9e-05	9.5e-05	5.4e-05	0.000279	0.000382	0.000319	0.0003	0.000555
Pelomonas	0	0	0	0	3.5e-05	0	0	0	0	0	0	0	0	0	0	0	0	0	0	0	0	0	0	0	0	0	0	0	0	0	0	0	0	0	0	0	0	0	0	0	0	0	0	0	0	0	0	0	0
Pelospora	0	0	0	0	0	0	0	5.9e-05	0	0	0	0	0	0	0	0	0	0	0	0	0	0	0	0	0	0	0	0	0	0	0	0	0	0	0	0	0	0	0	0	0	0	0	0	0	0	0	0	0
Peptoanaerobacter	5.2e-05	0	0	2.8e-05	9.2e-05	3.5e-05	0	0.000113	0	0	0	0	0	0	0	0	6.3e-05	0	3.2e-05	0	4.9e-05	0	0	0	0	0	0	0	0	4.5e-05	4.3e-05	0	0	0.000236	5.4e-05	3.4e-05	0	0	6e-05	0	0	0	8.8e-05	0	0	0	0	0	0
Peptococcaceae_uncultured	0	0	0	0	0	0	0	0	0	0	0	0	0	0	0	0	0	0	0	0	0	0	0	0	0	0	0	0	0	0	0	0	0	0	0	0	0	0	0	0	0	0	0	0	0	0	0	0	0
Peptococcus	0.000213	0.000219	0.000481	2.6e-05	2.2e-05	0.000126	9.2e-05	0.000246	0.000122	0.000499	0.00013	0.000316	7.6e-05	3.9e-05	0.000154	0.000156	0	0	9.8e-05	0.0003	0.000149	0.000307	0.000154	0.000352	7.4e-05	4.1e-05	5.6e-05	0.000123	7.4e-05	0.000217	0.000219	0.000616	0	0	0	6.9e-05	7.4e-05	2.4e-05	8.6e-05	0.000136	0.000353	0.000208	0.00034	0.000222	0.000284	7.4e-05	0.000781	0	0.000388
Peptostreptococcaceae	0	0	0	0	0	0	0	0	0	0	0	0	0	0	0	0	0	0	0	0	0	0	0	0	0	0	0	0	0	0.000135	0	0	0	0	0	0	0	0	0	0	0	0	0	0	0	0	0	0	0
Peptostreptococcaceae_unclassified	0	2.8e-05	0.000174	0	3e-05	0	0	0	7.4e-05	0.000114	0	0.000736	0	0.000104	0.000259	4.2e-05	0	0	0	0	0.000329	0.000275	0.000382	0	0	0	7.8e-05	3e-05	0	0.000104	0	4.8e-05	0	0	0	0	0	2.9e-05	0	5.6e-05	0	0	1.8e-05	0	4.2e-05	0	0	0	0.000278
Peptostreptococcales-Tissierellales_W5053	3e-05	0	0	0	0	0	0.000215	3.7e-05	0	3.2e-05	0	0.000572	0	0	0	0	0	0	0	6.6e-05	0	0.000326	0	0	0	0	2.5e-05	0	0	0.000447	0	0	0	0.000368	0	0	0	0	0	0	0	0	7.6e-05	0	0	0	0	0	4e-05
Peptostreptococcales-Tissierellales_uncultured	2e-05	0	0	0	0	7.1e-05	0.000381	0	3.8e-05	0	0	0	0	0	0	0	0	0	0	0	0	0	0	0	0	0	3.9e-05	0	0	0.000309	0	0	0	0	0	2.6e-05	0	0	0.000102	0	0	0	0	0	0	0	0	0	5.1e-05
Peptostreptococcus	0.002208	0.010835	0.010414	0.001526	0.00144	0.013732	0.005125	0.002465	0.035791	0.007941	0.005226	0.009207	0.000893	0.002348	0.00821	0.002277	0.00106	0.003287	0.004621	0.007265	0.014082	0.017337	0.005565	0.010643	0.009029	0.001482	0.026029	0.012413	0.003433	0.020477	0.010034	0.037366	0.003905	0.008625	0.002357	0.014278	0.006485	0.000208	0.00699	0.002943	0.002456	0.008256	0.027756	0.049385	0.006227	0.003918	0.014306	0.003623	0.008101
Phascolarctobacterium	0	0	0	0	0	0	0	0	0	0	0	0	0	0	0	0	0	0	0	0	0	6.4e-05	0	0	0	2.8e-05	0	0	0	0	0	0	0	0	0	0	0	0	0	0	7.6e-05	0	0	0	0	0	0	0	0
Phocaeicola	0	0	0	0	0	0	3e-05	0	0	0	0	0	0	0	0	0	0	0	7.3e-05	0	1.9e-05	0.001234	0	0	0	0	0	0	0	0.000162	0	0	0	0.000118	0	2.4e-05	4.9e-05	0	0	0	0	0	5.2e-05	2.2e-05	0	3.2e-05	0	0	0
Phyllobacterium	0.000104	0	0	0	0	0	0	0	3.9e-05	0	0	0	0	0	0	0	0	0	0	0	0	5.1e-05	0	0	0	0	0	0	0	0	0	0	0	0	0	0	0	0	0	1.3e-05	5.1e-05	0	0	0	0	0	0	0	0
Pleomorphomonadaceae_uncultured	0	0	0	0	0	0	0	0	0	0	0	0	0	0	0	0	0	0	0	0	0	0	0	0	0	0	0	0	0	0	0	0	0	0	0	0	0	0	0	0	0	0	0	0	0	0	0	0	0
Porphyromonas	0.022953	0.100788	0.111168	0.00189	0.014048	0.00458	0.031839	0.014142	0.111921	0.105244	0.111989	0.017335	0.006382	0.033482	0.000497	0.040481	0.007977	0.001749	0.022651	0.100993	0.047293	0.036993	0.072305	0.011492	0.061765	0.003934	0.213765	0.045557	0.118549	0.06754	0.02282	0.071099	0.0195	0.013663	0.004957	0.006473	0.071965	0.007956	0.072935	0.091816	0.019896	0.012111	0.065065	0.008448	0.043923	0.004045	0.065443	0.002438	0.118966
Prevotella	0.05134	0.113956	0.126996	0.484645	0.078507	0.418401	0.07327	0.189875	0.057002	0.137608	0.234096	0.208155	0.214566	0.149908	0.352769	0.065055	0.375377	0.557041	0.618176	0.228383	0.089706	0.213859	0.106506	0.359133	0.317422	0.437819	0.112851	0.173006	0.037674	0.082892	0.15962	0.243973	0.118669	0.030576	0.438666	0.441297	0.156804	0.006017	0.086997	0.082333	0.08434	0.432886	0.185544	0.393284	0.144456	0.428119	0.360237	0.415426	0.069611
Prevotellaceae	0	0	0	0	0	0	0	0	0	0	0	0	0	0	0	0	0	0	0	0	5.2e-05	0	0	0	0	0	0	0	0	0	0	4.8e-05	0	0	0	0	0	0	0	0	0	0	6.4e-05	0	0	0	0	0	0
Prevotellaceae_Ga6A1_group	0	0	0	0	0	0	0	0	0	0	0	0	0	0	0	0	0	0	0	0	0	0	0	0	0	0	0	0	0	0	0	0	0	0	0	0	0	0	0	0	0	0	0	0	0	0	0	0	0
Prevotellaceae_NK3B31_group	0	0	0	0	0	0	0	0	7.9e-05	0	0	0	4.6e-05	0	0	0	0	0	0	0	0	0	0	0	0	0	0	0	0	0	0	0	0	0	0	0	0	0	0	0	0	0	0	0	0	0	0	0	0
Prevotellaceae_UCG-001	0	0	0	0	0	0	0	0	0	0	0	0	0	0	0	0	0	0	0	0	0	0	0	0	0	0	0	0	0	0	0	0	0	0	0	0	0	0	0	0	0	0	0	0	0	0	0	0	0
Prevotellaceae_unclassified	0.000103	0	0	5.5e-05	2.8e-05	3.5e-05	0.00031	3e-05	7.7e-05	0.000337	4.1e-05	2.1e-05	0	7.1e-05	0	0	0.000289	0.000367	0	0.000148	5.5e-05	0.000216	1.5e-05	0.000114	0.000253	7.3e-05	1.9e-05	0	0	0.000139	0.000237	0.000182	0	3.9e-05	0.000547	0.001355	0.000415	2.1e-05	5.4e-05	0	0	5.9e-05	0.000109	0.001004	2.5e-05	0.002324	0.000494	0.000894	0
Prevotellaceae_uncultured	0.000148	0	0	0	0	0	5.8e-05	0.000146	4.2e-05	0	0	9.5e-05	4.2e-05	0	7.4e-05	0.001688	0	5.2e-05	0	0	7.5e-05	0.000193	0	0	0	0	0	0	0	0	0	0	0	0	0	0	6e-05	0	2.9e-05	0	0	3.6e-05	3.1e-05	0	1.5e-05	0	0	0	0
Propionibacterium	0.000528	0	0	0	0	0	0	0	0	0	0	0	0	0	0	0	0	0	0	0	0	0	0	0	0	0	0	0	0	0	0	0	0	3.7e-05	0	0	0	0	0	0	0	0	0	0	0	0	0	0	0
Propionivibrio	0	0	0	0	0	0	0	0	0	0	0	0	0	0	0	0	0	0	0	0	0	0	0	0	0	0	0	0	0	0	0	0	0	0	0	0	0	0	0	0	0	0	0	0	0	0	0	0	0
Pseudarcicella	0	0	0	0	0	0	0	0	0	0	0	0	0	0	0	0	0	0	0	0	0	0	0	0	0	0	0	0	0	0	0	0	0	0	0	0	0	0	0	0	0	0	0	0	0	0	0	0	0
Pseudomonas	0.000313	9.7e-05	0	0	0.000213	0	0.000221	8.6e-05	0	8e-05	4.8e-05	0.001035	4.7e-05	0.000489	8.8e-05	0.000275	0	4.3e-05	6.6e-05	3e-05	0.000509	0.001248	0.000588	0.000111	0.001443	0.000117	0	0.000461	4.3e-05	0.000276	2.8e-05	0.000117	0.003192	0.000748	0.000402	0.000226	0.000256	0.000388	5.9e-05	0.001597	0.002745	2.9e-05	0.000114	7.5e-05	0.000208	0.000159	3e-05	9.5e-05	9.2e-05
Pseudopropionibacterium	8.1e-05	0	0	0	0.000107	0	0	0	0	4.3e-05	0	3.1e-05	0	0	0	0	0	0	0	0	0	3.4e-05	0	3.1e-05	0	0	0.000187	0	0	7.3e-05	0	4.2e-05	0	0	0	0	0	0	0	0	6e-05	0	0	0	0	0	0	0	0
Pseudoramibacter	0	0	0	0	0	0	0	0	0	0	0	0	0	0	0	0	0	0	0	4e-05	2.7e-05	1.8e-05	0	0	2e-05	0	0	0	0	0	0	0	0	0	0	0	6.6e-05	0	5.1e-05	0	0	0	0	0	0	0	0	0	0
Pyramidobacter	0	0	0	0	2.1e-05	0	3.8e-05	0	0	0	0	0	0	0	0	0	0	0	3.1e-05	0	0	0	0	0	0	0	0	0	0	0	0	0	0	0	0	0	0.000151	0	0	0	0	0	0	0	0	0	0	0	0
Ralstonia	0	0	0	0	0	0	0	0	0	0	0	0	0	0	0	0	0	0	0	0	0	0	0	0	0	0	0	0	0	0	0	0	0	0	0	0	0	0	0	0	0	0	0	0	0	0	0	0	0
Rhizobiaceae_unclassified	2.6e-05	0	2.8e-05	0	5.9e-05	0	0	0	3.7e-05	0	4.7e-05	0	0	2.3e-05	0	3.7e-05	0	0	0	0	2.4e-05	1e-05	8e-05	0	8.6e-05	0	0	0	0	0	4.2e-05	0	0.000106	0	0	2.6e-05	0	3.2e-05	0	6.7e-05	0.000114	0	0	0	0	0	0	0	0
Rhodococcus	0.000902	6e-05	0.00011	3.2e-05	0.000199	3.2e-05	0.00031	6.5e-05	0	8.9e-05	4.4e-05	0.000902	8.2e-05	0.000459	0	0.00011	0	0	3.6e-05	3.9e-05	0.000354	0.002363	0.000395	5e-05	0.000476	0	0.000449	7.4e-05	0	0.000121	3.9e-05	4.1e-05	0.001371	0.000165	5.2e-05	0.000209	4.6e-05	0.000182	3.1e-05	0.005139	0.004233	0.000101	7.6e-05	8.6e-05	0.000295	3.8e-05	0.0001	3.2e-05	0
Rhodospirillales_uncultured	0	2.6e-05	0	0	0	0	0.000204	0	0	0	0	0	0	0.000126	0	0	4.3e-05	0	0	0	0	0	0	0	0	0	0	0	0	0.00021	0	0	0	0	0	0	0	0	0	0	0	0	0.000221	0	5.9e-05	0	0	0	0
Rikenella	0	0	0	0	0	0	0	0	0	0	0	0	0	0	0	0	0	0	0	0	0	0	0	0	0	0	0	0	0	0	0	0	0	0	0	0	0	0	3.3e-05	0	0	0	0	0	0	0	0	0	0
Rikenellaceae_RC9_gut_group	0.000314	0	5.4e-05	2.6e-05	0.00025	9.3e-05	0.001509	0.000181	0.000112	0.000467	8.7e-05	0.000642	0.000224	9.9e-05	0	0	7.2e-05	3.7e-05	0.000409	0.000467	0.000481	0.000391	8.8e-05	6.7e-05	0.000171	0	0.000855	0	0	0.000457	4.9e-05	0.000173	0	0.000725	0.000431	0.000346	0.000426	0	0.000237	0.001025	0	0.002109	0.001244	0.000404	2.2e-05	0	0.000286	0	0.000454
Romboutsia	0	0	0	0	0	0	0	0	0	0	0	0	0	0	0	0	0	0	0	0	0	0	0	0	0	0	0	0	0	0	0	0	0	0	0	0	0	0	0	0	0	0	0	0	0	0	0	0	0
Roseburia	0	7.2e-05	0	0	0.000102	6.5e-05	8.6e-05	6.5e-05	0	0	0	0.000323	3.6e-05	3e-05	0	0	0	0	3.5e-05	0	0.000288	0	0	2.7e-05	0.000101	0	1.5e-05	0	0	0	0	0	2.9e-05	0.00029	0	0.000154	0	0	0.000281	0.000739	0	0.000177	0.00055	0	1.8e-05	0	3.5e-05	0	0.000123
Rothia	0.07934	0.021608	0.024862	0.003847	0.009764	0.005812	0.019458	0.021453	0.003142	0.011047	0.002324	0.015582	0.017862	0.013798	0.005774	0.032062	0.002555	0.000692	0.000898	0.006122	0.015215	0.007002	0.01206	0.005678	0.013398	0.035447	0.004411	0.012495	0.008584	0.006734	0.009334	0.005897	0.059523	0.005817	0.008317	0.00971	0.015363	0.002699	0.036446	0.008405	0.016312	0.002397	0.003508	0.001235	0.002364	0.002471	0.001482	0.003043	0.028868
Rubellimicrobium	0	0	0	0	0	0	0	0	0	0	0	0	0	0	0	0	0	0	0	0	0	0	0	0	0	0	0	0	0	0	0	0	0	0	0	0	0	0	0	0	0	0	0	0	0	0	0	0	0
Ruminococcaceae	0	0	0	0	0	0	0	0	0.00013	2.3e-05	0	4.3e-05	0	0	0	0	0	4.2e-05	0	0	0	0	0	0	0	0	0	0	0	0	0	0	0	3.6e-05	0	0	0	0	0	0	0	0	0	0	0	0	0	0	0
Ruminococcaceae_CAG-352	0	0	0	0	0	0	0	0	3.3e-05	0	0	0	0	0	0	0	3e-05	0	0	0	0	0	0	0	0	0	0	0	0	0	0	0	0	0	0	0	0	0	0	0	0	0	0	0	2.5e-05	0	0	0	0
Ruminococcaceae_Incertae_Sedis	0	0	0	0	0	0	0	0	0	0	4.6e-05	0	0	0	0	0	0	0	0	0	0	0	0	0	0	0	0	0	0	0	0	0	0	0	0	0	0	0	0	0	0	0	0	0	0	0	0	0	0
Ruminococcaceae_unclassified	0	0	0	0	0	0	0	0	0	0	0	0	0	0	0	0	0	0	0	0	0	0	0	0	0	0	0	0	0	0	0	0	0	0	0	0	0	0	0	0	0	0	0	0	0	0	0	0	0
Ruminococcaceae_uncultured	0	0	0	0	0	0	0	0	2.7e-05	0	0	0	0	0	0	0	0	0	0	0	0	0	0	0	0	0	0	0	0	0	0	0	0	0	0	0	0	0	0	0	0	0	0	0	0	0	0	0	0
Ruminococcus	0	0	0	0	0	0	0	0	0	0	0	0	0	0	0	0	0	0	0	0	0	0	0	0	0	0	0	0	0	0	0	0	0	0	0	0	0	0	0	0	0	0	0	0	0	0	0	0	0
Saccharimonadaceae	0.000196	9.4e-05	0	7.9e-05	0.000416	3.9e-05	0.000196	0.000557	0.000885	0.00049	0.000144	2.4e-05	0	0.000416	0	0	0.000366	0.000134	0.000164	0.000105	0.000231	0.000583	2.2e-05	0.000458	8.7e-05	0.000102	0.000268	2.8e-05	0	0.000504	0	0.000283	4.7e-05	7.4e-05	0	0.000489	0.000498	0.000625	0.000172	0.000725	8.2e-05	9.4e-05	0.000341	0.000447	6e-05	2.9e-05	5.9e-05	0	4.4e-05
Saccharimonadaceae_TM7x	0.00058	0.005826	0.006376	0.011383	0.026553	0.011302	0.002581	0.010534	0.001348	0.002214	0.007916	0.005102	0.018775	0.003477	0.002579	0.000572	0.004102	0.033755	0.003372	0.003753	0.011192	0.022651	0.001328	0.017735	0.007089	0.005822	0.001931	0.026677	0.000992	0.002112	0.01202	0.003368	0.000496	0.000355	0.040701	0.009656	0.001425	0.005198	0.000761	0.006071	0.013968	0.010062	0.012858	0.03194	0.004221	0.01308	0.001502	0.002466	0.001903
Saccharimonadaceae_unclassified	0	0	0	0	0	0	0	0.008541	0	7e-05	0	7.3e-05	0	0	4.6e-05	0.000104	0	0	0	0	1.9e-05	0	0	0	2.4e-05	0	1.5e-05	0.000108	0	0	0	0	0	0	0	0	0	0	0	0	1.8e-05	0	0	0	0	0	0	0	0
Saccharimonadales	0.008922	0.001453	0.003172	0.000643	0.015544	0.000319	0.002409	0.001406	0.000159	0.003548	0	0.00215	0.000125	0.000525	0	0.000368	0.001923	0.001014	0.000515	0.000571	0.000833	0.007818	0.000369	0.001659	0.001632	0.000962	0.001962	0.000756	0.020202	0.000899	8.8e-05	0.002732	3.7e-05	0.000316	0.002356	0.01133	0.00046	0.002143	0.003831	0.001573	0.00288	0.000985	0.000514	0.000772	6.3e-05	0.001017	0.001059	0.000224	0.006674
Saccharimonadales_unclassified	0	0	3.2e-05	0	0.000224	0	3e-05	0	0	0	0	0	0	7e-05	0	6.4e-05	7.4e-05	4.4e-05	0	0	0	0	0	0	0	0	3.2e-05	0	3.9e-05	4.5e-05	4.3e-05	0	0	0	5.3e-05	4.3e-05	0	0	3e-05	0	0	3.4e-05	2.4e-05	0	0	0	0	0	0
Saccharopolyspora	0	0	0	0	0	0	0	0	0	0	0	0	0	0	0	0	0	0	0	0	0	0	0	0	0	0	0	0	0	0	0	0	0	0	0	0	0	0	0	0	0	0	0	0	0	0	0	0	0
Scardovia	0.001456	0	5.8e-05	3.5e-05	0	0	0	0.000404	0	0	0	7.4e-05	0	0	0	0.000905	0	0	0	0.000138	0	8.6e-05	0	0	2e-05	0.000183	0	0	0	0	0	0	0.000114	0.00235	4.1e-05	0	2.8e-05	0	0	0	0.000141	0	0	3.7e-05	0	0	7.3e-05	0	0
Sediminispirochaeta	0	0	0	0	0	0	0	0	0	0	0	0	0	0	0	0	0	0	0	0	0	0	0	0	0	0	0	0	0	0	0	0	0	0	0	0	0	0	0	0	0	0	8.9e-05	0	0	0	0	0	0
Selenomonadaceae_unclassified	0.000186	0.000351	8.3e-05	0.000184	0.000289	7.6e-05	9.3e-05	0.000225	0.000119	0.000118	0	0.000146	0	3.7e-05	4.1e-05	3.6e-05	0.000703	4.5e-05	0.000101	7.1e-05	0.00048	0.000267	6.8e-05	0.000637	3.3e-05	0.000121	0.00024	6.4e-05	0	0.000202	0.000212	0.000624	3.7e-05	2.8e-05	0.000165	0.000217	0.000303	0	0.000546	0.000292	0.000164	0.000421	0.002942	0.000592	0.000141	0	8.7e-05	0	0.000144
Selenomonadaceae_uncultured	0.00068	0	0	0.000109	0	0	0	0.000208	0	0.000151	0	0	4e-05	0	0	0	0	0.00022	0	3.2e-05	2.7e-05	4e-05	0	0	0	0.001093	0	0	0	3.8e-05	0	0	0	0	0.000251	0.000103	0	0	0	0	0.000346	4e-05	0	0	0	0	0	0	0
Selenomonas	0.00235	0.001035	0.001465	0.011535	0.003054	0.007541	0.00019	0.001604	0.001047	0.001668	0	0.001773	0.003152	0.000354	0.002331	0.001055	0.007085	0.007588	0.001908	0.000588	0.00216	0.006645	0.000301	0.006208	0.001511	0.00108	0.000118	0.0037	0.00026	0.000418	0.003323	0.00152	0.001627	0.001276	0.004074	0.003266	0.000762	0.00014	0.001067	0.003455	0.004454	0.006218	0.003452	0.005977	0.000145	0.001979	0.001446	0.011746	0.000689
Serratia	0	0	0	0	0	0	0	0	0	0	0	0	0	0	0	0	0	0	0	0	0	0	0	0	0	0	0	0	0	0	0	0	4.6e-05	0	0	0	0	0	0	0	5e-05	0	0	0	0	0	0	0	0
Shuttleworthia	0.001365	3.3e-05	2e-05	0.000155	2.6e-05	0	0.000629	0.000167	0.000314	0	4.7e-05	2.3e-05	0	0	0.000291	0.00193	0	0.003156	0	0.000151	0	0.000539	4.9e-05	0	0	3.8e-05	4.4e-05	0	0	9.3e-05	0	0.000297	0	3.5e-05	4.4e-05	8.6e-05	5.1e-05	0	5.3e-05	0	0	0.000217	6.3e-05	7.9e-05	1.7e-05	0	3.2e-05	0	8.7e-05
Simonsiella	0.000104	2.6e-05	3.4e-05	0	0.000155	0	0	2.8e-05	0.000128	0	0	0	0.000142	0.000584	0	0	0	0	0	0	0.000169	0	7.7e-05	2.4e-05	0	0	0.000311	0	0	5e-05	0	5.1e-05	0	0	0	0	0	0	0	0	0	0	2.8e-05	0	0	0	0	0	4.3e-05
Slackia	0.0001	0	2.5e-05	0	0	0.000107	0	0	2.8e-05	0	0	6.5e-05	0	0	0	0.000202	9e-05	0	0	0	0	0.000137	0	0	1.8e-05	0	0	0	0	0	0	0	3.6e-05	4e-05	0	2.3e-05	0	0	0	0.000201	0	3.1e-05	0	5.2e-05	0	3.5e-05	0	0	0
Sneathia	0	0	0	0	0	0	0	0	0	0	0	0	0	0	0	0	0	0	0	0	0	0	0	0	0	0	0	0	0	0	0	0	0	0	0	0	0	0	0	0	0	0	0	0	0	0	0	0	0
Solobacterium	0.000443	0.003948	0.003682	0.003272	0.000573	0.004431	0.001113	0.004988	0.014788	0.002472	0.002372	0.002436	0.006857	0.001423	0.002338	0.000595	0.009238	0.00732	0.004776	0.002583	0.002072	0.012603	0.001862	0.003408	0.005968	0.001864	0.002209	0.004122	0.001477	0.003387	0.006937	0.002541	0	0.000709	0.003097	0.010392	0.000637	0.000166	0.000825	0.002588	0.001806	0.008022	0.004873	0.005166	0.003153	0.006973	0.004629	0.003834	0.001982
Sphingobacteriales_env.OPS	0	0	0	0	0	0	0	0	0	0	0	0	0	0	0	0	0	0	0	0	0	0	0	0	0	0	0	0	0	0	0	0	0	0	0	0	0	0	0	0	0	0	0	0	0	0	0	0	0
Sphingobacterium	0	0	0	0	0	0	0	0	0	0	0	0	0	0	0	0	0	0	0	0	0	0	0	0	0	0	0	0	0	0	0	0	0	0	0	0	0	0	0	0	0	0	0	0	0	0	0	0	0
Sphingobium	0	0	0	0	0	0	0	0	0	0	0	0	0	0	0	0	0	0	0	0	0	0	0	0	0	0	0	0	0	0	0	0	0	0	0	0	0	0	0	0	0	0	0	0	0	0	0	0	0
Sphingomonadaceae_unclassified	0	0	0	0	0	0	0	0	0	0	0	0	0	0	0	0	0	0	0	0	0	0	0	0	0	0	0	0	0	0	0	0	0	0	0	0	0	0	0	0	0	0	0	0	0	0	0	0	0
Sphingomonas	3.5e-05	0	0	0	0	0	0	0	0	0	0	0.000201	0	0	0	0	0	0	0	0	0	7e-05	2.4e-05	0	1.6e-05	0	0	0	0	0	0	0	4.3e-05	0	0	0	0	0	0	0.000232	8.9e-05	0	0	0	1.6e-05	0	0	0	0
Spirosoma	0	0	0	0	0	0	0	0	0	0	0	0	0	0	0	0	0	0	0	0	0	0	0	0	0	0	0	0	0	0	0	0	0	0	0	0	0	0	0	0	0	0	0	0	0	0	0	0	0
Staphylococcus	0	0	0	0	0	0	0	0	0	0	0	0	0	0	0	0	0	4.5e-05	0	0	0	3e-05	9.4e-05	0	2.2e-05	0	0	0	0	0	0	0	4.3e-05	0	0	0	0	0	0	0	7.6e-05	0	0	0	0	2.8e-05	0	0	0
Stenotrophomonas	0	0	0	0	0	0	0	0	0	0	0	0.0001	0	0	0	0	0	0	0	0	0	0	0	0	0	0	0	0	0	0	0	0	0	0	0	0	0	0	0	0	1.7e-05	0	0	0	0	0	0	0	0
Stomatobaculum	0.001902	0.003042	0.002844	0.004646	0.000431	0.003685	0.000129	0.000838	0.000848	0.003008	0.007048	0.000164	0.00146	0.001508	0.006225	0.000449	0.004507	0.00167	0.001239	0.007286	0.000899	0.001327	0.000396	0.000256	0.001101	0.000395	0.00148	0.007443	0	0.000434	0.001586	0.0022	0	0.001362	0.000776	0.001708	0.006068	7.6e-05	0.000271	0.002814	0.000595	0.00063	0.000564	0.002071	0.000603	0.000329	0.005972	0.001659	0.000169
Streptobacillus	0	0	8.8e-05	0	7.1e-05	0	0.001353	0.000311	0	0	7.5e-05	6e-05	7.7e-05	0	0	0.000567	0	0	0	0	7.7e-05	0.000315	0	0.000237	0	9.9e-05	0	0	0	0.000945	0	9.6e-05	0	0	0	0	7.1e-05	0	0	0	0	0	0.00025	2.3e-05	0	0	0	0	0
Streptococcus	0.309028	0.086874	0.08565	0.170992	0.158409	0.072426	0.225557	0.279513	0.171344	0.166845	0.060252	0.146653	0.222555	0.263476	0.087408	0.119475	0.086608	0.03292	0.091298	0.208899	0.321833	0.09017	0.159433	0.181211	0.197718	0.176799	0.154803	0.161936	0.295266	0.361416	0.199966	0.049673	0.093253	0.113161	0.073724	0.149323	0.193349	0.657459	0.091921	0.321299	0.086884	0.029475	0.173653	0.081136	0.180763	0.056284	0.078685	0.089048	0.11341
Subdoligranulum	0	0	0	0	0	0	0	0	0	0	0	0	0	0	0	0	0	0	0	0	0	2e-05	0	0	0	0	1.9e-05	0	0	0	0	0	0	0	0	0	0	4.7e-05	6.1e-05	8e-06	9.2e-05	0	0	0	0	0	0	0	0
Sutterella	0	0	0	0	0	0	0	0	0	0	0	0	0	0	0	0	0	0	0	0	0	0	0	0	0	0	0	0	0	0	0	0	0	0	0	0	0	0	0	0	0	0	0	0	0	0	0	0	0
Suttonella	0	0	0	0	0	0	0	0	0	0	0	0	0	0	0	0.000381	0	0	0	0	0	0	0	0	0	0	0	0	0	0	0	0	0	3.9e-05	0	0	0	0	0	0	0	0	5.7e-05	0	0	0	0	0	0
Tannerella	0.00081	0.002698	0.004368	5.9e-05	0.000635	0.003869	0.000381	0.00129	0.002067	0.000793	0.001853	0.003273	7.7e-05	0.000139	0.001496	0.001451	0.00125	0.006572	0.001359	0.003645	0.001346	0.003188	0.000103	0.000495	0.000217	0.000198	0.00412	0.000172	0.000118	0.001002	8.5e-05	0.003453	6.2e-05	0.002149	0.000227	0.000117	0.003768	2.4e-05	0.003306	0.002337	0.005755	0.002944	0.001691	0.000463	0.000114	0.003536	0.000743	0.002526	0.000895
Terriglobus	0	0	0	0	0	0	0	0	0	0	0	0	0	0	0	0	0	0	0	0	0	0	0	0	0	0	0	0	0	0	0	0	0	0	0	0	0	0	0	0	0	0	0	0	0	0	0	0	0
Treponema	0.002214	0.000255	0.000155	2.9e-05	0.002485	0.000385	0.001476	0.00213	0.000387	0.001494	9.1e-05	0.004211	0.000118	0.000607	3.4e-05	0.000527	0.000449	0.000166	0.000223	0.000966	0.003548	0.005923	0.00029	0.000728	0.000778	7e-05	0.000187	0.000133	8.5e-05	0.002075	0.000266	0.000602	0	0.003495	0.000764	0.000982	0.001938	5.2e-05	0.001394	0.004326	0.002075	0.001392	0.003137	0.001572	0.000432	0.000178	0.000379	0	0.001177
Turicibacter	0	0	0	0	0	0	0	0	0	0	0	0	0	0	0	0	0	0	0	0	0	0	0	0	0	0	0	0	0	0	0	0	0	0	0	0	0	0	0	0	0	0	0	0	0	0	0	0	0
Tuzzerella	0	0	0	0	0	0	0	0	0	0	0	0	0	0	0	0	0	0	0	0	0	0	0	0	0	0	0	0	0	0	0	0	0	0	0	0	0	0	0	0	0	0	0	0	0	0	0	0	0
Tyzzerella	0	0	0	0	0	0	0	0	0	0	0	0	0	0	0	0	0	0	0	0	0	0	0	0	0	0	0	0	0	0	0	0	0	0	0	0	0	0	0	0	0	0	0	0	0	0	0	0	0
Veillonella	0.269879	0.042063	0.044593	0.177759	0.052412	0.160055	0.021176	0.226715	0.048659	0.05515	0.080942	0.042588	0.076379	0.029023	0.100738	0.038355	0.16542	0.069981	0.061225	0.023439	0.032074	0.113834	0.013503	0.095863	0.143748	0.164345	0.007093	0.067735	0.014595	0.018703	0.026487	0.07525	0.047377	0.194038	0.185956	0.130432	0.051899	0.008159	0.014832	0.030948	0.058447	0.055245	0.091055	0.165685	0.047397	0.076603	0.036025	0.116886	0.015407
Veillonellales-Selenomonadales_unclassified	0	0	0	0	0	0	0	0	0	0	0	0	0	0	0	0	0	0	0	0	0	0	0	0	0	0	0	0	0	0	0	0	0	0	0	0	0	0	0	0	0	0	0	0	0	0	0	5e-05	0
Wolinella	0	0	0	0	9.7e-05	0	0	2.8e-05	0	0	0	0	0	0	0	0	0	0	0	0	0.000108	0	0	0	0	0	0	0	0	0	0	0	0	0	0	2.5e-05	0	0	0	0	0	0	0.000172	0	0	0	0	0	0
Xanthobacteraceae_unclassified	0	0	0	0	0	0	0	0	0	0	0	0	0	0	0	0	0	0	0	0	0	0	0	0	0	0	0	0	0	0	0	0	0	0	0	0	0	1.9e-05	0	0	0	0	0	0	0	0	0	0	0
[Eubacterium]_brachy_group	0.000262	0.000161	0	0	5.8e-05	3.7e-05	0.000558	0.000281	0.000321	0	0.000175	0.001107	0	0	0	0.000165	0.000155	0	3.2e-05	0	0.000466	0.001095	6e-05	0.000143	0.000139	2.8e-05	9.6e-05	0	0	0.000122	4.2e-05	0.000257	0	0.000384	4.8e-05	2.6e-05	5.6e-05	0	7.1e-05	0.003578	0.000135	0.000109	6e-05	0.000296	0	0	0.000214	0	0
[Eubacterium]_coprostanoligenes_group	0	2.8e-05	0	2.4e-05	2.6e-05	0	0.000617	0	4e-05	4e-05	0	2e-05	0	0	0	0	7.1e-05	0	0	0	0	0	0	2.9e-05	0	0	1.2e-05	0	0	8.9e-05	0	0	0	0	0	0	0	0	0	0	0	0	0	2.8e-05	0	0	0	0	0
[Eubacterium]_eligens_group	0	0	0	0	0	0	0	0	0	0	0	0	0	0	0	0	0	0	0	0	0	0	0	0	0	0	0	0	0	0	0	0	0	0	0	0	0	0	0	0	0	0	0	0	0	0	0	0	0
[Eubacterium]_hallii_group	0	0	0	0	0	0	0	0	3.6e-05	0	0	2.7e-05	0	0	0	0	0	0	0	0	0	8.2e-05	5.6e-05	0	0	0	0	0	0	0	0	0	0	0	0	0	0	0	0	0	0	0	0	0	0	0	0	0	0
[Eubacterium]_nodatum_group	0.000395	0.006199	0.004685	0.005734	0.000866	0.016201	0.000891	0.002694	0.00137	0.00291	0.003497	0.001778	0.006951	0.002228	0.014126	0.001197	0.010627	0.006037	0.004172	0.002462	0.005189	0.007876	0.001702	0.005416	0.006836	0.001759	0.001703	0.003942	0.002056	0.002663	0.006734	0.00665	4.2e-05	0.001516	0.004671	0.008879	0.001418	0.000265	0.000595	0.003164	0.000766	0.005458	0.003065	0.003203	0.00167	0.005915	0.005934	0.003833	0.002998
[Eubacterium]_ruminantium_group	0	0	0	0	0	0	0	0	0	0	0	0	0	0	0	0	0	0	0	0	0	0	0	0	0	0	0	0	0	0	0	0	0	0	0	0	0	0	0	0.000198	0	0	0	0	0	0	0	0	0
[Eubacterium]_saphenum_group	0.000492	0.000123	0	7e-05	0.000474	0	0.000307	0.000104	0.000363	0	4.7e-05	0.001666	8.5e-05	9.6e-05	0	0	3.1e-05	0	0	3.6e-05	0.004097	6.7e-05	0	0.000277	2e-05	0	8.7e-05	6.1e-05	0	0	0	3.6e-05	0	0.002643	0	0	0.00027	0	0.000181	0.006376	5.7e-05	0.000198	0.000169	0.000131	0	0	0.000265	0	0
[Eubacterium]_siraeum_group	0	0	0	0	0	0	0	0	0	0	0	0	0	0	0	0	0	0	0	0	0	0	0	0	0	0	0	0	0	0	0	0	0	0	0	0	0	0	0	0	0	0	0	0	0	0	0	0	0
[Eubacterium]_ventriosum_group	0	0	0	0	0	0	0	0	0	0	0	0	0	0	8e-05	0	4.2e-05	0	0	0	0	0	0	0	0	0	0	0	0	0	0	0	0	0	0	0	0	0	0	0	0	0	0	0	0	0	0	0	0
[Eubacterium]_xylanophilum_group	0	0	0	0	0	0	0	0	4.1e-05	0	0	0	0	0	0	0	0	0	0	0	0	1.4e-05	0	0	0	0	0	0	0	0	0	0	0	0	0	0	0	0	0	0	0	0	0	0	0	0	0	0	0
[Eubacterium]_yurii_group	0	0.00046	0.000101	0	9.2e-05	3.3e-05	0.000159	0.000169	0	0.000369	0	2.7e-05	0	3.4e-05	0	0.000341	0	0	0	0	0.000143	0.00062	0.000193	7e-05	3.9e-05	0	0.000246	0.000103	4.1e-05	0.000641	3.9e-05	0.000243	0	4.2e-05	0	0	3.2e-05	0.000138	5.6e-05	7.2e-05	0.00017	0	6e-05	5.6e-05	1.5e-05	0	3.3e-05	0.000112	0.000169
[Ruminococcus]_torques_group	0	0	0	0	0	0	0	0	0	0	0	0	0	0	0	0	0	0	0	0	0	0	0	0	0	0	0	0	0	0	0	0	0	0	0	0	0	0	0	0	0	0	0	0	0	0	0	0	0
[truncated: 282 more columns]
