# Supplementary material for: Dynamic changes of Bacterial Microbiomes in Oropharynx during Infection and Recovery of COVID-19 Omicron Variant
Source: PLoS Pathog. 2024 Apr 3;20(4):e1012075. doi: 10.1371/journal.ppat.1012075 (PMC10990182; doi:10.1371/journal.ppat.1012075)
Supplement: S8 Table — (XLSX) [file ppat.1012075.s015.xlsx]

## Sheet: Sheet1
S8 Table. The different degree of phylum level (p value) in discovery cohort (CCO=198, HC=133)
ID	HC.median	HC.mean	HC.se	CCO.median	CCO.mean	CCO.se	p-value	z-score	Sig_mark	q-value	fixp	fixps
Bacteroidota	0.3346(0.2425,0.4047)	0.327757	0.0101147	0.4457(0.3475,0.5334)	0.435174	0.00927137	1.05407e-13	-7.43394	***	6.32443e-13	<0.0001	***<0.0001
Firmicutes	0.2624(0.1968,0.3309)	0.274319	0.00959062	0.2973(0.2126,0.3869)	0.307906	0.00962156	0.0192516	-2.34062	*	0.0239733	0.0193	* 0.0193
Proteobacteria	0.1927(0.1168,0.311)	0.225256	0.0132606	0.0773(0.0261,0.2131)	0.1335	0.00946133	2.70483e-09	-5.94858	***	9.17371e-09	<0.0001	***<0.0001
Fusobacteriota	0.0788(0.0535,0.1235)	0.0926121	0.00478293	0.0484(0.0258,0.0882)	0.0615895	0.00353435	3.0579e-09	-5.92846	***	9.17371e-09	<0.0001	***<0.0001
Actinobacteriota	0.0377(0.0245,0.0552)	0.0454825	0.00258154	0.027(0.0145,0.0456)	0.0369964	0.00235387	9.5453e-05	-3.90187	***	0.000190906	<0.0001	***<0.0001
Patescibacteria	0.0205(0.011,0.0304)	0.0233503	0.0014729	0.0129(0.0066,0.0222)	0.0168143	0.00102367	5.06916e-05	-4.05242	***	0.000114056	<0.0001	***<0.0001
Campilobacterota	0.0054(0.0023,0.0101)	0.00745791	0.000664041	0.004(0.0024,0.0069)	0.0053648	0.000330277	0.0403997	-2.04964	*	0.0454497	0.0404	* 0.0404
Spirochaetota	0.0012(0.0004,0.0023)	0.00230827	0.000373595	0.0008(0.0003,0.0017)	0.0014379	0.000136725	0.0154246	-2.42225	*	0.0213571	0.0154	* 0.0154
Bacteria_unclassified	<0.0001(<0.0001,0.0004)	0.000280459	3.79326e-05	0.0008(0.0005,0.0013)	0.000975823	5.54251e-05	7.15621e-28	-10.9433	***	1.28812e-26	<0.0001	***<0.0001
Synergistota	0.0001(<0.0001,0.0004)	0.000520955	0.000104515	<0.0001(<0.0001,<0.0001)	0.000110359	1.89295e-05	3.14555e-12	-6.97106	***	1.4155e-11	<0.0001	***<0.0001
Desulfobacterota	<0.0001(<0.0001,0.0001)	0.000266932	6.893e-05	<0.0001(<0.0001,<0.0001)	1.44343e-05	3.03814e-06	5.55486e-16	-8.0987	***	4.99938e-15	<0.0001	***<0.0001
Deferribacterota	<0.0001(<0.0001,<0.0001)	0.000275797	0.000208928	<0.0001(<0.0001,<0.0001)	0	0	0.00113261	-3.25533	**	0.00185336	0.0011	** 0.0011
Cyanobacteria	<0.0001(<0.0001,<0.0001)	4.50451e-05	1.06752e-05	<0.0001(<0.0001,<0.0001)	0.000106641	5.88865e-05	0.0199777	-2.32677	*	0.0239733	0.02	* 0.02
Verrucomicrobiota	<0.0001(<0.0001,<0.0001)	5.29023e-05	1.82318e-05	<0.0001(<0.0001,<0.0001)	1.59596e-06	6.01483e-07	1.50745e-08	-5.66071	***	3.8763e-08	<0.0001	***<0.0001
Chloroflexi	<0.0001(<0.0001,<0.0001)	9.43609e-06	3.25182e-06	<0.0001(<0.0001,<0.0001)	2.0404e-06	6.54944e-07	0.0114067	-2.52999	*	0.0171101	0.0114	* 0.0114
Acidobacteriota	<0.0001(<0.0001,<0.0001)	0	0	<0.0001(<0.0001,<0.0001)	3.24242e-06	9.03178e-07	0.000800734	-3.35254	***	0.00144132	0.0008	***0.0008
