# Supplementary material for: Dynamic changes of Bacterial Microbiomes in Oropharynx during Infection and Recovery of COVID-19 Omicron Variant
Source: PLoS Pathog. 2024 Apr 3;20(4):e1012075. doi: 10.1371/journal.ppat.1012075 (PMC10990182; doi:10.1371/journal.ppat.1012075)
Supplement: S9 Table — (XLSX) [file ppat.1012075.s016.xlsx]

## Sheet: Sheet1
S9 Table. The different degree of genus level (p value) in discovery cohort (CCO=198, HC=133)
CCO.median	CCO.mean	CCO.se	p-value	z-score	Sig_mark	q-value	fixp	fixps
0.3632(0.2389,0.4778)	0.354391	0.0105532	1.66418e-20	-9.28194	***	2.94658e-19	<0.0001	***<0.0001
0.0488(0.0135,0.1389)	0.0941747	0.00755833	1.6931e-06	-4.78698	***	4.17724e-06	<0.0001	***<0.0001
0.1084(0.0629,0.165)	0.117757	0.00493816	7.82511e-10	-6.14844	***	3.05891e-09	<0.0001	***<0.0001
0.0301(0.0118,0.0663)	0.0426962	0.0028911	8.57918e-07	-4.92171	***	2.22615e-06	<0.0001	***<0.0001
0.0309(0.0137,0.0499)	0.0361336	0.00197786	0.0211973	-2.30445	*	0.0300962	0.0212	* 0.0212
0.0173(0.0057,0.0418)	0.0310952	0.00251151	1.99917e-07	-5.19942	***	5.52063e-07	<0.0001	***<0.0001
0.0214(0.0068,0.0481)	0.0342786	0.00270665	3.65966e-05	-4.12798	***	7.59694e-05	<0.0001	***<0.0001
0.0116(0.0059,0.0218)	0.0182051	0.00154335	3.26229e-05	-4.15434	***	6.81909e-05	<0.0001	***<0.0001
0.0043(0.0016,0.01)	0.00753458	0.000687221	0.000761359	-3.36647	***	0.00134805	0.0008	***0.0008
0.003(0.0012,0.0062)	0.00569979	0.000675742	1.76264e-16	-8.23722	***	1.56046e-15	<0.0001	***<0.0001
0.0021(0.0009,0.0049)	0.00475879	0.000510523	5.41841e-11	-6.55896	***	2.39844e-10	<0.0001	***<0.0001
0.0038(0.0024,0.0078)	0.00723262	0.000817199	0.00527933	-2.78948	**	0.00823357	0.0053	** 0.0053
0.0005(<0.0001,0.0028)	0.00304625	0.000445936	1.428e-11	-6.75504	***	6.93272e-11	<0.0001	***<0.0001
0.0026(0.0015,0.0043)	0.00334028	0.000186792	1.88602e-10	-6.37035	***	7.99568e-10	<0.0001	***<0.0001
0.0017(0.0006,0.0051)	0.00357319	0.000320994	1.92946e-08	-5.61821	***	5.83218e-08	<0.0001	***<0.0001
0.0039(0.0021,0.007)	0.00541598	0.000359115	2.06783e-05	-4.25744	***	4.4143e-05	<0.0001	***<0.0001
0.0032(0.0014,0.0065)	0.00537968	0.000481712	1.46693e-05	-4.3336	***	3.27071e-05	<0.0001	***<0.0001
0.0026(0.0015,0.0045)	0.00349129	0.000244575	0.0475139	-1.98169	*	0.0647135	0.0475	* 0.0475
0.0018(0.0005,0.005)	0.00406135	0.000410126	0.010986	-2.54314	*	0.0167009	0.011	* 0.011
0.0002(<0.0001,0.0008)	0.000875369	0.000141888	1.20939e-08	-5.6984	***	3.83187e-08	<0.0001	***<0.0001
0.0003(0.0001,0.0009)	0.00192857	0.000515107	3.74522e-11	-6.61382	***	1.73432e-10	<0.0001	***<0.0001
0.0005(0.0002,0.0013)	0.00154599	0.000243256	1.71659e-10	-6.38477	***	7.38133e-10	<0.0001	***<0.0001
0.0008(0.0003,0.0018)	0.00130609	0.000111126	1.59982e-08	-5.6505	***	4.91375e-08	<0.0001	***<0.0001
<0.0001(<0.0001,<0.0001)	2.97475e-05	9.23405e-06	3.81464e-19	-8.94221	***	4.9922e-18	<0.0001	***<0.0001
0.0008(0.0003,0.0017)	0.00143649	0.000136596	0.0156498	-2.41698	*	0.0224314	0.0156	* 0.0156
0.0007(0.0002,0.0015)	0.00163562	0.000230138	0.00629317	-2.7321	**	0.00961545	0.0063	** 0.0063
0.0003(0.0001,0.0009)	0.000814702	9.01823e-05	1.14725e-12	-7.11158	***	6.05829e-12	<0.0001	***<0.0001
0.0003(<0.0001,0.0008)	0.000711212	8.62187e-05	1.63002e-14	-7.67689	***	1.02216e-13	<0.0001	***<0.0001
<0.0001(<0.0001,<0.0001)	1.93939e-06	6.97033e-07	2.10462e-27	-10.8451	***	1.05582e-25	<0.0001	***<0.0001
0.0002(<0.0001,0.0006)	0.000667869	0.000124604	6.77971e-10	-6.17115	***	2.68512e-09	<0.0001	***<0.0001
0.0002(<0.0001,0.0005)	0.000416308	5.47839e-05	1.21347e-07	-5.29146	***	3.38198e-07	<0.0001	***<0.0001
0.0004(0.0001,0.0009)	0.00102233	0.000138793	0.00545053	-2.77913	**	0.00845675	0.0055	** 0.0055
0.0001(<0.0001,0.0004)	0.000634636	0.000178192	7.4113e-11	-6.51209	***	3.23305e-10	<0.0001	***<0.0001
0.0011(0.0006,0.0017)	0.00130134	8.85034e-05	1.83905e-20	-9.27129	***	3.0753e-19	<0.0001	***<0.0001
<0.0001(<0.0001,<0.0001)	1.9697e-07	1.9697e-07	2.8386e-49	-14.7554	***	8.54419e-47	<0.0001	***<0.0001
0.0001(<0.0001,0.0004)	0.000823975	0.000255468	1.37946e-05	-4.34711	***	3.09863e-05	<0.0001	***<0.0001
0.0006(0.0002,0.0014)	0.00125896	0.000147023	6.96461e-14	-7.48854	***	4.11048e-13	<0.0001	***<0.0001
<0.0001(<0.0001,<0.0001)	4.91414e-06	1.79802e-06	2.7777e-19	-8.97719	***	3.80039e-18	<0.0001	***<0.0001
0.0006(0.0002,0.0013)	0.00116501	0.000131915	4.25226e-17	-8.40573	***	4.1288e-16	<0.0001	***<0.0001
<0.0001(<0.0001,<0.0001)	3.03535e-05	5.98911e-06	3.89444e-20	-9.19093	***	6.16962e-19	<0.0001	***<0.0001
<0.0001(<0.0001,<0.0001)	0.000650414	0.000562715	3.02628e-06	-4.66903	***	7.40576e-06	<0.0001	***<0.0001
0.0002(<0.0001,0.0008)	0.000819096	0.000147865	4.77849e-06	-4.57429	***	1.13254e-05	<0.0001	***<0.0001
<0.0001(<0.0001,<0.0001)	0.000128177	5.91492e-05	1.17965e-18	-8.81662	***	1.47948e-17	<0.0001	***<0.0001
<0.0001(<0.0001,<0.0001)	0	0	2.67073e-23	-9.94429	***	5.74206e-22	<0.0001	***<0.0001
<0.0001(<0.0001,0.0002)	0.000205116	4.00505e-05	4.29898e-08	-5.47811	***	1.24422e-07	<0.0001	***<0.0001
<0.0001(<0.0001,<0.0001)	0.000127131	3.49533e-05	3.63818e-27	-10.7949	***	1.56442e-25	<0.0001	***<0.0001
<0.0001(<0.0001,<0.0001)	9.39394e-07	4.83679e-07	2.80332e-24	-10.1663	***	7.6709e-23	<0.0001	***<0.0001
<0.0001(<0.0001,<0.0001)	8.05051e-06	4.14228e-06	4.25457e-24	-10.1256	***	1.06719e-22	<0.0001	***<0.0001
0.0001(<0.0001,0.0002)	0.000271838	4.593e-05	0.000756588	-3.36821	***	0.00134753	0.0008	***0.0008
<0.0001(<0.0001,<0.0001)	6.59293e-05	1.20762e-05	4.07863e-08	-5.48741	***	1.19191e-07	<0.0001	***<0.0001
<0.0001(<0.0001,<0.0001)	0.00012597	2.95643e-05	1.14562e-05	-4.38769	***	2.59271e-05	<0.0001	***<0.0001
<0.0001(<0.0001,<0.0001)	2.92929e-07	2.12599e-07	1.39683e-17	-8.53539	***	1.5572e-16	<0.0001	***<0.0001
<0.0001(<0.0001,<0.0001)	2.27273e-07	2.27273e-07	2.58619e-17	-8.46388	***	2.72981e-16	<0.0001	***<0.0001
<0.0001(<0.0001,<0.0001)	0.000148682	5.28212e-05	9.437e-10	-6.11865	***	3.64171e-09	<0.0001	***<0.0001
<0.0001(<0.0001,<0.0001)	6.10606e-06	2.64464e-06	7.1412e-15	-7.78196	***	4.88523e-14	<0.0001	***<0.0001
<0.0001(<0.0001,<0.0001)	6.33283e-05	1.09132e-05	0.00198974	-3.09176	**	0.00325495	0.002	** 0.002
<0.0001(<0.0001,<0.0001)	0	0	4.01177e-05	-4.1068	***	8.27083e-05	<0.0001	***<0.0001
<0.0001(<0.0001,<0.0001)	7.32323e-07	4.47833e-07	1.95369e-15	-7.94425	***	1.40014e-14	<0.0001	***<0.0001
<0.0001(<0.0001,<0.0001)	0	0	1.738e-05	-4.29614	***	3.76357e-05	<0.0001	***<0.0001
<0.0001(<0.0001,<0.0001)	2.9798e-07	2.9798e-07	2.91005e-17	-8.45012	***	2.91975e-16	<0.0001	***<0.0001
<0.0001(<0.0001,<0.0001)	6.68687e-06	5.36391e-06	4.96106e-11	-6.5721	***	2.22877e-10	<0.0001	***<0.0001
<0.0001(<0.0001,<0.0001)	0	0	0.00113261	-3.25533	**	0.00191528	0.0011	** 0.0011
<0.0001(<0.0001,<0.0001)	0	0	7.61624e-23	-9.8394	***	1.52833e-21	<0.0001	***<0.0001
