# Supplementary material for: Dynamic changes of Bacterial Microbiomes in Oropharynx during Infection and Recovery of COVID-19 Omicron Variant
Source: PLoS Pathog. 2024 Apr 3;20(4):e1012075. doi: 10.1371/journal.ppat.1012075 (PMC10990182; doi:10.1371/journal.ppat.1012075)
Supplement: S10 Table — (XLSX) [file ppat.1012075.s017.xlsx]

## Sheet: Sheet1
S10 Table. The relative abundance and distribution of the key 59 OTUs in discovery cohort (CCO=198, HC=133)
	HC001	HC003	HC004	HC005	HC008	HC009	HC010	HC011	HC012	HC013	HC017	HC019	HC022	HC025	HC026	HC030	HC032	HC033	HC034	HC036	HC037	HC038	HC039	HC040	HC041	HC042	HC043	HC044	HC045	HC048	HC049	HC052	HC053	HC054	HC057	HC062	HC063	HC066	HC067	HC069	HC070	HC072	HC075	HC076	HC078	HC080	HC081	HC082	HC084
OTU793 (Veillonella)	0.00197766	0.032994	0.0258398	0	0.00389766	0.00866143	0.010205	0.0214859	0.0818686	0.0536752	0.0485061	0.00113019	0.00545073	0.0265463	0.00226767	0.00644933	0.000741305	0.00348327	0.0167321	0.0135112	0.0349885	0.000581576	0.0129316	0.00212439	0.0113038	0.000946746	0	0.050756	0.0141741	0.011925	0.0106049	0.0174829	0.00739873	0.0118572	0	0.00101476	0.0262095	0.0146036	0.00688767	0.00133396	0.000222681	0.0145936	0.0192114	0.00594943	0.0274881	0.00446672	0.0227657	0.00117376	0.0435884
OTU553 (Neisseria)	0	0.0338732	0.022093	0.00213694	0.0199912	0.0024772	0.00492027	0.00244426	0.0157649	0.0216603	0.0473593	0.0147794	0.0804769	0.0343967	0.0563138	0.00148831	0.0022651	0.00084079	0.0290216	0.0142246	0.00657867	0.000814206	0.0412999	0.0372378	0.00508966	0.0316634	0	0.013538	0.0270948	0.0154324	0.0546365	0.0247716	0	0	0.0152987	0	0.0370611	0	0.0518535	0	0	0.0353792	0.00845171	0.00446207	0.00503801	0.0624845	0.0278841	0.00720169	0.0422277
OTU533 (Prevotella)	0.00026175	0.0739935	0.0879845	0.00545137	0.00622368	0.00131766	0.0292483	0.00492795	0.0349726	0.0476174	0.263452	0.00508585	0.00531971	0.0308572	0.00155377	0.00607134	0.0121492	0.00976918	0.0677379	0.154957	0.0053216	0.00131824	0.0754232	0.0213415	0.041753	0.0164629	0	0.0307048	0.0428599	0.0437419	0.0203614	0.0716801	0	0	0.00484048	0.017251	0.061432	0.000964387	0.00918356	0	0	0.0182761	0.0401456	0.00108601	0.0275765	0.00903271	0.0767932	0.00463534	0.0577113
OTU257 (Prevotella)	0	0.0592781	0.0628338	0.000915831	0.0143962	0.00154606	0.015672	0.00463228	0.0221433	0.0458564	0.0288867	0.0159531	0.00830713	0.0871716	0.0173225	0.0060241	0.00570393	0.0060657	0.0993544	0.0750573	0.0178504	0.000659119	0.0421801	0.0535736	0.111647	0.0380013	0.00305752	0.11826	0.0115707	0.0414871	0.0138712	0.116225	0	0.00217786	0.00120129	0.0237709	0.00861634	0	0.00851159	0	0	0.089389	0.0109222	0.00125127	0.0699134	0.020944	0.165719	0.0105439	0.0641393
OTU525 (Prevotella)	0	0.0444239	0.0414298	0	0.00779531	0.00224881	0.0237813	0.00210916	0.00612474	0.0475822	0.0158381	0.0124755	0.0163522	0.0940691	0.0173015	0.00548075	0.00467434	0.00406382	0.0738826	0.0411604	0.0113974	0	0.0312119	0.0343076	0.0976801	0.0265352	0.0076438	0.0706676	0.0112332	0.015733	0.0284211	0.0982	0.0209508	0.00235935	0.00476981	0.0329799	0.0102747	0	0.00313585	0	0	0.0576378	0.0106947	0.00181788	0.0628425	0.0396794	0.135181	0.0163132	0.0743208
OTU244 (Burkholderia-Caballeronia-Paraburkholderia)	0	0	0	0	0	0	0	0	0	0	0	0	0	0	0	0	0	0	0	0	0	0	0	0	0	0	0	0	0	0	0	0	0	0	0	0	0	0	0	0	0	0	0	0	0	0	0	0	0
OTU324 (Herbaspirillum)	0	0	0	0	0	0	0	0	0	0	0	0	0	0	0	0	0	0	0	0	0	0	0	0	0	0	0	0	0	0	0	0	0	0	0	0	0	0	0	0	0	0	0	0	0	0	0	0	0
OTU991 (Lactobacillales_unclassified)	0.00218125	0.0318834	0.0293282	0.0122983	0.0101842	0.00223124	0.0319818	0.0148627	0.0321458	0.0364174	0.0117158	0.0130406	0.00906709	0.0392522	0.00323353	0.00900071	0.00181208	0.00184173	0.0152166	0.0361883	0.0263147	0.000659119	0.0339878	0.0137475	0.0271054	0.07119	0.00324861	0.0254013	0.182384	0.136437	0.0461101	0.00458004	0.0751593	0	0.00134261	0.00984322	0.0281203	0.0172901	0.0160712	0	0	0.00182761	0.00806163	0.000661048	0.0104296	0.00766787	0.00494606	0.00451598	0.0889129
OTU484 (Streptococcus)	0.00142508	0.0298936	0.0250646	0.00139555	0.00396052	0	0.0353531	0.0200666	0.0347914	0.0264502	0.00530002	0.00378179	0.0179245	0.0367564	0.00562718	0.00737066	0.00531269	0	0.00411036	0.0360586	0.0237586	0	0.039675	0.00571387	0.01592	0.022117	0.00840818	0.0133519	0.208803	0.114641	0.0418682	0.00416143	0.01553	0.00701754	0.0049818	0.0104774	0.0151056	0.0487015	0.00705566	0	0	0	0.00802913	0.000684657	0.00945731	0.0072212	0.00467032	0.000696296	0.0530662
OTU377 (Streptococcus)	0.02189	0.0408144	0.0303618	0.00789359	0.0673288	0.00996152	0.063508	0.0453963	0.0777009	0.0481457	0.0148463	0.0111715	0.045021	0.0619413	0.0192962	0.018214	0.0172559	0.0100094	0.0182267	0.0378529	0.0928556	0.000736663	0.0397427	0.0258833	0.028585	0.0221959	0.0105102	0.0365201	0.113152	0.0802185	0.0453466	0.00797813	0.0139916	0.0259528	0.00618309	0.0224009	0.030716	0.17111	0.0436779	0.00094162	0.000371135	0.00771959	0.0274681	0.0110725	0.0305816	0.0105216	0.00799642	0.0108622	0.0490311
OTU783 (Bacilli_unclassified)	0.00287925	0.0146691	0.012963	0	0.0195511	0.00228395	0.0394533	0.0243638	0.0346827	0.0445532	0.00864741	0.00951967	0.0162736	0.109498	0.00449334	0.00994567	0.0037683	0	0.00280252	0.0346102	0.11674	0	0.0368314	0.00715454	0.00508966	0.00205128	0.00324861	0.0325192	0.0981583	0.138541	0.0189191	0.00733791	0.00249066	0.00490018	0.00158994	0.00436349	0.0117528	0.447958	0.0512375	0	0	0.00300055	0.0120274	0.0013221	0.012816	0.00096779	0.00577327	0.00370031	0.0682213
OTU615 (Lactobacillales_P5D1-392)	0.0321273	0.0214715	0.0183463	0.00335805	0.0357704	0.0219259	0.0329841	0.108514	0.043743	0.0328954	0.0281428	0.00873723	0.0438941	0.0301765	0.020472	0.0162296	0.027037	0.00814766	0.0268419	0.0233905	0.0163419	0.000969293	0.0205146	0.0337948	0.0404214	0.0394214	0.0036308	0.0522912	0.0443062	0.0136787	0.0413167	0.0219399	0.00336972	0.113854	0.00399251	0.0252423	0.0344293	0.0202521	0.0279987	0	0	0.00823786	0.0388779	0.016054	0.0569206	0.0136731	0.00630752	0.0119962	0.0156243
OTU634 (Bacteria_unclassified)	0.000436249	0.00893105	0.0102067	0.00479721	0.00465204	0.00876684	0.0269704	0.0176224	0.0235929	0.00947417	0.0221919	0.0215171	0.0143082	0.0312656	0.0186453	0	0.00726891	0.00584549	0.0207594	0.0452678	0.0165514	0	0.026608	0.0278856	0.0174291	0.0371861	0	0.0173529	0.0247324	0.0343722	0.00190888	0.00679619	0	0.00266183	0.00632442	0.0055051	0.0185666	0.00936833	0.0194311	0	0	0.0170213	0.0169359	0.00696461	0.00433092	0.00332523	0.0105815	0.0061473	0.0124337
OTU639 (Streptococcus)	0.00240422	0.00402591	0.00288544	0.00226777	0.0259005	0.0149159	0.0131207	0.0233388	0.00427645	0.0112704	0.00130176	0.00382526	0.0278826	0.0168807	0.0160417	0.000826837	0.026234	0.0103697	0.000643541	0.0032643	0	0	0	0.0272996	0.0168373	0.02238	0	0.00265178	0.0260341	0.0038581	0.00161195	0	0.00249066	0.0177858	0.0284069	0.0284642	0.00825582	0	0	0	0	0	0.0106947	0.0189579	0.00327028	0.00503747	0.000654879	0.0103052	0
OTU777 (Streptococcus)	0.000193889	0.0101342	0.00775194	0.0123855	0.0161564	0.0200987	0.00482916	0.0117285	0.0319284	0.0177861	0.0240206	0.00356444	0.0246069	0.0198303	0.034078	0.00179542	0.0469905	0.00652613	0.0164622	0.0380259	0.0327257	0.000775434	0.00751523	0.00998706	0.0121027	0.0123603	0.00554175	0.0634101	0.0476328	0.00370779	0.0388139	0.00229002	0.0139916	0	0.00162527	0.0113907	0.0227846	0.00805952	0.00795162	0	0	0.00270049	0.0112148	0.0209174	0	0.00647675	0.00117189	0.00318307	0.00436353
OTU674 (Prevotella)	0.000252055	0.00689496	0.00719208	0.00802442	0.00421198	0.0228043	0.00300683	0.0210916	0.00126844	0.000986159	0.016365	0	0.0123952	0.00149748	0.013963	0.00335459	0.014023	0.0181571	0.0194723	0.00845259	0.00201131	0	0.00182803	0.0135277	0.00852222	0.0441289	0	0.00386136	0	0.00365768	0.00729617	0.0122873	0.0054941	0.00241984	0.0141328	0.00882845	0.0065614	0	0	0	0	0.0303601	0.0108572	0.0115683	0.00106063	0.0191821	0.00723813	0.00974814	0.00159527
OTU360 (Prevotella)	0	0.0197131	0.0254091	0.0316616	0.00597221	0.0949419	0.00264237	0.028385	0.00420396	0.015532	0.00111579	0.0383395	0.0429507	0.0127967	0.205182	0	0.0767663	0.0941685	0.119595	0.00916598	0.0136183	0	0.0241706	0.117671	0.0834172	0.0785273	0	0.0511282	0.0163919	0	0.0287181	0.0405309	0	0.00205687	0.0534572	0.0723274	0.0043983	0	0.0228469	0	0	0.116585	0.024445	0.133862	0.0732721	0.0203236	0.10528	0.0712609	0
OTU736 (Prevotella)	0	0.0108283	0.0262705	0.0432185	0.0104985	0.0636167	0.00355353	0.00640634	0.00130468	0	0.00142574	0.0268637	0.0664832	0.00576303	0.0612271	0.000779589	0.0469493	0.0734891	0.0909676	0.00324268	0.00423214	0	0.0178064	0.0636828	0.0212464	0.0298225	0	0.0100023	0.00371227	0.00225473	0.010817	0.00940632	0.00300344	0	0.0618662	0.0623066	0.00933737	0	0.0115354	0	0	0.0659302	0.00871176	0.046533	0.0414531	0.0379671	0.0593355	0.0518641	0
OTU258 (Prevotella)	0.000203583	0.00657103	0.0112834	0.00340166	0.0125102	0.0463817	0.010205	0.00309475	0.0219621	0.00806537	0.11722	0.00634645	0.00589623	0.0124336	0.0149078	0.0086936	0.0174413	0.0240826	0.0620705	0.00557741	0.00574062	0.000620347	0.0657414	0.0166777	0.0277268	0.0347929	0	0.036241	0.00159097	0.00836757	0.0268516	0.0867253	0	0.00901391	0.0897078	0.0726064	0.0920398	0	0.0139433	0	0.000178145	0.087234	0.187433	0.0506882	0.156709	0.243114	0.107917	0.207635	0.0593065
OTU630 (Prevotella)	0	0.00291532	0.00232558	0.00126472	0.00339473	0.00233665	0.00546697	0.00780588	0.00373283	0.00133836	0.026965	0.00182569	0.00319706	0.00943867	0.0027506	0.00437042	0.00304759	0.00838788	0.0167736	0.000864715	0.0070815	0	0.0228165	0.00671501	0.0142333	0.00549638	0.00248423	0.00376832	0	0.0157831	0.00165436	0.108567	0	0	0.00356853	0.00474403	0.0150696	0	0.00330384	0	0	0.0301146	0.0709294	0.00323441	0.0386247	0.0268748	0.0265054	0.0149007	0.0320462
OTU682 (Prevotella)	0	0.00254512	0.00116279	0.00109027	0.00949268	0.000667615	0	0.00122213	0	0	0	0.00282547	0	0.00140673	0	0	0.000658938	0.0177767	0.000602022	0	0	0.000659119	0	0.0161649	0	0.00184089	0	0	0	0	0	0.0201669	0	0	0.00144861	0.00514993	0.00306439	0	0.00772763	0	0	0.0675123	0.0110522	0.012914	0.00176772	0.0667031	0.00687623	0.0177655	0
OTU666 (Prevotella)	0	0	0	0	0	0.0040584	0	0.000591354	0	0	0.00356434	0.00113019	0	0.00158824	0.00102885	0	0	0.00174164	0.00346682	0.00434519	0.00230463	0	0	0.00271042	0.00183465	0.001762	0	0	0	0	0.00352083	0.00246239	0	0	0	0.00192805	0.00212705	0	0	0	0	0.0103382	0	0.00361215	0.00335867	0	0.00610071	0.00139259	0
OTU830 (Alloprevotella)	0	0.00143452	0.00137812	0	0.00201169	0	0	0.00187262	0	0.00147924	0	0	0.00123166	0	0	0.000708717	0.0042831	0.00306288	0.000705819	0	0	0	0	0	0	0.000710059	0	0	0	0	0.00161195	0.00896309	0	0	0	0.000507382	0.0022352	0	0.00167992	0	0	0	0.00981699	0.00120405	0	0.000794084	0.000499776	0	0
OTU834 (Prevotella)	0	0	0	0	0	0.0021434	0	0	0	0	0	0	0	0	0	0	0.000844264	0.00418393	0.0018891	0	0	0	0	0	0	0.00134122	0	0	0	0	0	0	0	0	0.0016606	0.0104013	0.0010455	0	0	0	0	0	0	0.00136931	0	0.0200506	0.000723813	0.010723	0
OTU572 (Prevotella)	0.000659221	0.0195743	0.0104651	0.229307	0.0101842	0.315782	0.00883827	0.0397982	0	0.0247948	0.00158071	0.0182134	0.104271	0.0204656	0.19145	0.000897708	0.194407	0.259604	0.128895	0.00626919	0.0147496	0.00248139	0.0105619	0.157327	0.0859028	0.0926759	0	0.05592	0.00776203	0	0.0648596	0.0198222	0	0.00248034	0.234074	0.267847	0.0034249	0	0.0346063	0	0	0.0438625	0.0255827	0.247657	0.0272229	0.0978957	0.0630407	0.255302	0
OTU556 (Prevotella)	0	0.00296159	0.00172265	0.0250763	0.00760671	0.0472074	0	0.00439573	0	0.0010566	0	0	0.020152	0.00140673	0.0213119	0	0.0510059	0.0380958	0.0161093	0	0	0.00108561	0.0014218	0.0212927	0.00769367	0.00625904	0	0.0141893	0.00173561	0	0.00139985	0.00115732	0	0	0.0344133	0.0428484	0	0	0.00442379	0	0	0.00360065	0	0.0933022	0	0.0126557	0.000568711	0.0305176	0
OTU588 (Prevotella)	0	0	0.00103359	0.262713	0.0325014	0.0468912	0.00255125	0.00303562	0	0	0	0.00134753	0.0616352	0.00285883	0.0145299	0	0.123757	0.156687	0.0370762	0	0.000921852	0.000659119	0	0.00881498	0.00236728	0.0404997	0	0.00395441	0.0016874	0	0.00954441	0	0.00285693	0	0.143483	0.0885382	0.00306439	0	0.00145593	0	0	0	0.00403082	0.107869	0	0.119063	0	0.0596228	0
OTU612 (Veillonella)	0	0.00384081	0	0.0377235	0.00597221	0.00274074	0	0	0.00163085	0.00119748	0	0	0.00856918	0	0.00541721	0	0.0192533	0.006386	0.00186834	0	0	0.00131824	0	0.00754523	0.00195301	0.0183563	0	0	0	0	0	0	0	0	0.0381232	0.0166929	0.00100945	0	0	0	0	0	0.00370575	0.00847558	0	0.00692342	0	0.0149405	0
OTU561 (Veillonella)	0	0.00161962	0	0.00104666	0	0	0	0.00339043	0	0	0	0	0	0	0.00266661	0	0.00996644	0.000880828	0	0	0.00192751	0	0	0	0.000473457	0.0017357	0	0	0	0	0	0	0	0	0	0.00195342	0.000901291	0	0	0	0.000341444	0	0	0	0	0	0.000689346	0.000656507	0
OTU545 (Veillonella)	0.000862804	0	0.00120586	0.00662887	0	0.025914	0	0.0131478	0	0	0	0	0.00322327	0.00140673	0.00963759	0	0.0134259	0.00610574	0.00282328	0	0	0.00162841	0	0.0025395	0.0131088	0.0109928	0	0	0.00192845	0	0	0.00194529	0	0	0.00540579	0.0221726	0.0010455	0	0	0	0	0.00174577	0.00633878	0.0186274	0	0.00796566	0	0.0155174	0
OTU489 (Lactobacillales_unclassified)	0.000610749	0.00198982	0.00254091	0.00802442	0.00377192	0.00957501	0.00774487	0.00861406	0.00155837	0.00369809	0	0.00134753	0.011478	0.0091664	0.00711796	0.000661469	0.00976052	0.00948892	0.00473314	0.00103766	0	0	0	0.00539643	0.0144404	0.00928337	0	0	0	0	0.0120048	0.00184679	0	0.00181488	0.0239904	0.0351362	0.00995025	0	0	0.000666981	0	0	0.0160257	0.0159832	0.00150256	0.00521118	0	0.026121	0
OTU49 (Lachnospiraceae_uncultured)	0.00346091	0.0121703	0.0217916	0.00257305	0.0479034	0.0413922	0	0.00579527	0	0.0236678	0	0.0186481	0.0950472	0.0014521	0.0153488	0.0010867	0.0692091	0.0366545	0.00523136	0	0.0129478	0.0324132	0.00270819	0.0319635	0.00121323	0.00738988	0	0.00232612	0	0	0.133579	0.00859373	0	0.00193587	0.0273116	0.0108326	0.0170524	0	0.00335984	0.016596	0.00316207	0.0308238	0.0124175	0.0151097	0	0.0247903	0.0125806	0.00244698	0
OTU63 (Butyrivibrio)	0	0.00360944	0.00796727	0.0374182	0.0318099	0.00665859	0	0.00275965	0.00130468	0.00285282	0.00294446	0.00452076	0.012369	0.00285883	0.0171335	0.000897708	0.0165352	0.00442416	0.00153619	0	0.00980515	0.0570332	0.00155721	0.0166532	0.0108007	0.0016568	0	0.00595487	0.00221772	0.00992083	0.0327055	0	0	0.00205687	0.041515	0.0107058	0.0152859	0.00309981	0.00151193	0.0294648	0.0169683	0.00638298	0.00760654	0.00120405	0.00273997	0.00583155	0.00213697	0.00495365	0
OTU269 (Aliidiomarina)	0.00120211	0	0	0	0.00452631	0	0	0	0	0	0	0.00360791	0	0	0	0	0	0	0.000622781	0	0.00305887	0.00457506	0.00954638	0	0.00281115	0	0	0.00139567	0	0.00240505	0	0	0.0521574	0	0	0	0	0.00365089	0.00151193	0.0188716	0.00397856	0	0.00110522	0.000708265	0.00300513	0	0	0	0
OTU334 (Dietzia)	0.000222972	0.00157335	0.00103359	0	0.00389766	0	0.00574032	0.001163	0	0.0029937	0.00136375	0.00869376	0.00353774	0.00344875	0	0.00101583	0	0	0.000622781	0	0.00804525	0.0110112	0.0083954	0.000756965	0.00869977	0.000710059	0	0.00446615	0.00226593	0.00776631	0	0	0.0377262	0.0127042	0.00501714	0.000938657	0.0011897	0.00785286	0	0.0182439	0.0100652	0.000872886	0	0	0.00185611	0.00091816	0	0.000616719	0.00201755
OTU73 (Rhodococcus)	0.00874438	0.00277649	0.0047373	0.00139555	0.0125102	0.000562202	0.028246	0.00128127	0	0.00313458	0.00136375	0.0392089	0.00214885	0.0208286	0	0.00259863	0	0	0.000747338	0.000843097	0.0148334	0.0916176	0.0267434	0.00122091	0.0140853	0	0.0858016	0.00344266	0	0.00606273	0.00165436	0.00100958	0.100432	0.00998185	0.00183726	0.00530215	0.00165837	0.012537	0.00173592	0.201624	0.0628405	0.00275505	0.0024705	0.00203036	0.0260739	0.000942975	0.00172337	0.000636613	0
OTU168 (Achromobacter)	0.000649527	0	0	0	0.0108757	0	0.00273349	0	0.00163085	0.00130314	0	0.00491198	0.0024109	0.00167899	0	0.000992204	0	0	0	0	0.00854808	0.0195797	0.0119838	0.0021488	0.00577026	0	0	0.0022796	0	0.00410863	0	0	0.069592	0.0168784	0.00173127	0.000761074	0.0023073	0.00151546	0	0.0198525	0.0086994	0.00109111	0.00182037	0	0.0146721	0	0.00110295	0.000736084	0
OTU138 (Pseudomonas)	0.00303436	0.00448866	0	0	0.0133903	0	0.0179499	0.00169522	0	0.0028176	0.00148773	0.0421647	0.00123166	0.02219	0.00184773	0.00649657	0	0.000860809	0.000643541	0.000648536	0.0189818	0.0462934	0.0398104	0.00271042	0.0387347	0.00236686	0	0.0159572	0.00207309	0.0117246	0.00118775	0.00288099	0.211486	0.0431942	0.0111296	0.00573342	0.00922922	0.0267273	0.00330384	0.0488858	0.0376331	0.000791053	0.00370575	0.00177066	0.0183843	0.002953	0.00051701	0.00188995	0.00431661
OTU317 (Aeromicrobium)	0.0013863	0.00106432	0.00236865	0	0.00616081	0	0.00628702	0.0014981	0.0054724	0.00405029	0	0.0173441	0.00248952	0.00934791	0.000713896	0.00146468	0	0	0.000788856	0	0.0142887	0.0270239	0.0210562	0.00119649	0.013168	0	0.00401299	0.0037218	0	0.00721515	0.00182404	0.00219152	0.0947183	0.0091954	0.00515846	0.00251154	0.0021631	0.00998829	0.00358383	0.0183223	0.00684372	0	0.00477847	0.00110962	0.0159979	0.000942975	0.000534243	0.00071619	0
OTU513 (Hyphomonadaceae_uncultured)	0.000378083	0	0	0	0.00370906	0	0	0.000630778	0.00163085	0	0	0.00517279	0	0.00281345	0	0	0	0	0	0	0.00335219	0.0038384	0.0103588	0	0.0036397	0	0	0.00279135	0	0.00220463	0	0	0.0329646	0	0.00169593	0	0	0	0	0.0102401	0.00126186	0	0	0	0.00406576	0	0	0	0
OTU28 (Rothia)	0.753189	0.00666358	0.0129199	0.0158744	0.344062	0.0172174	0.425695	0.406024	0.0258761	0.235551	0.0102901	0.362226	0.0578616	0.119118	0.00304456	0.643893	0.012108	0.0120313	0.0116875	0.0201262	0.227865	0.187926	0.15281	0.0784802	0.108333	0.148955	0.310147	0.0871831	0.0181757	0.0932458	0.0189616	0.018985	0.193319	0.245796	0.0316928	0.00931047	0.327169	0.166426	0.418916	0.240584	0.228426	0.00409165	0.0536034	0.0118044	0.0563903	0.0267755	0.0114948	0.031015	0.0417586
OTU89 (Actinomycetaceae_F0332)	0.11072	0	0.000775194	0	0.00936695	0.000790597	0	0.0605547	0.0154025	0.0241609	0.0101971	0.0133449	0	0.00136135	0	0.0618001	0	0	0	0.00512344	0	0	0.0070413	0.000488365	0	0.0500723	0.0145232	0.00395441	0	0.00395831	0	0.00916008	0.00424877	0.14513	0	0.00131919	0.00133391	0.00378866	0.00985553	0	0.0146969	0	0.000682638	0.000566612	0	0	0.000965085	0	0.00234599
OTU122 ([Eubacterium]_brachy_group)	0.00253994	0.00745025	0	0	0.00364619	0.000650047	0.0508428	0.00553902	0.0116334	0	0.005424	0.04812	0	0	0	0.00389794	0.00319173	0	0.0006643	0	0.0195265	0.042455	0.00406229	0.00349181	0.00411316	0.000736358	0.0183451	0	0	0.00611284	0.00178162	0.00632833	0	0.0232305	0.00169593	0.000659597	0.00201889	0	0.00397581	0.14038	0.00200413	0.00297327	0.00195039	0.00698822	0	0	0.003688	0	0
OTU179 (Oribacterium)	0.0183709	0.00171217	0	0	0	0.00207312	0.00610478	0.00181349	0.0100025	0.00412073	0.00247954	0.0228646	0	0	0	0.0239546	0	0	0	0.00127546	0	0.00263648	0	0.000586038	0	0	0	0	0	0.00626315	0	0.00115732	0	0.0398064	0	0	0.00324465	0	0	0.00973007	0.00277609	0	0.00169034	0.000661048	0	0	0	0	0.00197063
OTU336 (Olsenella)	0.000610749	0	0	0.00209333	0	0.000544634	0.0028246	0.000591354	0.00605226	0.0033459	0	0.0020865	0	0	0	0.000921332	0.000761897	0	0	0.0014484	0	0.00325682	0	0	0.000621412	0.0017357	0	0	0	0.00415873	0	0	0	0	0	0	0.00201889	0	0	0.00890615	0.000757115	0	0.000845171	0	0	0	0	0	0
OTU129 (Bacteroides)	0	0	0	0	0	0	0	0	0.00260936	0	0	0	0.000838574	0	0.000608911	0	0	0.000960903	0	0	0	0	0	0	0	0	0.00401299	0	0	0	0	0	0	0	0	0	0	0	0	0.00121626	0.000801651	0	0	0	0	0	0	0	0
OTU164 (Acinetobacter)	0.00026175	0	0	0	0	0	0	0	0	0	0	0	0	0	0	0	0	0	0	0	0	0.00112438	0	0	0	0	0	0	0	0	0	0	0	0	0	0	0	0	0	0.000706215	0	0	0	0	0	0	0	0	0
OTU87 (Fusicatenibacter)	0	0	0	0	0	0	0	0	0	0	0	0	0	0.00176975	0	0	0	0	0	0	0	0	0	0	0	0	0	0	0	0	0	0	0	0	0	0	0	0	0	0	0	0	0	0	0	0	0	0	0
OTU239 (Bacteroides)	0	0	0	0	0	0	0	0	0	0	0	0	0	0	0	0	0	0	0	0	0	0	0	0	0	0	0	0	0	0	0	0	0	0	0	0	0	0	0	0	0	0	0	0	0	0	0	0	0
OTU100 (Faecalibacterium)	0	0	0	0	0	0	0	0	0	0	0	0	0	0	0	0	0	0.000780734	0	0	0	0	0.00148951	0	0	0	0	0	0	0	0	0	0.007765	0	0	0.00086255	0.0011176	0.00358201	0	0.0017263	0	0	0	0	0	0	0	0	0
OTU254 (Prevotella)	0	0	0	0	0	0	0	0	0	0	0	0	0	0	0	0	0	0	0	0	0	0	0	0	0	0	0	0	0	0	0	0	0	0	0.00158994	0	0	0	0	0.00094162	0.000445362	0	0	0	0	0	0	0	0
OTU104 (Prevotella)	0	0	0	0	0	0	0	0	0	0	0	0	0	0	0	0	0	0	0	0	0	0	0	0	0	0	0	0	0	0	0	0	0	0	0	0	0	0	0	0.000666981	0.000697733	0	0	0	0	0	0	0	0
OTU161 (Serratia)	0	0	0	0	0	0	0	0	0	0	0	0	0	0	0	0	0	0	0	0	0	0	0	0	0	0	0	0	0	0	0	0	0.00336972	0	0	0	0	0	0	0	0.000742269	0	0	0	0	0	0	0	0
OTU203 (Halomonas)	0.000562277	0	0	0	0	0	0	0.000630778	0	0.0014088	0	0.00234732	0	0.00158824	0	0	0	0	0	0	0.00268175	0.000697891	0.00446852	0	0.00287033	0	0	0.0041405	0	0.00561178	0	0	0.0209508	0.00284332	0.00134261	0	0	0	0	0.00843534	0.00482475	0	0	0	0.0076012	0	0	0	0
OTU259 (Alcaligenes)	0	0	0	0	0	0	0	0	0	0	0	0	0	0.00117983	0	0	0	0	0	0	0	0.00162841	0.0013541	0	0.000651003	0	0	0.00111654	0	0.00200421	0	0	0.00454179	0.00205687	0	0	0	0.00158435	0	0.0017263	0.00256825	0	0	0	0	0	0	0	0
OTU27 (Lachnoanaerobaculum)	0.0152687	0.356687	0.337425	0.227431	0.0798391	0.145171	0.0479271	0.0461651	0.386221	0.135632	0.202734	0.116149	0.163705	0.0425648	0.188573	0.0902197	0.123427	0.14944	0.0694609	0.292339	0.14603	0.232398	0.104739	0.101458	0.0627626	0.0645628	0.309956	0.132403	0.0847556	0.104369	0.245822	0.170003	0	0.0816697	0.0749744	0.0401847	0.076826	0.00599297	0.114403	0.0927495	0.0844406	0.0989089	0.07431	0.0721486	0.111543	0.0512681	0.0723124	0.0705447	0.224886
OTU144 (Peptococcus)	0.00206491	0.0101342	0.0207149	0.00113389	0.00138304	0.00221367	0.00838269	0.00484911	0.00442141	0.0175748	0.00402926	0.0137361	0.00199161	0.00176975	0.00323353	0.00368533	0	0	0.00203442	0.00648536	0.00624345	0.0119029	0.0104265	0.00859522	0.00218974	0.00107824	0.0107013	0.00572226	0.00356764	0.0108728	0.0092899	0.0151683	0	0	0	0.00175047	0.00266782	0.00165323	0.00481577	0.00533584	0.00524042	0.00567376	0.0110522	0.00524116	0.0251016	0.00183632	0.0134595	0	0.0182049
OTU48 (Campylobacter)	0.00841477	0.0339195	0.0656331	0	0.0606023	0.00122982	0.016492	0.0117877	0.0292465	0.0283168	0.0212931	0.0423821	0	0.0609883	0.000839877	0.0222773	0.0078043	0.00558525	0.00438023	0.014484	0.0345695	0.203513	0.0121192	0.00944986	0.00506007	0	0.0477737	0.011491	0	0.0162842	0.0174769	0.0246239	0	0.144767	0.00625375	0.00243544	0.0508688	0.00771509	0.0588532	0.0947897	0.459539	0.116339	0.200858	0.0318483	0.0451653	0.00488858	0.0172164	0.00568973	0.0245859
OTU78 (Johnsonella)	0.000552583	0.0704766	0.0555556	0	0.0223801	0	0.00473804	0.00287792	0.019099	0.00753707	0.0479482	0.00965008	0	0.00617144	0.00081888	0.0264352	0.0201594	0	0.00274024	0.0647023	0.0152106	0.0041098	0.0170616	0.000683711	0.000591821	0	0.146952	0.00516399	0	0.0118749	0.00364809	0.0425747	0	0.0124017	0.00116595	0	0.0152498	0.00557967	0.0196551	0.00706215	0.0394739	0.0162302	0.0194389	0.000708265	0.00176772	0.0026304	0.00704856	0.00151196	0.0133252
[truncated: 282 more columns]
