# Supplementary material for: Dynamic changes of Bacterial Microbiomes in Oropharynx during Infection and Recovery of COVID-19 Omicron Variant
Source: PLoS Pathog. 2024 Apr 3;20(4):e1012075. doi: 10.1371/journal.ppat.1012075 (PMC10990182; doi:10.1371/journal.ppat.1012075)
Supplement: S11 Table — (XLSX) [file ppat.1012075.s018.xlsx]

## Sheet: Sheet1
S11 Table. The cladogram of oropharyngeal microbial structure and their predominant bacteria in discovery cohort (CCO=198, HC=133)
Biomaker_names	Logarithm value	Groups	LDA_value	P_value
d__Bacteria.p__Bacteria_unclassified	2.98937	CCO	2.51643	7.11001e-28
d__Bacteria.p__Proteobacteria.c__Gammaproteobacteria.o__Oceanospirillales.f__Halomonadaceae.g__Halomonas	2.25102	HC	3.81005	7.92441e-39
d__Bacteria.p__Patescibacteria.c__Saccharimonadia.o__Saccharimonadales.f__Saccharimonadales.g__Saccharimonadales	3.60867	CCO	2.91927	0.0109676
d__Bacteria.p__Bacteroidota.c__Bacteroidia.o__Bacteroidales.f__Bacteroidaceae.g__Bacteroides	3.69844	HC	3.40828	3.79216e-19
d__Bacteria.p__Firmicutes.c__Clostridia.o__Oscillospirales.f__Oscillospiraceae	3.05121	HC	2.74921	5.64746e-21
d__Bacteria.p__Actinobacteriota.c__Coriobacteriia.o__Coriobacteriales.f__Atopobiaceae.g__Atopobium	3.73076	CCO	3.081	1.46303e-05
d__Bacteria.p__Actinobacteriota.c__Coriobacteriia.o__Coriobacteriales	3.73779	CCO	3.065	0.000118527
d__Bacteria.p__Bacteroidota.c__Bacteroidia.o__Bacteroidales.f__Prevotellaceae.g__Prevotellaceae_unclassified	3.06633	CCO	2.64327	4.23106e-17
d__Bacteria.p__Firmicutes.c__Clostridia.o__Lachnospirales	4.41597	HC	3.85326	2.4539e-12
d__Bacteria.p__Bacteroidota.c__Bacteroidia.o__Bacteroidales	5.63193	CCO	4.76615	8.85443e-14
d__Bacteria.p__Firmicutes.c__Clostridia.o__Peptostreptococcales_Tissierellales.f__Anaerovoracaceae	3.78313	CCO	2.89186	0.012031
d__Bacteria.p__Proteobacteria	5.35268	HC	4.65883	2.69516e-09
d__Bacteria.p__Campilobacterota.c__Campylobacteria.o__Campylobacterales	3.87262	HC	2.99638	0.0403426
d__Bacteria.p__Patescibacteria.c__Saccharimonadia.o__Saccharimonadales.f__Saccharimonadaceae.g__Saccharimonadaceae_TM7x	4.00798	HC	3.13765	0.000759744
d__Bacteria.p__Bacteroidota.c__Bacteroidia.o__Flavobacteriales	4.1792	HC	3.64669	1.15803e-10
d__Bacteria.p__Firmicutes.c__Clostridia.o__Lachnospirales.f__Lachnospiraceae.g__Lachnoanaerobaculum	3.82788	HC	3.21931	1.87883e-10
d__Bacteria.p__Firmicutes.c__Negativicutes.o__Veillonellales_Selenomonadales	5.10828	CCO	4.34438	2.86221e-08
d__Bacteria.p__Proteobacteria.c__Gammaproteobacteria.o__Pseudomonadales.f__Moraxellaceae.g__Acinetobacter	2.98929	HC	2.69394	4.22332e-24
d__Bacteria.p__Bacteroidota.c__Bacteroidia.o__Bacteroidales.f__Paludibacteraceae.g__Paludibacteraceae_F0058	2.98069	HC	2.61195	4.28469e-08
d__Bacteria.p__Bacteroidota.c__Bacteroidia.o__Bacteroidales.f__Bacteroidales_unclassified	2.98322	CCO	2.50768	1.2307e-08
d__Bacteria.p__Bacteroidota.c__Bacteroidia.o__Bacteroidales.f__Tannerellaceae.g__Tannerella	3.31541	HC	2.78224	1.14239e-12
d__Bacteria.p__Patescibacteria.c__Saccharimonadia.o__Saccharimonadales.f__Saccharimonadales	3.60867	CCO	2.91927	0.0109676
d__Bacteria.p__Spirochaetota.c__Spirochaetia.o__Spirochaetales	3.36329	HC	2.6194	0.0153997
d__Bacteria.p__Firmicutes.c__Bacilli.o__Lactobacillales.f__Lactobacillales_unclassified	3.11439	CCO	2.58645	1.82896e-20
d__Bacteria.p__Firmicutes.c__Clostridia.o__Oscillospirales.f__Ruminococcaceae.g__Faecalibacterium	3.47941	HC	3.18749	2.08705e-27
d__Bacteria.p__Firmicutes.c__Bacilli.o__Staphylococcales	3.94929	HC	2.99543	0.00349913
d__Bacteria.p__Firmicutes.c__Bacilli.o__Staphylococcales.f__Gemellaceae	3.94549	HC	2.981	0.00526979
d__Bacteria.p__Bacteria_unclassified.c__Bacteria_unclassified.o__Bacteria_unclassified.f__Bacteria_unclassified.g__Bacteria_unclassified	2.98937	CCO	2.51643	7.11001e-28
d__Bacteria.p__Proteobacteria.c__Gammaproteobacteria.o__Burkholderiales.f__Neisseriaceae	5.16229	HC	4.40371	1.54193e-06
d__Bacteria.p__Spirochaetota.c__Spirochaetia	3.36329	HC	2.6194	0.0153997
d__Bacteria.p__Firmicutes.c__Clostridia.o__Peptostreptococcales_Tissierellales	4.18797	HC	3.29917	0.00163094
d__Bacteria.p__Actinobacteriota.c__Actinobacteria	4.62791	HC	3.72582	4.88786e-07
d__Bacteria.p__Firmicutes.c__Bacilli.o__Staphylococcales.f__Gemellaceae.g__Gemella	3.94549	HC	2.981	0.00526979
d__Bacteria.p__Patescibacteria.c__Gracilibacteria.o__Gracilibacteria_Absconditabacteriales__SR1_.f__Absconditabacteriales__SR1_	3.93423	HC	3.42639	1.42224e-11
d__Bacteria.p__Proteobacteria.c__Gammaproteobacteria.o__Pasteurellales.f__Pasteurellaceae.g__Haemophilus	4.73838	HC	4.0511	2.75298e-07
d__Bacteria.p__Bacteroidota.c__Bacteroidia.o__Bacteroidales.f__Prevotellaceae.g__Prevotella	5.54948	CCO	4.88907	5.51045e-19
d__Bacteria.p__Spirochaetota	3.36329	HC	2.6194	0.0153997
d__Bacteria.p__Proteobacteria.c__Gammaproteobacteria.o__Pasteurellales	4.81485	HC	4.17451	1.4798e-08
d__Bacteria.p__Bacteroidota.c__Bacteroidia	5.63866	CCO	4.73197	4.32745e-13
d__Bacteria.p__Bacteria_unclassified.c__Bacteria_unclassified	2.98937	CCO	2.51643	7.11001e-28
d__Bacteria.p__Actinobacteriota.c__Coriobacteriia	3.73779	CCO	3.065	0.000118527
d__Bacteria.p__Fusobacteriota.c__Fusobacteriia.o__Fusobacteriales.f__Fusobacteriaceae	4.81131	HC	4.02957	8.55353e-07
d__Bacteria.p__Proteobacteria.c__Gammaproteobacteria.o__Burkholderiales.f__Burkholderiaceae.g__Lautropia	3.57133	HC	2.90923	3.73042e-11
d__Bacteria.p__Actinobacteriota.c__Actinobacteria.o__Corynebacteriales.f__Nocardiaceae.g__Rhodococcus	3.35265	HC	3.72527	2.80908e-49
d__Bacteria.p__Bacteroidota.c__Bacteroidia.o__Bacteroidales.f__Tannerellaceae	3.36999	HC	2.87245	8.05213e-16
d__Bacteria.p__Actinobacteriota.c__Actinobacteria.o__Corynebacteriales.f__Corynebacteriaceae	3.24192	HC	2.80353	3.32711e-12
d__Bacteria.p__Bacteroidota	5.63866	CCO	4.73197	4.32745e-13
d__Bacteria.p__Bacteroidota.c__Bacteroidia.o__Bacteroidales.f__Porphyromonadaceae.g__Porphyromonas	4.69294	HC	3.83578	3.65035e-05
d__Bacteria.p__Bacteroidota.c__Bacteroidia.o__Bacteroidales.f__Prevotellaceae.g__Alloprevotella	4.7173	HC	3.8904	0.0211645
d__Bacteria.p__Firmicutes.c__Clostridia.o__Lachnospirales.f__Lachnospiraceae.g__Johnsonella	2.97286	HC	2.62648	3.61417e-27
d__Bacteria.p__Fusobacteriota.c__Fusobacteriia.o__Fusobacteriales.f__Leptotrichiaceae	4.44485	HC	3.67066	3.84086e-05
d__Bacteria.p__Bacteroidota.c__Bacteroidia.o__Flavobacteriales.f__Flavobacteriaceae.g__Capnocytophaga	4.13119	HC	3.6538	5.39717e-11
d__Bacteria.p__Proteobacteria.c__Gammaproteobacteria.o__Pseudomonadales	3.8824	HC	3.55304	2.30306e-26
d__Bacteria.p__Firmicutes.c__Bacilli.o__Lactobacillales.f__Lactobacillales_P5D1_392.g__Lactobacillales_P5D1_392	3.17901	CCO	2.71365	8.75662e-26
d__Bacteria.p__Bacteria_unclassified.c__Bacteria_unclassified.o__Bacteria_unclassified	2.98937	CCO	2.51643	7.11001e-28
d__Bacteria.p__Bacteroidota.c__Bacteroidia.o__Flavobacteriales.f__Flavobacteriaceae	4.13134	HC	3.65335	5.43975e-11
d__Bacteria.p__Firmicutes.c__Negativicutes.o__Veillonellales_Selenomonadales.f__Veillonellaceae.g__Veillonella	5.07099	CCO	4.33832	1.49197e-09
d__Bacteria.p__Bacteroidota.c__Bacteroidia.o__Bacteroidales.f__Paludibacteraceae	2.98069	HC	2.61195	4.28469e-08
d__Bacteria.p__Bacteroidota.c__Bacteroidia.o__Bacteroidales.f__Porphyromonadaceae	4.69294	HC	3.83578	3.65035e-05
d__Bacteria.p__Firmicutes.c__Clostridia.o__Oscillospirales.f__Ruminococcaceae	3.60635	HC	3.313	1.43005e-30
d__Bacteria.p__Patescibacteria.c__Saccharimonadia.o__Saccharimonadales.f__Saccharimonadaceae	4.08259	HC	3.13667	0.00608436
d__Bacteria.p__Actinobacteriota	4.65784	HC	3.61897	9.52222e-05
d__Bacteria.p__Firmicutes.c__Clostridia.o__Lachnospirales.f__Lachnospiraceae.g__Stomatobaculum	3.49536	HC	2.9713	1.59438e-08
d__Bacteria.p__Proteobacteria.c__Gammaproteobacteria.o__Pasteurellales.f__Pasteurellaceae.g__Aggregatibacter	3.55529	HC	2.99517	1.71003e-10
d__Bacteria.p__Fusobacteriota.c__Fusobacteriia.o__Fusobacteriales.f__Fusobacteriaceae.g__Fusobacterium	4.81131	HC	4.02957	8.55353e-07
d__Bacteria.p__Patescibacteria.c__Gracilibacteria	3.94893	HC	3.43666	2.31227e-11
d__Bacteria.p__Campilobacterota.c__Campylobacteria	3.87262	HC	2.99638	0.0403426
d__Bacteria.p__Actinobacteriota.c__Coriobacteriia.o__Coriobacteriales.f__Atopobiaceae	3.73158	CCO	3.06705	5.64368e-05
d__Bacteria.p__Bacteroidota.c__Bacteroidia.o__Bacteroidales.f__Prevotellaceae	5.59305	CCO	4.8445	2.74139e-15
d__Bacteria.p__Actinobacteriota.c__Actinobacteria.o__Bifidobacteriales.f__Bifidobacteriaceae	3.0264	HC	2.59432	0.000479289
d__Bacteria.p__Proteobacteria.c__Gammaproteobacteria.o__Pasteurellales.f__Pasteurellaceae	4.81485	HC	4.17451	1.4798e-08
d__Bacteria.p__Actinobacteriota.c__Actinobacteria.o__Corynebacteriales.f__Corynebacteriaceae.g__Corynebacterium	3.22233	HC	2.73545	7.38241e-11
d__Bacteria.p__Actinobacteriota.c__Actinobacteria.o__Bifidobacteriales	3.0264	HC	2.60078	0.000479289
d__Bacteria.p__Fusobacteriota	4.96667	HC	4.18718	5.32469e-09
d__Bacteria.p__Firmicutes.c__Bacilli.o__Lactobacillales.f__Lactobacillales_unclassified.g__Lactobacillales_unclassified	3.11439	CCO	2.58645	1.82896e-20
d__Bacteria.p__Proteobacteria.c__Gammaproteobacteria.o__Burkholderiales.f__Neisseriaceae.g__Neisseria	5.15753	HC	4.40029	1.68817e-06
d__Bacteria.p__Bacteroidota.c__Bacteroidia.o__Bacteroidales.f__Bacteroidales_unclassified.g__Bacteroidales_unclassified	2.98322	CCO	2.50768	1.2307e-08
d__Bacteria.p__Firmicutes.c__Clostridia.o__Lachnospirales.f__Lachnospiraceae.g__Butyrivibrio	3.10001	CCO	2.70293	6.93359e-14
d__Bacteria.p__Actinobacteriota.c__Actinobacteria.o__Micrococcales.f__Micrococcaceae.g__Rothia	4.09729	HC	3.53252	1.75404e-16
d__Bacteria.p__Firmicutes.c__Clostridia.o__Peptostreptococcales_Tissierellales.f__Peptostreptococcales_Tissierellales	3.33482	HC	2.84524	1.70106e-14
d__Bacteria.p__Spirochaetota.c__Spirochaetia.o__Spirochaetales.f__Spirochaetaceae	3.36329	HC	2.6194	0.0153997
d__Bacteria.p__Proteobacteria.c__Gammaproteobacteria.o__Burkholderiales	5.1782	HC	4.42135	7.2512e-07
d__Bacteria.p__Firmicutes.c__Clostridia.o__Peptostreptococcales_Tissierellales.f__Anaerovoracaceae.g___Eubacterium__nodatum_group	3.73368	CCO	3.05028	2.06242e-05
d__Bacteria.p__Proteobacteria.c__Gammaproteobacteria.o__Pseudomonadales.f__Moraxellaceae	3.86419	HC	3.53645	1.56867e-12
d__Bacteria.p__Proteobacteria.c__Gammaproteobacteria.o__Oceanospirillales	2.25102	HC	3.8433	7.92441e-39
d__Bacteria.p__Fusobacteriota.c__Fusobacteriia	4.96667	HC	4.18718	5.32469e-09
d__Bacteria.p__Firmicutes.c__Bacilli.o__Lactobacillales.f__Lactobacillales_P5D1_392	3.17901	CCO	2.71365	8.75662e-26
d__Bacteria.p__Firmicutes.c__Clostridia.o__Peptostreptococcales_Tissierellales.f__Peptostreptococcaceae.g__Peptostreptococcus	3.80164	HC	3.12885	1.92293e-08
d__Bacteria.p__Firmicutes	5.48842	CCO	4.2001	0.0193651
d__Bacteria.p__Firmicutes.c__Clostridia.o__Peptostreptococcales_Tissierellales.f__Peptostreptococcaceae	3.93668	HC	3.31597	5.12891e-10
d__Bacteria.p__Bacteroidota.c__Bacteroidia.o__Bacteroidales.f__Muribaculaceae	3.31403	HC	2.99813	1.94687e-19
d__Bacteria.p__Bacteria_unclassified.c__Bacteria_unclassified.o__Bacteria_unclassified.f__Bacteria_unclassified	2.98937	CCO	2.51643	7.11001e-28
d__Bacteria.p__Fusobacteriota.c__Fusobacteriia.o__Fusobacteriales	4.96667	HC	4.18718	5.32469e-09
d__Bacteria.p__Spirochaetota.c__Spirochaetia.o__Spirochaetales.f__Spirochaetaceae.g__Treponema	3.36257	HC	2.62224	0.0156246
d__Bacteria.p__Firmicutes.c__Clostridia	4.71105	HC	4.09273	1.54589e-13
d__Bacteria.p__Actinobacteriota.c__Actinobacteria.o__Actinomycetales.f__Actinomycetaceae.g__Actinomycetaceae_F0332	3.10116	HC	2.75268	1.17313e-18
d__Bacteria.p__Actinobacteriota.c__Actinobacteria.o__Micrococcales	4.09813	HC	3.53393	1.35927e-16
d__Bacteria.p__Firmicutes.c__Negativicutes	5.10828	CCO	4.34082	3.83874e-08
d__Bacteria.p__Actinobacteriota.c__Actinobacteria.o__Micrococcales.f__Micrococcaceae	4.09798	HC	3.53568	1.48484e-16
d__Bacteria.p__Patescibacteria	4.36829	HC	3.50569	5.05648e-05
d__Bacteria.p__Actinobacteriota.c__Actinobacteria.o__Corynebacteriales.f__Nocardiaceae	3.35265	HC	3.72662	2.80908e-49
d__Bacteria.p__Firmicutes.c__Clostridia.o__Oscillospirales	3.74726	HC	3.45	5.19308e-29
d__Bacteria.p__Patescibacteria.c__Gracilibacteria.o__Gracilibacteria_Absconditabacteriales__SR1_.f__Absconditabacteriales__SR1_.g__Absconditabacteriales__SR1_	3.93423	HC	3.42639	1.42224e-11
d__Bacteria.p__Campilobacterota	3.87262	HC	2.99638	0.0403426
d__Bacteria.p__Patescibacteria.c__Gracilibacteria.o__Gracilibacteria_Absconditabacteriales__SR1_	3.93423	HC	3.42639	1.42224e-11
d__Bacteria.p__Firmicutes.c__Clostridia.o__Lachnospirales.f__Lachnospiraceae.g__Lachnospiraceae_uncultured	3.32224	HC	2.91473	1.20957e-07
d__Bacteria.p__Actinobacteriota.c__Actinobacteria.o__Corynebacteriales	3.60996	HC	3.25824	2.70148e-20
d__Bacteria.p__Proteobacteria.c__Gammaproteobacteria.o__Burkholderiales.f__Burkholderiaceae	3.57206	HC	2.88815	4.3365e-09
d__Bacteria.p__Firmicutes.c__Clostridia.o__Peptostreptococcales_Tissierellales.f__Peptostreptococcaceae.g__Filifactor	3.29612	HC	2.83145	6.75457e-10
d__Bacteria.p__Firmicutes.c__Clostridia.o__Peptostreptococcales_Tissierellales.f__Peptostreptococcales_Tissierellales.g__Parvimonas	3.30895	HC	2.81555	1.62259e-14
d__Bacteria.p__Proteobacteria.c__Gammaproteobacteria.o__Pasteurellales.f__Pasteurellaceae.g__Actinobacillus	3.83157	HC	3.45563	1.20523e-08
d__Bacteria.p__Proteobacteria.c__Gammaproteobacteria.o__Oceanospirillales.f__Halomonadaceae	2.25102	HC	3.62425	7.92441e-39
d__Bacteria.p__Bacteroidota.c__Bacteroidia.o__Bacteroidales.f__Bacteroidaceae	3.69844	HC	3.40844	3.79216e-19
d__Bacteria.p__Firmicutes.c__Clostridia.o__Lachnospirales.f__Lachnospiraceae.g__Lachnospiraceae_unclassified	3.27411	HC	2.93141	3.87209e-20
d__Bacteria.p__Fusobacteriota.c__Fusobacteriia.o__Fusobacteriales.f__Leptotrichiaceae.g__Leptotrichia	4.4308	HC	3.65711	3.25394e-05
d__Bacteria.p__Firmicutes.c__Negativicutes.o__Veillonellales_Selenomonadales.f__Veillonellaceae	5.09296	CCO	4.34142	1.50015e-08
d__Bacteria.p__Firmicutes.c__Clostridia.o__Lachnospirales.f__Lachnospiraceae	4.41286	HC	3.85162	2.9613e-12
d__Bacteria.p__Proteobacteria.c__Gammaproteobacteria	5.35172	HC	4.65688	3.38649e-09
