# Supplementary material for: Dynamic changes of Bacterial Microbiomes in Oropharynx during Infection and Recovery of COVID-19 Omicron Variant
Source: PLoS Pathog. 2024 Apr 3;20(4):e1012075. doi: 10.1371/journal.ppat.1012075 (PMC10990182; doi:10.1371/journal.ppat.1012075)
Supplement: S12 Table — (XLSX) [file ppat.1012075.s019.xlsx]

## Sheet: Sheet1
S12 Table. The corresponding LDA value and p value of microbial community gene function for samples in the discovery cohort (CCO=198, HC=133)
Biomaker_names	Logarithm value	Groups	LDA_value	P_value
Level1_Environmental_Information_Processing.Level2_Membrane_transport.Level3_ABC_transporters	4.84255	HC	3.64166	6.12273e-15
Level1_Genetic_Information_Processing.Level2_Translation.Level3_RNA_transport	3.6612			-
Level1_Metabolism.Level2_Xenobiotics_biodegradation_and_metabolism.Level3_Xylene_degradation	3.34597			-
Level1_Metabolism.Level2_Metabolism_of_cofactors_and_vitamins.Level3_One_carbon_pool_by_folate	5.34061	CCO	3.8973	3.32048e-21
Level1_Metabolism.Level2_Carbohydrate_metabolism.Level3_Inositol_phosphate_metabolism	4.33599			-
Level1_Metabolism.Level2_Carbohydrate_metabolism.Level3_Citrate_cycle_TCA_cycle	5.10034	CCO	3.52992	8.82823e-08
Level1_Genetic_Information_Processing.Level2_Transcription.Level3_Spliceosome	2.55633			-
Level1_Metabolism.Level2_Metabolism_of_cofactors_and_vitamins.Level3_Riboflavin_metabolism	5.06847	CCO	3.51064	1.70009e-09
Level1_Metabolism.Level2_Metabolism_of_terpenoids_and_polyketides.Level3_Geraniol_degradation	4.12884	HC	3.62602	4.80454e-23
Level1_Cellular_Processes.Level2_Cellular_community_prokaryotes.Level3_Biofilm_formation_Vibrio_cholerae	4.24085	HC	3.45526	5.77797e-08
Level1_Metabolism.Level2_Nucleotide_metabolism.Level3_Pyrimidine_metabolism	5.1409	CCO	3.50079	1.48563e-22
Level1_Genetic_Information_Processing.Level2_Transcription.Level3_RNA_polymerase	4.96744	CCO	3.64959	2.2372e-14
Level1_Metabolism.Level2_Lipid_metabolism.Level3_Fatty_acid_degradation	4.54621	HC	3.2039	1.9759e-08
Level1_Organismal_Systems.Level2_Excretory_system.Level3_Vasopressin_regulated_water_reabsorption	0			-
Level1_Metabolism.Level2_Metabolism_of_terpenoids_and_polyketides.Level3_Sesquiterpenoid_and_triterpenoid_biosynthesis	0			-
Level1_Metabolism.Level2_Xenobiotics_biodegradation_and_metabolism.Level3_Styrene_degradation	4.18175	HC	3.69572	1.39016e-23
Level1_Metabolism.Level2_Xenobiotics_biodegradation_and_metabolism.Level3_Polycyclic_aromatic_hydrocarbon_degradation	2.55569			-
Level1_Metabolism.Level2_Metabolism_of_terpenoids_and_polyketides.Level3_Biosynthesis_of_vancomycin_group_antibiotics	5.34942	HC	3.53101	0.0132614
Level1_Metabolism.Level2_Xenobiotics_biodegradation_and_metabolism.Level3_Atrazine_degradation	3.32944	HC	3.01284	3.56546e-44
Level1_Human_Diseases.Level2_Infectious_diseases__Parasitic.Level3_Chagas_disease_American_trypanosomiasis	2.23838			-
Level1_Organismal_Systems.Level2_Immune_system.Level3_NOD_like_receptor_signaling_pathway	3.96688	CCO	3.48697	7.18948e-13
Level1_Cellular_Processes.Level2_Cell_motility.Level3_Flagellar_assembly	4.24369			-
Level1_Metabolism.Level2_Carbohydrate_metabolism.Level3_C5_Branched_dibasic_acid_metabolism	5.20525	HC	3.72905	3.65682e-06
Level1_Metabolism.Level2_Metabolism_of_cofactors_and_vitamins.Level3_Nicotinate_and_nicotinamide_metabolism	5.12125	CCO	3.59025	2.83271e-14
Level1_Genetic_Information_Processing.Level2_Replication_and_repair.Level3_Mismatch_repair	5.2937	CCO	3.47942	9.44794e-18
Level1_Metabolism.Level2_Amino_acid_metabolism.Level3_Tryptophan_metabolism	4.333	HC	3.37457	1.09586e-14
Level1_Metabolism.Level2_Carbohydrate_metabolism.Level3_Amino_sugar_and_nucleotide_sugar_metabolism	5.04298	CCO	3.49933	4.39383e-12
Level1_Metabolism.Level2_Metabolism_of_terpenoids_and_polyketides.Level3_Limonene_and_pinene_degradation	3.96851	HC	3.6323	3.41259e-42
Level1_Metabolism.Level2_Metabolism_of_cofactors_and_vitamins.Level3_Pantothenate_and_CoA_biosynthesis	5.26	CCO	3.44205	4.22792e-11
Level1_Human_Diseases.Level2_Infectious_diseases__Parasitic.Level3_African_trypanosomiasis	2.84368			-
Level1_Human_Diseases.Level2_Infectious_diseases__Bacterial.Level3_Epithelial_cell_signaling_in_Helicobacter_pylori_infection	4.21289			-
Level1_Metabolism.Level2_Glycan_biosynthesis_and_metabolism.Level3_Other_types_of_O_glycan_biosynthesis	2.11907	HC	3.05022	3.12861e-11
Level1_Metabolism.Level2_Glycan_biosynthesis_and_metabolism.Level3_N_Glycan_biosynthesis	3.94927	CCO	3.257	1.84479e-12
Level1_Metabolism.Level2_Glycan_biosynthesis_and_metabolism.Level3_Glycosaminoglycan_degradation	4.80125	CCO	4.02465	2.46349e-20
Level1_Metabolism.Level2_Biosynthesis_of_other_secondary_metabolites.Level3_Flavonoid_biosynthesis	3.53515			-
Level1_Genetic_Information_Processing.Level2_Replication_and_repair.Level3_Base_excision_repair	5.04575	CCO	3.27695	1.44968e-11
Level1_Metabolism.Level2_Energy_metabolism.Level3_Sulfur_metabolism	4.98336	HC	3.4265	3.82383e-07
Level1_Genetic_Information_Processing.Level2_Folding_sorting_and_degradation.Level3_Protein_export	5.21273			-
Level1_Genetic_Information_Processing.Level2_Folding_sorting_and_degradation.Level3_Proteasome	2.67328			-
Level1_Metabolism.Level2_Xenobiotics_biodegradation_and_metabolism.Level3_Toluene_degradation	4.26036			-
Level1_Metabolism.Level2_Biosynthesis_of_other_secondary_metabolites.Level3_Penicillin_and_cephalosporin_biosynthesis	3.65594			-
Level1_Organismal_Systems.Level2_Digestive_system.Level3_Protein_digestion_and_absorption	3.98238	CCO	3.53076	1.57053e-15
Level1_Metabolism.Level2_Carbohydrate_metabolism.Level3_Glyoxylate_and_dicarboxylate_metabolism	4.74565	HC	3.10048	0.00039068
Level1_Metabolism.Level2_Energy_metabolism.Level3_Oxidative_phosphorylation	4.73648			-
Level1_Metabolism.Level2_Lipid_metabolism.Level3_Primary_bile_acid_biosynthesis	3.13985			-
Level1_Metabolism.Level2_Carbohydrate_metabolism.Level3_Butanoate_metabolism	4.83605	HC	3.25992	4.06551e-14
Level1_Metabolism.Level2_Xenobiotics_biodegradation_and_metabolism.Level3_Dioxin_degradation	4.19968	HC	3.78772	6.92667e-26
Level1_Cellular_Processes.Level2_Cellular_community_eukaryotes.Level3_Focal_adhesion	0.95775			-
Level1_Metabolism.Level2_Carbohydrate_metabolism.Level3_Propanoate_metabolism	4.80817			-
Level1_Metabolism.Level2_Biosynthesis_of_other_secondary_metabolites.Level3_Betalain_biosynthesis	1.44798			-
Level1_Metabolism.Level2_Metabolism_of_terpenoids_and_polyketides.Level3_Biosynthesis_of_ansamycins	5.58226			-
Level1_Metabolism.Level2_Metabolism_of_terpenoids_and_polyketides.Level3_Zeatin_biosynthesis	4.97442	CCO	3.74676	6.15218e-18
Level1_Human_Diseases.Level2_Infectious_diseases__Bacterial.Level3_Shigellosis	0.802939			-
Level1_Metabolism.Level2_Lipid_metabolism.Level3_Linoleic_acid_metabolism	4.2308	HC	3.59407	2.95157e-13
Level1_Metabolism.Level2_Metabolism_of_other_amino_acids.Level3_Phosphonate_and_phosphinate_metabolism	4.24032	HC	3.04581	1.07139e-07
Level1_Organismal_Systems.Level2_Environmental_adaptation.Level3_Plant_pathogen_interaction	4.2363	CCO	3.37833	0.000334113
Level1_Metabolism.Level2_Carbohydrate_metabolism.Level3_Pentose_and_glucuronate_interconversions	4.51965			-
Level1_Metabolism.Level2_Biosynthesis_of_other_secondary_metabolites.Level3_Streptomycin_biosynthesis	5.20581			-
Level1_Metabolism.Level2_Amino_acid_metabolism.Level3_Valine_leucine_and_isoleucine_degradation	4.56908			-
Level1_Metabolism.Level2_Energy_metabolism.Level3_Carbon_fixation_in_photosynthetic_organisms	5.26269	CCO	3.64958	1.81985e-18
Level1_Human_Diseases.Level2_Cardiovascular_diseases.Level3_Hypertrophic_cardiomyopathy_HCM	1.40461			-
Level1_Metabolism.Level2_Metabolism_of_terpenoids_and_polyketides.Level3_Biosynthesis_of_type_II_polyketide_products	0			-
Level1_Metabolism.Level2_Xenobiotics_biodegradation_and_metabolism.Level3_Aminobenzoate_degradation	4.20314			-
Level1_Metabolism.Level2_Amino_acid_metabolism.Level3_Cysteine_and_methionine_metabolism	5.16589	CCO	3.69878	1.37596e-17
Level1_Metabolism.Level2_Metabolism_of_other_amino_acids.Level3_D_Glutamine_and_D_glutamate_metabolism	5.42161	CCO	3.61261	8.23305e-11
Level1_Metabolism.Level2_Amino_acid_metabolism.Level3_Arginine_and_proline_metabolism	4.77755			-
Level1_Metabolism.Level2_Xenobiotics_biodegradation_and_metabolism.Level3_Caprolactam_degradation	3.45529	HC	3.11686	3.63636e-25
Level1_Human_Diseases.Level2_Infectious_diseases__Bacterial.Level3_Staphylococcus_aureus_infection	3.65967			-
Level1_Metabolism.Level2_Amino_acid_metabolism.Level3_Phenylalanine_tyrosine_and_tryptophan_biosynthesis	5.10629			-
Level1_Metabolism.Level2_Metabolism_of_cofactors_and_vitamins.Level3_Vitamin_B6_metabolism	5.1176	CCO	3.48686	2.04349e-10
Level1_Metabolism.Level2_Metabolism_of_other_amino_acids.Level3_Glutathione_metabolism	4.88791	HC	3.3663	0.000862533
Level1_Metabolism.Level2_Metabolism_of_other_amino_acids.Level3_Selenocompound_metabolism	5.05877			-
Level1_Metabolism.Level2_Metabolism_of_other_amino_acids.Level3_D_Alanine_metabolism	5.31043	CCO	3.3947	0.00611702
Level1_Metabolism.Level2_Energy_metabolism.Level3_Methane_metabolism	4.65401			-
Level1_Genetic_Information_Processing.Level2_Translation.Level3_Ribosome_biogenesis_in_eukaryotes	3.89285			-
Level1_Metabolism.Level2_Biosynthesis_of_other_secondary_metabolites.Level3_Tropane_piperidine_and_pyridine_alkaloid_biosynthesis	4.69358	CCO	3.22571	2.13913e-13
Level1_Metabolism.Level2_Glycan_biosynthesis_and_metabolism.Level3_Glycosylphosphatidylinositol_GPI_anchor_biosynthesis	1.09402	HC	3.02565	4.07264e-07
Level1_Metabolism.Level2_Energy_metabolism.Level3_Carbon_fixation_pathways_in_prokaryotes	5.10975	CCO	3.55703	6.83868e-14
Level1_Metabolism.Level2_Carbohydrate_metabolism.Level3_Pyruvate_metabolism	5.06844	HC	3.54095	4.56038e-09
Level1_Human_Diseases.Level2_Immune_diseases.Level3_Systemic_lupus_erythematosus	3.22365			-
Level1_Metabolism.Level2_Lipid_metabolism.Level3_Sphingolipid_metabolism	4.5968	CCO	3.71792	6.13671e-17
Level1_Metabolism.Level2_Glycan_biosynthesis_and_metabolism.Level3_Various_types_of_N_glycan_biosynthesis	0.304037			-
Level1_Metabolism.Level2_Metabolism_of_other_amino_acids.Level3_Taurine_and_hypotaurine_metabolism	4.89755	HC	4.02207	4.62693e-11
Level1_Human_Diseases.Level2_Infectious_diseases__Parasitic.Level3_Amoebiasis	3.27095			-
Level1_Metabolism.Level2_Carbohydrate_metabolism.Level3_Glycolysis_Gluconeogenesis	5.05169			-
Level1_Metabolism.Level2_Metabolism_of_cofactors_and_vitamins.Level3_Ubiquinone_and_other_terpenoid_quinone_biosynthesis	4.82316	CCO	3.50343	1.2846e-13
Level1_Metabolism.Level2_Biosynthesis_of_other_secondary_metabolites.Level3_Isoflavonoid_biosynthesis	0.548758			-
Level1_Metabolism.Level2_Xenobiotics_biodegradation_and_metabolism.Level3_Chlorocyclohexane_and_chlorobenzene_degradation	3.2404			-
Level1_Metabolism.Level2_Glycan_biosynthesis_and_metabolism.Level3_Lipopolysaccharide_biosynthesis	5.26737	CCO	3.63041	0.000866171
Level1_Genetic_Information_Processing.Level2_Folding_sorting_and_degradation.Level3_Protein_processing_in_endoplasmic_reticulum	3.58055			-
Level1_Metabolism.Level2_Xenobiotics_biodegradation_and_metabolism.Level3_Ethylbenzene_degradation	4.08707	HC	3.66764	3.37694e-19
Level1_Human_Diseases.Level2_Infectious_diseases__Bacterial.Level3_Bacterial_invasion_of_epithelial_cells	2.63813			-
Level1_Genetic_Information_Processing.Level2_Translation.Level3_Ribosome	5.28344	CCO	3.55848	5.2586e-22
Level1_Metabolism.Level2_Lipid_metabolism.Level3_Steroid_hormone_biosynthesis	3.5845			-
Level1_Cellular_Processes.Level2_Transport_and_catabolism.Level3_Endocytosis	1.28201			-
Level1_Metabolism.Level2_Metabolism_of_terpenoids_and_polyketides.Level3_Biosynthesis_of_siderophore_group_nonribosomal_peptides	4.0362			-
Level1_Metabolism.Level2_Energy_metabolism.Level3_Photosynthesis_antenna_proteins	1.24486			-
Level1_Metabolism.Level2_Amino_acid_metabolism.Level3_Histidine_metabolism	4.97315			-
Level1_Genetic_Information_Processing.Level2_Folding_sorting_and_degradation.Level3_RNA_degradation	4.82953			-
Level1_Metabolism.Level2_Carbohydrate_metabolism.Level3_Pentose_phosphate_pathway	5.18611			-
Level1_Environmental_Information_Processing.Level2_Membrane_transport.Level3_Bacterial_secretion_system	4.98022	HC	3.54769	1.40764e-09
Level1_Metabolism.Level2_Metabolism_of_cofactors_and_vitamins.Level3_Retinol_metabolism	3.88706			-
Level1_Cellular_Processes.Level2_Cell_growth_and_death.Level3_Meiosis_yeast	2.28702			-
Level1_Metabolism.Level2_Metabolism_of_terpenoids_and_polyketides.Level3_Biosynthesis_of_type_II_polyketide_backbone	0			-
Level1_Cellular_Processes.Level2_Transport_and_catabolism.Level3_Lysosome	2.71197			-
Level1_Metabolism.Level2_Carbohydrate_metabolism.Level3_Starch_and_sucrose_metabolism	4.90953	CCO	3.2507	3.50722e-07
Level1_Cellular_Processes.Level2_Cell_motility.Level3_Bacterial_chemotaxis	4.55422	HC	3.48221	3.06749e-05
Level1_Cellular_Processes.Level2_Cell_growth_and_death.Level3_Apoptosis	3.96448	CCO	3.21138	1.62192e-19
Level1_Metabolism.Level2_Metabolism_of_terpenoids_and_polyketides.Level3_Terpenoid_backbone_biosynthesis	5.18471	CCO	3.62544	4.50784e-19
Level1_Metabolism.Level2_Xenobiotics_biodegradation_and_metabolism.Level3_Drug_metabolism_other_enzymes	5.10137	HC	3.41711	1.13413e-06
Level1_Metabolism.Level2_Metabolism_of_cofactors_and_vitamins.Level3_Lipoic_acid_metabolism	5.11118	HC	3.60673	0.00370854
Level1_Metabolism.Level2_Energy_metabolism.Level3_Photosynthesis	4.04156			-
Level1_Metabolism.Level2_Xenobiotics_biodegradation_and_metabolism.Level3_Benzoate_degradation	4.12823			-
Level1_Metabolism.Level2_Carbohydrate_metabolism.Level3_Fructose_and_mannose_metabolism	4.96173	CCO	3.55702	5.73551e-10
Level1_Metabolism.Level2_Lipid_metabolism.Level3_Synthesis_and_degradation_of_ketone_bodies	4.46697			-
Level1_Metabolism.Level2_Amino_acid_metabolism.Level3_Tyrosine_metabolism	4.48134	HC	3.12934	1.226e-07
Level1_Metabolism.Level2_Amino_acid_metabolism.Level3_Valine_leucine_and_isoleucine_biosynthesis	5.31517	HC	3.62943	8.54695e-08
Level1_Metabolism.Level2_Metabolism_of_other_amino_acids.Level3_beta_Alanine_metabolism	4.61453	HC	4.04626	2.42428e-11
Level1_Metabolism.Level2_Lipid_metabolism.Level3_Biosynthesis_of_unsaturated_fatty_acids	4.52915	HC	3.3706	1.38471e-12
Level1_Metabolism.Level2_Metabolism_of_other_amino_acids.Level3_Cyanoamino_acid_metabolism	4.7104	HC	4.18752	1.52706e-17
Level1_Organismal_Systems.Level2_Endocrine_system.Level3_Insulin_signaling_pathway	3.95458	HC	3.43676	3.01143e-15
Level1_Metabolism.Level2_Metabolism_of_cofactors_and_vitamins.Level3_Folate_biosynthesis	5.23094	CCO	3.73106	5.4962e-18
Level1_Metabolism.Level2_Xenobiotics_biodegradation_and_metabolism.Level3_Nitrotoluene_degradation	4.29277			-
Level1_Metabolism.Level2_Xenobiotics_biodegradation_and_metabolism.Level3_Bisphenol_degradation	3.33625			-
Level1_Metabolism.Level2_Lipid_metabolism.Level3_Fatty_acid_biosynthesis	5.25309	HC	3.856	1.1425e-07
Level1_Genetic_Information_Processing.Level2_Replication_and_repair.Level3_Nucleotide_excision_repair	4.9609	CCO	3.40809	7.63898e-19
Level1_Metabolism.Level2_Lipid_metabolism.Level3_Glycerolipid_metabolism	4.5813			-
Level1_Metabolism.Level2_Carbohydrate_metabolism.Level3_Galactose_metabolism	4.93942	CCO	3.59548	1.63959e-09
Level1_Metabolism.Level2_Amino_acid_metabolism.Level3_Lysine_biosynthesis	5.18967	CCO	3.27535	4.42911e-06
Level1_Metabolism.Level2_Amino_acid_metabolism.Level3_Glycine_serine_and_threonine_metabolism	5.0638	CCO	3.03991	2.39765e-10
Level1_Metabolism.Level2_Metabolism_of_terpenoids_and_polyketides.Level3_Carotenoid_biosynthesis	3.45092			-
Level1_Metabolism.Level2_Xenobiotics_biodegradation_and_metabolism.Level3_Naphthalene_degradation	3.62058			-
Level1_Genetic_Information_Processing.Level2_Replication_and_repair.Level3_Homologous_recombination	5.25237	CCO	3.29178	1.50686e-12
Level1_Metabolism.Level2_Metabolism_of_cofactors_and_vitamins.Level3_Biotin_metabolism	5.18175	HC	3.92846	6.93511e-11
Level1_Environmental_Information_Processing.Level2_Signal_transduction.Level3_Two_component_system	4.37382	HC	3.0684	1.64941e-11
Level1_Metabolism.Level2_Energy_metabolism.Level3_Nitrogen_metabolism	4.84444			-
Level1_Genetic_Information_Processing.Level2_Replication_and_repair.Level3_DNA_replication	5.15707	CCO	3.22804	3.87832e-15
Level1_Metabolism.Level2_Xenobiotics_biodegradation_and_metabolism.Level3_Chloroalkane_and_chloroalkene_degradation	4.35649	HC	3.76482	1.89832e-18
Level1_Metabolism.Level2_Lipid_metabolism.Level3_Steroid_biosynthesis	2.45719			-
Level1_Genetic_Information_Processing.Level2_Replication_and_repair.Level3_Non_homologous_end_joining	2.5745			-
Level1_Genetic_Information_Processing.Level2_Folding_sorting_and_degradation.Level3_Sulfur_relay_system	4.96494	HC	3.89342	1.79226e-20
Level1_Cellular_Processes.Level2_Cell_growth_and_death.Level3_Cell_cycle_Caulobacter	5.24123	CCO	3.43546	6.47285e-12
Level1_Metabolism.Level2_Amino_acid_metabolism.Level3_Phenylalanine_metabolism	4.44047			-
Level1_Genetic_Information_Processing.Level2_Translation.Level3_Aminoacyl_tRNA_biosynthesis	5.28983	CCO	3.45035	1.95725e-18
Level1_Metabolism.Level2_Glycan_biosynthesis_and_metabolism.Level3_Other_glycan_degradation	5.20052	CCO	4.32189	1.573e-18
Level1_Metabolism.Level2_Amino_acid_metabolism.Level3_Lysine_degradation	4.23306	HC	3.03896	1.74566e-18
Level1_Cellular_Processes.Level2_Transport_and_catabolism.Level3_Peroxisome	4.43693			-
Level1_Human_Diseases.Level2_Infectious_diseases__Bacterial.Level3_Vibrio_cholerae_infection	1.55858			-
Level1_Metabolism.Level2_Carbohydrate_metabolism.Level3_Ascorbate_and_aldarate_metabolism	4.3928	CCO	3.02661	2.27185e-05
Level1_Metabolism.Level2_Lipid_metabolism.Level3_Glycerophospholipid_metabolism	4.8229	HC	3.41989	6.46059e-08
Level1_Metabolism.Level2_Amino_acid_metabolism.Level3_Alanine_aspartate_and_glutamate_metabolism	5.20433	CCO	3.48772	5.61739e-14
Level1_Metabolism.Level2_Lipid_metabolism.Level3_Secondary_bile_acid_biosynthesis	4.02164	HC	3.22677	0.000442249
Level1_Metabolism.Level2_Xenobiotics_biodegradation_and_metabolism.Level3_Fluorobenzoate_degradation	3.06164			-
Level1_Metabolism.Level2_Glycan_biosynthesis_and_metabolism.Level3_Glycosphingolipid_biosynthesis_lacto_and_neolacto_series	0.268331			-
Level1_Metabolism.Level2_Glycan_biosynthesis_and_metabolism.Level3_Peptidoglycan_biosynthesis	5.34094	CCO	3.73528	6.41252e-21
Level1_Metabolism.Level2_Nucleotide_metabolism.Level3_Purine_metabolism	5.01191	CCO	3.12267	1.71167e-16
Level1_Metabolism.Level2_Lipid_metabolism.Level3_Arachidonic_acid_metabolism	3.66514			-
Level1_Metabolism.Level2_Metabolism_of_other_amino_acids.Level3_D_Arginine_and_D_ornithine_metabolism	4.58832	CCO	3.72541	4.7407e-07
Level1_Metabolism.Level2_Metabolism_of_cofactors_and_vitamins.Level3_Thiamine_metabolism	5.18876	CCO	3.52206	2.26771e-07
Level1_Environmental_Information_Processing.Level2_Membrane_transport.Level3_Phosphotransferase_system_PTS	4.59732	HC	3.23797	9.16007e-05
Level1_Metabolism.Level2_Metabolism_of_cofactors_and_vitamins.Level3_Porphyrin_and_chlorophyll_metabolism	4.87902			-
