# Supplementary material for: Dynamic changes of Bacterial Microbiomes in Oropharynx during Infection and Recovery of COVID-19 Omicron Variant
Source: PLoS Pathog. 2024 Apr 3;20(4):e1012075. doi: 10.1371/journal.ppat.1012075 (PMC10990182; doi:10.1371/journal.ppat.1012075)
Supplement: S13 Table — (XLSX) [file ppat.1012075.s020.xlsx]

## Sheet: Sheet1
S13 Table. The corresponding output value and POD value of each optimal microbial marker in the discovery cohort (CCO=198, HC=133)
rownames(Data)	OTU73 (Rhodococcus)	OTU78 (Johnsonella)	OTU100 (Faecalibacterium)	OTU28 (Rothia)	OTU129 (Bacteroides)	OTU27 (Lachnoanaerobaculum)	group	POD (HC)	POD (CCO)
HC001	0.000902	5.7e-05	0	0.077693	0	0.001575	HC	0.967066	0.0329341
HC003	6e-05	0.001523	0	0.000144	0	0.007708	HC	0.853333	0.146667
HC004	0.00011	0.00129	0	0.0003	0	0.007835	HC	0.98	0.02
HC005	3.2e-05	0	0	0.000364	0	0.005215	HC	0.756684	0.243316
HC008	0.000199	0.000356	0	0.005473	0	0.00127	HC	0.989583	0.0104167
HC009	3.2e-05	0	0	0.00098	0	0.008263	HC	0.832924	0.167076
HC010	0.00031	5.2e-05	0	0.004672	0	0.000526	HC	0.904624	0.0953757
HC011	6.5e-05	0.000146	0	0.020598	0	0.002342	HC	0.978659	0.0213415
HC012	0	0.000527	0	0.000714	7.2e-05	0.010657	HC	0.760446	0.239554
HC013	8.9e-05	0.000214	0	0.006688	0	0.003851	HC	0.988858	0.0111421
HC017	4.4e-05	0.001547	0	0.000332	0	0.006541	HC	0.972376	0.0276243
HC019	0.000902	0.000222	0	0.008333	0	0.002672	HC	0.981233	0.0187668
HC022	8.2e-05	0	0	0.002208	3.2e-05	0.006247	HC	0.882857	0.117143
HC025	0.000459	0.000136	0	0.002625	0	0.000938	HC	0.972603	0.0273973
HC026	0	3.9e-05	0	0.000145	2.9e-05	0.008981	HC	0.164456	0.835544
HC030	0.00011	0.001119	0	0.027256	0	0.003819	HC	0.96978	0.0302198
HC032	0	0.000979	0	0.000588	0	0.005994	HC	0.242604	0.757396
HC033	0	0	3.9e-05	0.000601	4.8e-05	0.007465	HC	0.530928	0.469072
HC034	3.6e-05	0.000132	0	0.000563	0	0.003346	HC	0.930412	0.0695876
HC036	3.9e-05	0.002993	0	0.000931	0	0.013523	HC	0.954054	0.0459459
HC037	0.000354	0.000363	0	0.005438	0	0.003485	HC	0.991573	0.00842697
HC038	0.002363	0.000106	0	0.004847	0	0.005994	HC	0.992188	0.0078125
HC039	0.000395	0.000252	2.2e-05	0.002257	0	0.001547	HC	0.989362	0.0106383
HC040	5e-05	2.8e-05	0	0.003214	0	0.004155	HC	0.899729	0.100271
HC041	0.000476	2e-05	0	0.003661	0	0.002121	HC	0.94429	0.0557103
HC042	0	0	0	0.005664	0	0.002455	HC	0.00547945	0.994521
HC043	0.000449	0.000769	0	0.001623	2.1e-05	0.001622	HC	0.908108	0.0918919
HC044	7.4e-05	0.000111	0	0.001874	0	0.002846	HC	0.979003	0.0209974
HC045	0	0	0	0.000377	0	0.001758	HC	0.00263852	0.997361
HC048	0.000121	0.000237	0	0.001861	0	0.002083	HC	0.994382	0.00561798
HC049	3.9e-05	8.6e-05	0	0.000447	0	0.005795	HC	0.910569	0.0894309
HC052	4.1e-05	0.001729	0	0.000771	0	0.006904	HC	0.970075	0.0299252
HC053	0.001371	0	0.000106	0.002639	0	0	HC	0.914706	0.0852941
HC054	0.000165	0.000205	0	0.004063	0	0.00135	HC	0.99449	0.00550964
HC057	5.2e-05	3.3e-05	0	0.000897	0	0.002122	HC	0.849162	0.150838
HC062	0.000209	0	3.4e-05	0.000367	0	0.001584	HC	0.798408	0.201592
HC063	4.6e-05	0.000423	3.1e-05	0.009075	0	0.002131	HC	0.974811	0.0251889
HC066	0.000182	8.1e-05	5.2e-05	0.002416	0	8.7e-05	HC	0.946328	0.0536723
HC067	3.1e-05	0.000351	0	0.007481	0	0.002043	HC	0.952632	0.0473684
HC069	0.005139	0.00018	4.4e-05	0.006132	3.1e-05	0.002364	HC	0.986188	0.0138122
HC070	0.004233	0.002659	0	0.015387	5.4e-05	0.005688	HC	0.978836	0.021164
HC072	0.000101	0.000595	0	0.00015	0	0.003626	HC	0.790191	0.209809
HC075	7.6e-05	0.000598	0	0.001649	0	0.002286	HC	0.983696	0.0163043
HC076	8.6e-05	3e-05	0	0.0005	0	0.003056	HC	0.891473	0.108527
HC078	0.000295	2e-05	0	0.000638	0	0.001262	HC	0.931579	0.0684211
HC080	3.8e-05	0.000106	0	0.001079	0	0.002066	HC	0.933934	0.0660661
HC081	0.0001	0.000409	0	0.000667	0	0.004196	HC	0.983607	0.0163934
HC082	3.2e-05	7.6e-05	0	0.001559	0	0.003546	HC	0.904	0.096
HC084	0	0.000284	0	0.00089	0	0.004793	HC	0.0388889	0.961111
HC086	0.000127	0.000246	0	0.003663	0	0.001721	HC	0.997183	0.0028169
HC087	0.000167	0.000228	0	0.004118	0	0.001958	HC	0.99422	0.00578035
HC088	0.00011	0	0	0.010466	0	0.002272	HC	0.895161	0.104839
HC089	0.000169	0	0	0.000289	0	0.003561	HC	0.828418	0.171582
HC090	0.00911	0.000209	2.7e-05	0.0052	0	0.001702	HC	0.986111	0.0138889
HC091	0.000465	0.000754	0	0.004371	0	0.006769	HC	0.992188	0.0078125
HC092	0.000146	9.5e-05	0	0.003535	0	0.004053	HC	0.971631	0.0283688
HC093	0.000151	0.000898	0	0.000296	0	0.003314	HC	0.934896	0.0651042
HC094	0.00022	0	0	0.000642	0	0.001222	HC	0.875332	0.124668
HC095	0	0.001653	0	0.000534	0	0.005595	HC	0.218085	0.781915
HC097	0.000589	5.1e-05	0	0.020684	0	0.001181	HC	0.951351	0.0486486
HC098	0.000387	0.001081	0.001064	0.00192	0.00059	0.005175	HC	1	0
HC100	1.2e-05	0.005086	5.2e-05	0.000199	0	0.018506	HC	0.936842	0.0631579
HC102	8.2e-05	3.8e-05	0.000183	8.7e-05	0.000248	0.008848	HC	0.895722	0.104278
HC103	0.000404	0.008778	0.007059	0.001547	0.004313	0.006981	HC	0.98939	0.0106101
HC104	0.001653	4.1e-05	0.012919	0.00112	0.008279	0.00272	HC	0.991354	0.00864553
HC105	0.001429	0	0.014984	0.018875	0.009517	0.001921	HC	0.975275	0.0247253
HC106	0	0.003453	0.000134	0.003411	2.4e-05	0.018443	HC	0.97954	0.0204604
HC107	0.000201	0.001162	0.000935	0.036225	0.000385	0.009626	HC	0.997245	0.00275482
HC108	2.4e-05	0.003498	0.000114	0.006099	0.000111	0.007302	HC	0.997199	0.00280112
HC109	3.9e-05	0.000615	9.6e-05	0.007181	0	0.006913	HC	0.985955	0.0140449
HC110	0.000478	0.000622	0.001497	0.00146	0.001176	0.007204	HC	1	0
HC111	3.8e-05	0.000104	4.3e-05	0.000556	8.2e-05	0.006315	HC	0.980716	0.0192837
HC112	0.000311	5.1e-05	0.001667	0.010215	0.000736	0.00252	HC	0.997238	0.00276243
HC113	2.6e-05	0.000152	6.8e-05	0.013949	0.000189	0.007178	HC	0.994624	0.00537634
HC114	0.000114	6.6e-05	0.000615	0.015504	0.000394	0.002011	HC	0.98	0.02
HC115	0	0	4.4e-05	0.000268	0.000369	0.009248	HC	0.715447	0.284553
HC117	0.000162	0.000124	6.3e-05	0.000116	0	0.019398	HC	0.804533	0.195467
HC119	0.000171	0.000442	0.000204	0.002497	0.000174	0.006075	HC	1	0
HC120	0	9.6e-05	0.000112	0.000878	3.2e-05	0.016464	HC	0.958333	0.0416667
HC122	5.7e-05	5.1e-05	0.000139	0.005896	8.7e-05	0.009814	HC	0.992042	0.00795756
HC123	0.000181	0.002159	7.1e-05	0.002615	2.7e-05	0.006826	HC	0.991501	0.00849858
HC125	0.000199	0.000155	0.000185	0.034987	0.000152	0.003711	HC	1	0
HC126	0.000557	0.001525	0.000978	0.003478	0.00052	0.005814	HC	1	0
HC127	0.052627	0.000122	0.093346	0.000123	0.060861	0.000119	HC	0.935484	0.0645161
HC128	0.019328	0.002361	0.035082	0.003224	0.020256	0.005587	HC	0.997396	0.00260417
HC129	0.078051	0	0.063408	0.001574	0.043217	0	HC	0.964179	0.0358209
HC130	0.024472	0.001023	0.062628	0.009782	0.040466	0.003125	HC	1	0
HC131	0.062271	0	0.065086	0.001529	0.042066	0.00587	HC	0.994723	0.00527704
HC135	0.008543	0	0.008649	0.012891	0.005693	0.001511	HC	0.961538	0.0384615
HC136	0.000494	0.001735	0.000777	0.000572	0.000394	0.003289	HC	0.989276	0.0107239
HC137	3.4e-05	0.010443	0.000111	0.000186	4.4e-05	0.013235	HC	0.965418	0.0345821
HC138	5.2e-05	0.000109	2.4e-05	0.003665	2.4e-05	0.010976	HC	1	0
HC139	0	0.004475	0	7.6e-05	7e-05	0.008733	HC	0.550388	0.449612
HC140	0.000275	0.000314	0.000456	0.008988	0.000304	0.003035	HC	1	0
HC143	0	0.000578	3.9e-05	0.000192	0	0.014314	HC	0.598266	0.401734
HC144	0	0	7.7e-05	0.00102	0.000108	0.015077	HC	0.852941	0.147059
HC145	0	0.000104	0	0.004054	0	0.017358	HC	0.429775	0.570225
HC147	0.000571	0.001353	0.000835	0.00534	0.000569	0.001969	HC	0.984615	0.0153846
HC148	8.4e-05	0.000117	0.000153	0.015124	2.6e-05	0.008437	HC	1	0
HC150	0.000161	0.001604	0.000266	0.001493	0.000225	0.004184	HC	1	0
HC151	0	0.009582	4.3e-05	0.000784	8.1e-05	0.019468	HC	0.981183	0.0188172
HC152	0	0.000445	0.000112	0.000129	0	0.006451	HC	0.428969	0.571031
HC153	3.2e-05	0.000948	9.5e-05	0.001169	3.1e-05	0.009491	HC	1	0
HC154	0	9.7e-05	0	0.001078	8.7e-05	0.014777	HC	0.787724	0.212276
HC155	0	0.000307	0.001068	0.000684	0.000919	0.016674	HC	0.994624	0.00537634
HC158	0.00225	0.000415	0.002541	0.002939	0.001698	0.001885	HC	0.987374	0.0126263
HC159	0.000369	2.2e-05	0.000481	0.001074	0.000421	0.012517	HC	0.994521	0.00547945
HC161	0	0.00055	0.000128	0.004376	7.8e-05	0.024905	HC	0.991667	0.00833333
HC162	0.003659	0.001482	0.004652	0.007482	0.003718	0.004026	HC	1	0
HC165	0.000573	0.000751	0.000389	0.000912	0.000346	0.006497	HC	1	0
HC167	0.000862	0.001143	0.000941	0.018636	0.000545	0.005002	HC	1	0
HC168	0.000366	0.000171	0.000292	0.001292	0.000227	0.004936	HC	0.994505	0.00549451
HC170	0.001881	0.000523	0.002048	0.004585	0.000905	0.00385	HC	1	0
HC171	0.000109	7.1e-05	7.5e-05	0.000838	5.6e-05	0.009614	HC	0.99162	0.00837989
HC172	0	0	0.000229	0.000364	5.1e-05	0.0223	HC	0.837398	0.162602
HC174	0.000878	0.000378	0.003552	0.001874	0.002876	0.006837	HC	1	0
HC175	0.000105	0.001398	0.002244	0.002122	0.002066	0.003638	HC	0.994751	0.00524934
HC177	0.001223	0.001548	0.002089	0.001393	0.001646	0.009731	HC	1	0
HC178	0.00097	0.000727	0.000379	0.005936	0.000284	0.003714	HC	1	0
HC179	0.000928	0.001525	0.000889	0.010279	0.000634	0.0042	HC	1	0
HC181	0.000208	0.003655	0.000293	0.004112	0.000155	0.013584	HC	1	0
HC182	0	0.002651	6.8e-05	0.000711	7e-05	0.014764	HC	0.97954	0.0204604
HC183	2.2e-05	0.001077	0.000107	0.005525	3.1e-05	0.014208	HC	1	0
HC186	0.000169	0.000112	0.000171	0.004449	3.2e-05	0.004716	HC	0.99187	0.00813008
HC187	0.000143	0.000216	0.001736	0.029641	0.001668	0.00404	HC	1	0
HC190	0	0.005023	0	0.001574	0	0.010781	HC	0.386301	0.613699
HC191	0	7.8e-05	2.4e-05	0.002741	1.9e-05	0.01324	HC	0.670103	0.329897
HC194	3.8e-05	5e-05	0	0.023482	0	0.008432	HC	0.879656	0.120344
HC195	1.9e-05	9.9e-05	4.6e-05	0.00556	0	0.011713	HC	0.932203	0.0677966
HC196	3.4e-05	0.000746	0	0.00363	4.5e-05	0.007594	HC	0.989717	0.0102828
HC197	0	8e-05	0.001816	0.000202	0.001117	0.018881	HC	0.955959	0.0440415
HC198	0	0.003569	4.5e-05	0.001527	0	0.011083	HC	0.713889	0.286111
HC199	0	0.000397	3.5e-05	0.000978	3.3e-05	0.002484	HC	0.612403	0.387597
CCO001	0	0.000445	0	0	0	0.004013	CCO	0.0138504	0.98615
CCO002	0	4.3e-05	0	0.00015	0	0.000735	CCO	0.0237467	0.976253
CCO003	3.9e-05	0	0	0.000154	0	0.00224	CCO	0.83631	0.16369
CCO004	0	0	0	3.6e-05	0	0.000941	CCO	0	1
CCO005	0	0.000314	0	0.00029	0	0.004874	CCO	0.179221	0.820779
CCO006	0	0.000268	7.4e-05	5e-05	0	0.002088	CCO	0.25	0.75
CCO007	0	0	0	0	0	0.006875	CCO	0.01983	0.98017
CCO010	0	0	0	0.000506	0	0.001104	CCO	0	1
CCO012	0	0	0	3.2e-05	0	0.004406	CCO	0	1
CCO013	0	0	3.8e-05	0.000309	0	0.00129	CCO	0.278378	0.721622
CCO014	0	0	0	4.1e-05	0	0.004845	CCO	0.00522193	0.994778
CCO015	0	0	4.5e-05	3.2e-05	0	0.002856	CCO	0.148256	0.851744
CCO016	0	0	0	0	3e-05	0.003642	CCO	0.103723	0.896277
CCO017	0	0	2.4e-05	0.000414	0	0.005458	CCO	0.0943396	0.90566
CCO018	0	0	6.8e-05	0.000602	0	0.009037	CCO	0.602667	0.397333
CCO019	0	8.2e-05	0	0.000723	0	0.005337	CCO	0.180328	0.819672
CCO020	0	7.7e-05	0	6.9e-05	0	0.004744	CCO	0.0131926	0.986807
CCO021	0	3e-05	2.3e-05	0.000122	0	0.003719	CCO	0.0238095	0.97619
CCO022	0	0.000112	6.1e-05	7.7e-05	0	0.005928	CCO	0.286957	0.713043
CCO023	0	4e-05	0	0.000148	0	0.012301	CCO	0.194521	0.805479
CCO025	0	3.5e-05	0	0.000379	0	0.004158	CCO	0.121891	0.878109
CCO026	0	0.000978	0	0.000104	0	0.003517	CCO	0.0586735	0.941327
CCO027	0	0	0	0.000498	0	0.003823	CCO	0	1
CCO031	0	4.5e-05	0	6.1e-05	0	0.002557	CCO	0.00298507	0.997015
CCO033	0	0	0	0.0001	0	0.003299	CCO	0	1
CCO034	0	0	0	0.001285	0	0.003432	CCO	0	1
CCO036	0	0	0	0	0	0.004729	CCO	0	1
CCO037	0	0	0	4.7e-05	0	0.004062	CCO	0.00263158	0.997368
CCO038	0	0	0	0.001524	0	0.012107	CCO	0.246575	0.753425
CCO039	0	0	0	0.000244	0	0.004709	CCO	0.00303951	0.99696
CCO042	0	0	0	0.000121	0	0.003573	CCO	0	1
CCO044	0	3.4e-05	0	0.000174	0	0.00377	CCO	0.00533333	0.994667
CCO045	0	2.2e-05	0	0.01455	0	0.000354	CCO	0.0211082	0.978892
CCO046	0	0	0	0.000735	0	0.004724	CCO	0.0288714	0.971129
CCO049	0	0	0	9.6e-05	0	0	CCO	0.00536193	0.994638
CCO050	0	0	0	0.000938	0	0.000744	CCO	0	1
CCO051	0	0	0	0.000883	0	0.00216	CCO	0.00265252	0.997347
CCO053	0	0	0	0.000405	0	0.003563	CCO	0.010582	0.989418
CCO054	0	0	0	0.000565	0	0.002376	CCO	0.00813008	0.99187
CCO055	0	0	0	0.000225	0	0.005462	CCO	0.0052356	0.994764
CCO058	0	0	0	0.00089	0	0.00221	CCO	0.0102041	0.989796
CCO060	0	0	0	0	0	0.00961	CCO	0.0402145	0.959786
CCO061	0	0	0	0.000197	0	0.003497	CCO	0	1
CCO062	0	0	0	0.001026	0	0.001111	CCO	0	1
CCO063	0	0	0	0.000203	0	0.001988	CCO	0	1
CCO065	0	0	0	0.000971	0	0.001937	CCO	0.00252525	0.997475
CCO066	0	0	0	0.000113	0	0.001965	CCO	0	1
CCO068	0	0	0	0.000214	0	0.001975	CCO	0	1
CCO069	0	0	0	3.6e-05	0	0.009833	CCO	0.0377358	0.962264
CCO071	0	0.000133	0	6.3e-05	0	0.004995	CCO	0.0233918	0.976608
CCO072	0	0	0	0.003316	0	0.002625	CCO	0.0485175	0.951482
CCO073	0	0.001302	0	8.8e-05	0	0.004718	CCO	0.116456	0.883544
CCO077	0	0	0	0.000487	0	0.001323	CCO	0.0047619	0.995238
CCO078	0	0	0	0.000214	0	0.001439	CCO	0	1
CCO079	0	0	0	4.9e-05	0	0.001555	CCO	0.0027933	0.997207
CCO080	0	2.5e-05	0	0.000112	0	0.00058	CCO	0.00265957	0.99734
CCO081	0	7.1e-05	0	0.000433	0	0.003085	CCO	0.0172414	0.982759
CCO082	0	0	0	0.005434	0	0.002269	CCO	0.20442	0.79558
CCO083	0	0	0	0.000932	0	0.002341	CCO	0.00817439	0.991826
CCO086	0	0.000633	0	6.1e-05	0	0.007906	CCO	0.0894309	0.910569
CCO087	0	0	0	0.003735	0	0.000467	CCO	0.021021	0.978979
CCO088	0	5.5e-05	0	0	0	0.001039	CCO	0.00560224	0.994398
CCO091	0	0.001223	0	5.9e-05	0	0.011096	CCO	0.180371	0.819629
CCO092	0	1.6e-05	0	0.000604	0	0.002799	CCO	0.0110497	0.98895
CCO093	0	0	0	0.000108	0	0.001216	CCO	0.0027248	0.997275
CCO094	0	0	0	0.000594	0	0.001814	CCO	0.0128205	0.987179
CCO095	0	0	0	0.002217	0	0.003237	CCO	0.00259067	0.997409
CCO101	0	2.6e-05	2.6e-05	0.001597	0	0.002453	CCO	0.156658	0.843342
CCO102	0	0	0	0.000283	0	0.005521	CCO	0.0308123	0.969188
CCO103	0	7.9e-05	0	4.4e-05	0	0.008346	CCO	0.0763158	0.923684
CCO105	0	0	0	0.000216	0	0.001684	CCO	0.0217984	0.978202
CCO107	0	0	0	0.000869	0	0.003684	CCO	0.00255102	0.997449
CCO108	0	0	0	0.001123	0	0.003211	CCO	0	1
CCO111	0	0	0	0.000174	0	0.003055	CCO	0	1
CCO112	0	0	0	0.000157	0	0.00151	CCO	0	1
CCO115	0	0	0	0.000485	0	0.00108	CCO	0	1
CCO116	0	0	0	0.000544	0	0.00074	CCO	0	1
CCO118	0	0.0004	0	0	0	0.002601	CCO	0.0160428	0.983957
CCO119	0	0	0	9.8e-05	0	0.001836	CCO	0.00533333	0.994667
CCO120	0	0	0	0.000328	0	0.002399	CCO	0.00828729	0.991713
CCO122	0	0	0	0	0	0.004041	CCO	0.00269542	0.997305
CCO123	0	0	0	7.4e-05	0	0.005232	CCO	0.0174419	0.982558
CCO124	0	5.3e-05	0	0.00058	0	0.007153	CCO	0.146974	0.853026
CCO125	0	0	0	0.00224	0	0.004356	CCO	0.00773196	0.992268
CCO126	0	0	0	0.001884	0	0.000133	CCO	0	1
CCO127	0	0	0	0.001994	0	6e-05	CCO	0.0027933	0.997207
CCO129	0	0.000122	0	0.000225	0	0.00245	CCO	0.0469974	0.953003
CCO130	0	0	0	8.2e-05	0	0.002409	CCO	0	1
CCO132	0	0.000776	0	9e-05	0	0.003212	CCO	0.0110803	0.98892
CCO138	0	0	0	2.7e-05	0	0.000773	CCO	0	1
CCO139	0	5.9e-05	0	0.000533	0	0.004156	CCO	0.0137363	0.986264
CCO140	0	6.4e-05	0	0.000603	0	0.00465	CCO	0.0201005	0.979899
CCO141	0	0	0	0.000167	0	0.000556	CCO	0	1
CCO144	0	4.2e-05	0	9.1e-05	0	0.005917	CCO	0.026087	0.973913
CCO145	0	0	0	0.001111	0	0.000786	CCO	0	1
CCO147	0	0	0	0	0	0.001512	CCO	0	1
CCO148	0	0	0	0	0	0.002803	CCO	0	1
CCO149	0	0	0	9.5e-05	0	0.002187	CCO	0	1
CCO150	0	0	0	0	0	0.002853	CCO	0	1
CCO151	0	0	0	0.00013	0	0.000448	CCO	0	1
CCO152	0	7.1e-05	0	0	0	0.000986	CCO	0.00533333	0.994667
CCO156	0	0	0	6.7e-05	0	0.002931	CCO	0	1
CCO157	0	0	0	0.00055	0	0.003854	CCO	0	1
CCO158	0	0	0	0.000142	0	0.003355	CCO	0.00554017	0.99446
CCO159	0	0	0	0.00042	0	0.003256	CCO	0.0110193	0.988981
CCO160	0	0	0	0.000913	0	0.001177	CCO	0.00554017	0.99446
CCO161	0	0	0	0.000766	0	0.003793	CCO	0.00278552	0.997214
CCO162	0	0	0	0.000298	0	0.00076	CCO	0.0176322	0.982368
CCO163	0	0	0	0.00025	0	0.000833	CCO	0	1
CCO170	0	0	0	0.000549	0	0.001066	CCO	0	1
CCO171	0	4.8e-05	0	3.6e-05	0	0.00601	CCO	0.0193906	0.980609
CCO173	0	3.1e-05	0	0.028841	0	0.002102	CCO	0.0857909	0.914209
CCO174	0	0	0	0.004784	0	0.000949	CCO	0.0247934	0.975207
CCO176	0	0	0	0.002601	0	0.003111	CCO	0.0105263	0.989474
CCO177	0	0	0	0.002544	0	0.001325	CCO	0.00787402	0.992126
CCO178	0	0	0	0.002853	0	0.000599	CCO	0.00813008	0.99187
CCO180	0	0	0	0.000994	0	0.001507	CCO	0	1
CCO181	0	6.4e-05	0	0.010552	0	0.003125	CCO	0.060686	0.939314
CCO185	0	3.2e-05	0	0.001119	0	0.002065	CCO	0.0169972	0.983003
CCO186	0	0.000211	0	0.000105	0	0.004549	CCO	0.0116959	0.988304
CCO187	0	0	0	0.000742	0	0.001359	CCO	0	1
CCO189	0	3.8e-05	0	0.000251	0	0.000688	CCO	0.00887574	0.991124
CCO190	0	0.000895	0	0.000249	0	0.00596	CCO	0.339674	0.660326
CCO191	0	0.000102	0	0.004504	0	0.002167	CCO	0.204918	0.795082
CCO192	0	0.005489	0	0.025424	0	0.006596	CCO	0.516304	0.483696
CCO193	0	2.8e-05	0	0.001509	0	0.004237	CCO	0.0169014	0.983099
CCO194	0	0	0	4.9e-05	0	0.004221	CCO	0	1
CCO195	0	0.000185	0	0.005264	0	0.002979	CCO	0.164384	0.835616
CCO196	0	2e-05	0	0.013369	0	0.002721	CCO	0.0773481	0.922652
CCO198	0	0	0	0.007944	0	0.000491	CCO	0.0747126	0.925287
CCO199	0	0	0	0.010068	0	0.003755	CCO	0.151862	0.848138
CCO200	0	0	0	0.000845	0	0.000657	CCO	0.00274725	0.997253
CCO201	0	0	0	0.012938	0	5.4e-05	CCO	0.0603015	0.939698
CCO203	0	0	0	0.003141	0	0.000785	CCO	0.00285714	0.997143
CCO205	0	0	0	0.000141	0	0.001459	CCO	0.00557103	0.994429
CCO207	0	0	0	0.000613	0	0.00182	CCO	0.00536193	0.994638
CCO208	0	0	0	6.8e-05	0	0.005266	CCO	0.00293255	0.997067
CCO209	0	0	0	0.000156	0	0.00274	CCO	0	1
CCO211	0	0	0	2.7e-05	0	0.000663	CCO	0	1
CCO214	0	0.000992	0	0.000617	0	0.003681	CCO	0.304462	0.695538
CCO215	0	0	0	3.2e-05	8.4e-05	0.001688	CCO	0.223404	0.776596
CCO217	0	0	0	0.000474	0	0.001178	CCO	0.00549451	0.994505
CCO218	0	0	0	3.8e-05	0	0.004786	CCO	0.0336134	0.966387
CCO220	0	2.9e-05	2.5e-05	5.6e-05	0	0.001831	CCO	0.0248619	0.975138
CCO221	0	0.000444	0	0	0	0.002489	CCO	0.0194444	0.980556
CCO222	0	0	0	0.000376	3.6e-05	0.001787	CCO	0.233728	0.766272
CCO224	0	0	0	0.000102	0	0.001726	CCO	0.0356164	0.964384
CCO225	0	0	0	0.00031	0	0.00324	CCO	0.0157895	0.984211
CCO226	0	0	0	0.00021	0	0.002259	CCO	0	1
CCO227	0	0.002279	0	9.3e-05	0	0.012885	CCO	0.316109	0.683891
CCO228	0	0	0	0.00033	0	0	CCO	0.0166667	0.983333
CCO230	0	0	0	0.000254	0	0.001351	CCO	0	1
CCO231	0	0	0	0	0	0.002191	CCO	0	1
CCO232	0	5.1e-05	0	8.6e-05	0	0.000342	CCO	0.00797872	0.992021
CCO233	0	0	0	0.000189	0	0.001007	CCO	0	1
CCO234	0	0	0	9e-05	0	0.004198	CCO	0	1
CCO235	0	0	0	0.000363	0	0.001592	CCO	0.163158	0.836842
CCO240	0	6.8e-05	0	0	0	0.003122	CCO	0	1
CCO242	0	0	0	0	0	0.002681	CCO	0	1
CCO243	0	0	0	0.001291	5.9e-05	0.001997	CCO	0.221918	0.778082
CCO244	0	0	0	0	0	0.001148	CCO	0.00275482	0.997245
CCO245	0	0	0	0.000426	0	0.002186	CCO	0.00835655	0.991643
CCO246	0	0	0	0	4.7e-05	0.000532	CCO	0.0369393	0.963061
CCO247	0	0	0	0.00013	0	0.002479	CCO	0.02	0.98
CCO248	0	0	0	0.000896	0	0.00177	CCO	0.106101	0.893899
CCO250	0	0	0	4.9e-05	0	0.00078	CCO	0	1
CCO251	0	0	0	9.8e-05	0	0.001947	CCO	0	1
CCO252	0	0	0	0.000458	5.9e-05	0.001589	CCO	0.108262	0.891738
CCO253	0	0	0	6.6e-05	0	0.001754	CCO	0.0828571	0.917143
CCO256	0	0	0	0	4.3e-05	0.000542	CCO	0.0132275	0.986772
CCO258	0	3.8e-05	0	0.000152	0	0.001889	CCO	0.008	0.992
CCO259	0	0	0	0.000977	0	0.003613	CCO	0.00277008	0.99723
CCO260	0	0	0	0	0	0.002681	CCO	0	1
CCO261	0	0	0	7.5e-05	0	0.001219	CCO	0.00539084	0.994609
CCO262	0	0	0	0.001581	0	0.000117	CCO	0.0025974	0.997403
CCO263	0	0	0	0.000121	0	0.002418	CCO	0	1
CCO264	0	6.1e-05	0	0.001224	0	0.001787	CCO	0.0534759	0.946524
CCO265	0	3.5e-05	0	0.007148	0	0.00312	CCO	0.0735695	0.926431
CCO267	0	3.8e-05	0	0.001027	0	0.007444	CCO	0.0991957	0.900804
CCO269	0	0	0	0.002253	0	0.006217	CCO	0.0812325	0.918768
CCO270	0	3.2e-05	0	0.004147	0	0.001463	CCO	0.0293255	0.970674
CCO272	0	0.000115	0	0.000433	0	0.001622	CCO	0.0927536	0.907246
CCO273	0	0	0	5.4e-05	0	0.00344	CCO	0	1
CCO274	0	0	0	0.000234	0	0.002347	CCO	0	1
CCO275	0	0.000901	0	0.000928	0	0.003921	CCO	0.224747	0.775253
CCO278	0	0.000123	0	0.000556	0	0.001822	CCO	0.106443	0.893557
CCO279	0	2.8e-05	0	0.000503	2.9e-05	0.001555	CCO	0.191099	0.808901
CCO282	0	0.002239	0	0.001107	0	0.006894	CCO	0.577657	0.422343
CCO285	0	0.000153	0	0.000114	0	0.009553	CCO	0.201087	0.798913
CCO286	0	0	0	0.001738	0	0.001885	CCO	0.00791557	0.992084
CCO287	0	0.000309	0	0.002104	0	0.005487	CCO	0.365333	0.634667
CCO289	0	4.2e-05	0	0.000104	0	0.000517	CCO	0.00810811	0.991892
CCO292	0	0	0	0.000115	0	0.002662	CCO	0.0028169	0.997183
CCO293	0	0	0	5.6e-05	0	0.001117	CCO	0	1
CCO294	0	0.000661	0	0	0	0.004828	CCO	0.0378378	0.962162
CCO295	0	0	0	0.001979	0	0.000576	CCO	0.00277008	0.99723
CCO296	0	6.1e-05	0	0	0	0.003585	CCO	0	1
CCO297	0	0.000209	0	9.5e-05	0	0.003215	CCO	0.00821918	0.991781
