# Supplementary material for: Dynamic changes of Bacterial Microbiomes in Oropharynx during Infection and Recovery of COVID-19 Omicron Variant
Source: PLoS Pathog. 2024 Apr 3;20(4):e1012075. doi: 10.1371/journal.ppat.1012075 (PMC10990182; doi:10.1371/journal.ppat.1012075)
Supplement: S14 Table — (XLSX) [file ppat.1012075.s021.xlsx]

## Sheet: Sheet1
S14 Table. The corresponding output value and POD value of each optimal microbial marker in the validation cohort (CCO=99, HC=66)
SampleID	OTU27 (Lachnoanaerobaculum)	OTU28 (Rothia)	OTU73 (Rhodococcus)	OTU78 (Johnsonella)	OTU100 (Faecalibacterium)	OTU129 (Bacteroides)	POD (HC)	POD (CCO)
HC002	0.008486	0.000353	0	0.000473	0	0	0.293	0.707
HC006	0.006466	0.0034	0	0.000287	0	0	0.348	0.652
HC007	0.002006	0.003255	0	8.3e-05	0	0	0.088	0.912
HC014	0.002247	0.009725	3.7e-05	0.000755	0	0.000122	0.961	0.039
HC015	0.001251	0.00496	0.000195	0.00028	0	0.000154	0.944	0.056
HC016	0.001182	0.003252	0.000274	0.000227	0	6.5e-05	0.948	0.052
HC018	0.006502	0.001088	8.5e-05	0.002586	0	6.5e-05	0.977	0.023
HC020	0.006211	0.002004	0.000284	2.4e-05	0	6.4e-05	0.932	0.068
HC021	0.004332	0.000372	2.9e-05	0.002268	0	6.6e-05	0.944	0.056
HC023	0.004176	0.001612	0.001075	0.000232	0	4.2e-05	0.971	0.029
HC024	0.003337	0.001765	0	0.000265	0	7.9e-05	0.546	0.454
HC027	0.005878	0.000312	0.000101	0.003466	0	3e-05	0.97	0.03
HC028	0.004587	0.020622	0.00062	0.000246	0	7.7e-05	0.981	0.019
HC029	0.006271	0.00076	0	0.001608	0	0.00016	0.802	0.198
HC031	0.001443	0.020575	0.001977	7.4e-05	0	3.6e-05	0.947	0.053
HC035	0.00336	0.005186	0.000184	3e-05	0	0	0.945	0.055
HC046	0.018572	0	0	0.005705	0	0	0.389	0.611
HC047	0.012707	0.001231	7.3e-05	0.000311	0	0	0.977	0.023
HC050	0.009971	0.000626	0	0.000223	0	0	0.378	0.622
HC051	0.001967	0.014331	8.3e-05	0.000509	0	0	0.997	0.003
HC055	0.001322	0.008734	0.000801	0.000104	0	0	0.985	0.015
HC056	0.003268	0.003203	0	5.8e-05	0	0	0.033	0.967
HC058	0.00099	0.027574	0.000754	0.000473	0	0	0.986	0.014
HC059	0.005175	0.000235	5.7e-05	6.4e-05	3.6e-05	0	0.865	0.135
HC060	0.003426	0.007271	0.000302	0.000263	0	0	0.994	0.006
HC061	0.000731	0.001787	2.9e-05	5e-05	0	0	0.867	0.133
HC064	0.006828	0.001437	4.3e-05	0.001546	0	3.2e-05	0.986	0.014
HC065	0.003339	0.000674	2.6e-05	0.000467	0	0	0.981	0.019
HC068	0.001204	0.100154	0.000462	2.2e-05	2.6e-05	0	0.926	0.074
HC071	0.001237	0.009544	0	5.3e-05	0	0	0.061	0.939
HC073	0.001088	0.008879	0.007716	5.1e-05	1.8e-05	0	0.961	0.039
HC074	0.000271	0.002111	0.002569	0.000109	0	0	0.969	0.031
HC077	0.003877	0.003745	0.000455	0.000981	0	0	0.981	0.019
HC079	0.00297	0.002743	0.000312	0.002657	3e-05	0	0.985	0.015
HC083	0.002687	0.005593	0.000514	0.000601	0	0	0.993	0.007
HC085	0.002763	0.001868	0.000324	0.003508	0	0	0.978	0.022
HC096	0.020188	0.002787	0.002118	0.002988	0	0	0.99	0.01
HC099	0.003009	0.026524	0.001009	0.000504	0.004884	0.003384	1	0
HC101	0.002204	0.00574	0.000263	0.000219	0.00216	0.001402	0.995	0.005
HC116	0.006507	0.001254	6.4e-05	0.000791	0.000725	0.000148	0.999	0.001
HC118	0.020606	0.0005	6.6e-05	0.000194	0	0	0.979	0.021
HC121	0.012587	0.003235	6.5e-05	0.004898	0.000228	0.000111	0.998	0.002
HC124	0.004762	0.00554	0	0	0	3.2e-05	0.28	0.72
HC132	0.005845	0.002154	0.008825	0	0.010982	0.0071	0.999	0.001
HC133	0.005996	0.001835	0.005596	0.000443	0.006796	0.004091	1	0
HC134	0.002517	0.010182	0.001234	0.000777	0.001352	0.000872	1	0
HC141	0.015422	0.000211	1.9e-05	0.002443	2.9e-05	0	0.936	0.064
HC142	0.007067	0.001471	0	0.001605	4.3e-05	4.4e-05	0.902	0.098
HC146	0.010761	0.003878	2.3e-05	0.003402	0.000312	0.001126	1	0
HC149	0.011496	0.00066	3.1e-05	0.003199	3.4e-05	8.3e-05	0.996	0.004
HC156	0.003111	0.005075	0.000655	0.001676	0.001003	0.000448	1	0
HC157	0.006635	0.010709	0.000569	0	0.000596	0.000361	0.997	0.003
HC160	0.001992	0.003275	0.000282	2.2e-05	0.000249	0.000311	0.972	0.028
HC163	0.000696	0.005371	0.006968	5.6e-05	0.014731	0.008259	0.985	0.015
HC164	0.005867	0.012863	0.011845	0	0.011082	0.004951	0.998	0.002
HC166	0.006163	0.002237	5.3e-05	0.001282	5.7e-05	7.1e-05	0.997	0.003
HC169	0.017574	0.000856	0.000274	0.000798	0.000387	0.000186	1	0
HC173	0.019537	0.001683	1.8e-05	0.001532	0.000139	5.8e-05	0.999	0.001
HC176	0.004125	0.03055	0.000929	2.8e-05	0.00102	0.000491	0.993	0.007
HC180	0.007379	7.9e-05	0	0	0.064522	0.047079	0.738	0.262
HC184	0.005922	0.00107	0	0	0	3.5e-05	0.28	0.72
HC185	0.005847	0.007382	0.000842	0.000153	0.000855	0.000303	1	0
HC188	0.025127	0.002322	0	0.000169	0	0	0.651	0.349
HC189	0.00626	0.003541	0	3e-05	0	0	0.069	0.931
HC192	0.004515	0.01463	0	0	3.2e-05	1.4e-05	0.44	0.56
HC193	0.006532	0.006121	0.000102	0.000524	2.2e-05	1.4e-05	0.999	0.001
CCO008	0.005638	0.000504	0	0	0.000103	0	0.414	0.586
CCO009	0.002417	0	0	0	0	0	0	1
CCO011	0.000118	0	0	0	0.000106	0	0.233	0.767
CCO024	0.005394	0.000197	0	0	4e-05	0	0.22	0.78
CCO028	0.004896	4.6e-05	0	0	0	0	0.001	0.999
CCO029	0.007095	0.00037	0	0	0	0	0.094	0.906
CCO030	0.004739	3.9e-05	0	0	0	0	0	1
CCO032	0.002664	0	0	0.000122	0	0	0.002	0.998
CCO035	0.002225	0.000214	0	0	0	0	0	1
CCO040	0.007166	0.000765	0	0	0	0	0.055	0.945
CCO041	0.004468	0.000254	0	0	0	0	0	1
CCO043	0	0	0	0	0.002263	0	0.25	0.75
CCO047	0.004169	0.000132	0	0.000502	0	0	0.072	0.928
CCO048	0.001581	6e-05	0	0	0	0	0.001	0.999
CCO052	0.001943	0.00095	0	0	0	0	0	1
CCO056	0.003474	3.1e-05	0	0	0	0	0	1
CCO057	0.004216	0.000221	0	5.6e-05	0	0	0.001	0.999
CCO059	0.005056	5.1e-05	0	0	0	0	0.007	0.993
CCO064	0.002474	0.000112	0	0.000144	0	0	0.013	0.987
CCO067	0.001713	0	0	4.4e-05	0	0	0.004	0.996
CCO070	0.002745	0	0	0.000281	0	0	0.066	0.934
CCO074	0.007111	0.000885	0	0	0	0	0.05	0.95
CCO075	0.005726	0	0	4.9e-05	0	0	0.023	0.977
CCO076	0.00835	0	0	0.001041	0	0	0.101	0.899
CCO084	0.011171	0.000499	0	0.001195	0	0	0.487	0.513
CCO085	0.0019	0.000308	0	5.4e-05	0	0	0.008	0.992
CCO089	0.004707	0.000663	0	2.8e-05	0	0	0.023	0.977
CCO090	0.009502	0.001081	0	2.5e-05	0	0	0.121	0.879
CCO096	0.00103	0.000304	0	0.000123	0	0	0.037	0.963
CCO097	0.004342	0.000179	0	0.001114	0	0	0.102	0.898
CCO098	0.002708	7.4e-05	0	3.5e-05	0	0	0.007	0.993
CCO099	0.001916	0.000852	0	2.9e-05	0	0	0.011	0.989
CCO100	0.006248	0.000551	0	0	0	0	0.072	0.928
CCO104	0.001014	0.000239	0	0	0	0	0	1
CCO106	0.002583	8.9e-05	0	0.000164	0	0	0.002	0.998
CCO109	0.001051	0.000263	0	6.2e-05	0	0	0.009	0.991
CCO110	0.003919	0.000116	0	0	0	0	0.001	0.999
CCO113	0.005481	0.000276	0	0	0	0	0.013	0.987
CCO114	0.002585	0.000108	0	0	0	0	0	1
CCO117	0.001093	0.000122	0	0	0	0	0	1
CCO121	0.002115	0.000269	0	0	0	0	0.005	0.995
CCO128	0.004481	0.000443	0	3.2e-05	0	0	0.009	0.991
CCO131	0.001591	0.001819	0	0	0	0	0.009	0.991
CCO133	0.00138	0	0	0	0	4.6e-05	0.016	0.984
CCO134	0.001921	8.3e-05	0	0	0	0	0	1
CCO135	0.003671	9.4e-05	0	3.9e-05	0	0	0.018	0.982
CCO136	0.001094	0.000582	0	0	0	2.4e-05	0.057	0.943
CCO137	0.006722	0.000216	0	0	0	0	0.021	0.979
CCO142	0.002739	4.5e-05	0	0	0	0	0	1
CCO143	0.00428	7.1e-05	0	0	0	0	0	1
CCO146	0.003237	0.000744	0	0	0	0	0	1
CCO153	0.005523	0.000507	0	0	0	0	0.026	0.974
CCO154	0.001939	6.7e-05	0	0	0	0	0	1
CCO155	0.003223	0.000274	0	3.1e-05	0	0	0.016	0.984
CCO164	0.004092	0.000196	0	0	0	0	0.001	0.999
CCO165	0.003209	8.3e-05	0	3.6e-05	0	0	0.003	0.997
CCO166	0.002371	0	0	3.5e-05	0	0	0.006	0.994
CCO167	0.001534	0.000694	0	0	0	0	0.005	0.995
CCO168	0.004205	0.000749	0	3.4e-05	0	0	0.015	0.985
CCO169	0.002895	0.000176	0	0	0	0	0	1
CCO172	0.003623	0.000329	0	0.000304	0	0	0.077	0.923
CCO175	0.000193	0.009708	0	0	0	0	0.026	0.974
CCO179	0.003061	0.002575	0	0	0	0	0.003	0.997
CCO182	0.002405	0.000329	0	0	0	0	0.003	0.997
CCO183	0.002824	0.000332	0	0	0	0	0.003	0.997
CCO184	0.000957	0.001914	0	0	0	0	0	1
CCO188	0.001856	0.00042	0	0	0	0	0.007	0.993
CCO197	0.002497	0.001434	0	0.000501	0	0	0.156	0.844
CCO202	0.000839	8.9e-05	0	0.000107	0	0	0.028	0.972
CCO204	0.001828	0.002653	0	2.2e-05	0	0	0.021	0.979
CCO206	0.004194	0	0	2.7e-05	0	0	0.001	0.999
CCO210	0.002887	0.000668	0	0.000133	0	0	0.073	0.927
CCO212	0.002624	0	0	0	0	0	0	1
CCO213	0.013695	8.3e-05	0	0	0	0	0.174	0.826
CCO216	0.003992	4.7e-05	0	0	0	0	0.001	0.999
CCO219	0.007335	4.3e-05	0	0.001634	0	0	0.147	0.853
CCO223	0.004126	0	0	0	0	0	0.003	0.997
CCO229	0.006592	5.2e-05	0	0.000475	0	0	0.063	0.937
CCO236	0.000813	0.000224	0	3.7e-05	0	0	0.003	0.997
CCO237	0.000557	0.000777	0	0	0	0	0.001	0.999
CCO238	0.001319	0	0	0.00011	0	0	0.021	0.979
CCO239	0.002651	0	0	0.000463	0	0	0.007	0.993
CCO241	0.005762	3.6e-05	0	0.000837	0	0	0.056	0.944
CCO249	0.001517	0.001614	0	0	0	0	0.002	0.998
CCO254	0.002398	6.3e-05	0	0	0	0	0	1
CCO255	0.000478	0.000322	0	0	0	6.1e-05	0.052	0.948
CCO257	0.001493	0.00016	0	8e-05	0	0	0.034	0.966
CCO266	0.002276	0.000179	0	0.000261	0	0	0.101	0.899
CCO268	0.004576	0.000313	0	0	0	0	0.014	0.986
CCO271	0.002659	0.000642	0	0.000106	0	0	0.082	0.918
CCO276	0.00311	0.001538	0	0	0	0	0.005	0.995
CCO277	0.001748	0.000822	0	0	0	0	0.069	0.931
CCO280	0.002639	0.000184	0	0	0	0	0	1
CCO281	0.004959	0.000329	0	0.001804	0	0	0.285	0.715
CCO283	0.003552	0.00012	0	0	0	0	0.001	0.999
CCO284	0.000491	0.000296	0	0	0	0	0.008	0.992
CCO288	0.002201	0.003312	0	0.000365	0	0	0.147	0.853
CCO290	0.000699	0	0	0	0	0	0	1
CCO291	0.001022	5.9e-05	0	0	0	0	0	1
