# Supplementary material for: Dynamic changes of Bacterial Microbiomes in Oropharynx during Infection and Recovery of COVID-19 Omicron Variant
Source: PLoS Pathog. 2024 Apr 3;20(4):e1012075. doi: 10.1371/journal.ppat.1012075 (PMC10990182; doi:10.1371/journal.ppat.1012075)
Supplement: S15 Table — (XLSX) [file ppat.1012075.s022.xlsx]

## Sheet: Sheet1
S15 Table. The detailed values of oropharyngeal microbial α-diversity index and observed OTUs in mild and moderate patients (mild=57, moderate=19)
Alpha_diversity	Mild-median	Mild-mean	Mild-se	Moderate-median	Moderate-mean	Moderate-se	p-value	z-score	Sig_mark
ace	331.9582(299.5297,365.4974)	330.944	6.28132	321.5156(297.5794,381.24)	339.965	15.6521	0.801108	-0.251913
chao	332.2857(288.303,368.8571)	325.19	6.24339	340.0625(291.0087,367.3463)	326.853	13.2388	0.829046	-0.215925
shannon	3.556(3.33,3.8102)	3.53361	0.0451704	3.7438(3.4173,3.9186)	3.66984	0.0684336	0.150008	-1.4395
simpson	0.068(0.0503,0.0954)	0.080704	0.0061769	0.052(0.0448,0.0871)	0.0671875	0.00750243	0.199297	-1.28356
observed_otus	245(218,263)	240.316	4.13291	246(240,264)	248.526	7.44468	0.42841	-0.791916
