# Supplementary material for: Dynamic changes of Bacterial Microbiomes in Oropharynx during Infection and Recovery of COVID-19 Omicron Variant
Source: PLoS Pathog. 2024 Apr 3;20(4):e1012075. doi: 10.1371/journal.ppat.1012075 (PMC10990182; doi:10.1371/journal.ppat.1012075)
Supplement: S16 Table — (XLSX) [file ppat.1012075.s023.xlsx]

## Sheet: Sheet1
S16 Table. The different degree of genus level (p value) in mild and moderate patients (mild=57, moderate=19)
ID	Mild.median	Mild.mean	Mild.se	Moderate.median	Moderate.mean	Moderate.se	p-value	z-score	Sig_mark	q-value	fixp	fixps
[Eubacterium]_nodatum_group	0.002(0.002,0.002)	0.00693333	0.000965076	0.0066(0.0066,0.0066)	0.00872405	0.000909066	0.0101611	-2.5703	*	0.61214	0.0102	* 0.0102
Lachnoanaerobaculum	0.0017(0.0017,0.0017)	0.00312763	0.000263082	0.0027(0.0027,0.0027)	0.00507495	0.000798241	0.0232392	-2.26948	*	0.61214	0.0232	* 0.0232
Streptobacillus	<0.0001(<0.0001,<0.0001)	0.00021493	7.71952e-05	<0.0001(<0.0001,<0.0001)	0.00167474	0.000869206	0.0190428	-2.34469	*	0.61214	0.019	* 0.019
