# Supplementary material for: Dynamic changes of Bacterial Microbiomes in Oropharynx during Infection and Recovery of COVID-19 Omicron Variant
Source: PLoS Pathog. 2024 Apr 3;20(4):e1012075. doi: 10.1371/journal.ppat.1012075 (PMC10990182; doi:10.1371/journal.ppat.1012075)
Supplement: S18 Table — (XLSX) [file ppat.1012075.s025.xlsx]

## Sheet: Sheet1
S18 Table. The detailed values of oropharyngeal microbial α-diversity index and observed OTUs among groups CCO (n=297), CCOR (n=222) and HC (n=199)
sample	reads	label	ace	chao	shannon	simpson	coverage	observed_otus
CCO001	7543	0.97	366.613	379.364	3.81218	0.042693	0.988068	258
CCO202	7543	0.97	251.126	257.037	3.18101	0.123257	0.992576	200
CCO201	7543	0.97	298.824	302.5	3.33928	0.089298	0.99072	222
CCO200	7543	0.97	380.307	355.6	3.36271	0.092444	0.989262	226
CCO199	7543	0.97	281.275	280.5	3.87679	0.039661	0.992708	231
CCO198	7543	0.97	294.375	299.484	3.11829	0.126752	0.990985	226
CCO197	7543	0.97	439.554	482.812	4.25475	0.033001	0.98661	325
CCO203	7543	0.97	348.83	342.5	3.66203	0.063153	0.989659	271
CCO196	7543	0.97	441.901	442.06	4.22877	0.038065	0.987008	347
CCO194	7543	0.97	322.049	304.95	3.77779	0.049994	0.990985	248
CCO193	7543	0.97	364.214	376.029	3.92027	0.047062	0.989527	288
CCO192	7543	0.97	339.063	330.95	4.02052	0.046097	0.990985	274
CCO191	7543	0.97	327.363	315.026	3.60149	0.058461	0.989792	240
CCO190	7543	0.97	356.661	345.146	3.65104	0.069983	0.989527	270
CCO189	7543	0.97	348.054	299.774	3.33556	0.068693	0.990322	215
CCO195	7543	0.97	324.008	343.69	3.67528	0.051659	0.990057	248
CCO205	7543	0.97	355.983	349.073	3.81496	0.049219	0.989394	272
CCO206	7543	0.97	263.956	243.429	3.48795	0.06368	0.992708	201
CCO207	7543	0.97	297.082	298.188	3.77838	0.050149	0.991913	241
CCO222	7543	0.97	330.252	339.774	3.82063	0.05003	0.990322	255
CCO221	7543	0.97	396.324	328.973	3.1655	0.118123	0.988996	237
CCO220	7543	0.97	282.869	278.571	3.56705	0.065838	0.992046	228
CCO219	7543	0.97	340.471	366	3.74852	0.059161	0.989262	246
CCO218	7543	0.97	368.255	332.773	3.74423	0.047856	0.99072	223
CCO217	7543	0.97	340.238	342.6	3.33692	0.080588	0.988864	243
CCO216	7543	0.97	450.224	392.341	3.8538	0.050967	0.987671	288
CCO215	7543	0.97	318.777	300.884	3.7237	0.053557	0.991515	254
CCO214	7543	0.97	268.682	277.375	3.35752	0.072468	0.991648	196
CCO213	7543	0.97	321.021	277.207	3.68634	0.050684	0.99178	212
CCO212	7543	0.97	392.61	376.667	3.7895	0.050334	0.989394	245
CCO211	7543	0.97	366.907	327.37	3.52379	0.052162	0.989792	219
CCO210	7543	0.97	335.204	295.25	3.14267	0.112715	0.99072	209
CCO209	7543	0.97	300.773	294.656	3.46271	0.084789	0.990587	217
CCO208	7543	0.97	255.389	250.286	3.73249	0.049195	0.993636	210
CCO188	7543	0.97	337.76	346.059	3.82241	0.042037	0.989792	260
CCO223	7543	0.97	379.461	393.676	3.70099	0.05805	0.987936	283
CCO187	7543	0.97	347.163	340.525	3.87886	0.040995	0.99019	273
CCO185	7543	0.97	368.895	377.486	4.02094	0.036699	0.988731	281
CCO165	7543	0.97	321.267	336.138	3.79693	0.049107	0.990455	248
CCO164	7543	0.97	294.797	304.889	3.42457	0.090419	0.990852	218
CCO163	7543	0.97	349.915	315.621	3.50534	0.065914	0.990322	225
CCO162	7543	0.97	281.759	282.552	2.84701	0.127463	0.990985	204
CCO161	7543	0.97	202.973	196	2.92149	0.165084	0.994697	166
CCO160	7543	0.97	430.788	419.909	3.80391	0.085943	0.987273	337
CCO166	7543	0.97	322.54	332.162	3.80347	0.062529	0.990587	265
CCO159	7543	0.97	321.404	332.286	3.77039	0.046212	0.990455	241
CCO157	7543	0.97	409.368	398.429	3.82543	0.067927	0.987803	313
CCO156	7543	0.97	335.923	351.281	3.61527	0.080463	0.989527	255
CCO155	7543	0.97	327.896	319.878	3.55674	0.07385	0.99019	254
CCO154	7543	0.97	329.421	331.941	3.40958	0.083833	0.989394	239
CCO153	7543	0.97	330.764	313.068	3.62719	0.070206	0.990057	250
CCO152	7543	0.97	322.555	377	3.76414	0.067259	0.99072	262
CCO158	7543	0.97	360.103	354.026	3.81726	0.055399	0.989394	273
CCO167	7543	0.97	328.903	328.286	3.54852	0.067994	0.990057	249
CCO168	7543	0.97	350.574	377.517	3.81017	0.046537	0.989129	263
CCO169	7543	0.97	394.02	382.766	4.12906	0.03546	0.988599	305
CCO184	7543	0.97	258.839	262.577	3.31165	0.091232	0.992311	199
CCO183	7543	0.97	387.544	326.75	3.47218	0.065176	0.989394	228
CCO182	7543	0.97	287.355	291.552	3.50395	0.06156	0.990985	213
CCO181	7543	0.97	326.351	307.386	3.4242	0.077197	0.99019	246
CCO180	7543	0.97	296.684	304.2	3.28642	0.083743	0.990852	226
CCO179	7543	0.97	348.123	362	3.56055	0.077627	0.989924	287
CCO178	7543	0.97	329.125	319.3	3.54944	0.087939	0.99072	271
CCO177	7543	0.97	405.449	425.243	3.61465	0.080254	0.987273	302
CCO176	7543	0.97	355.219	377.345	3.66034	0.067958	0.988996	260
CCO175	7543	0.97	364.04	368.077	3.85738	0.050874	0.989262	285
CCO174	7543	0.97	325.799	335.1	3.53752	0.064841	0.989659	235
CCO173	7543	0.97	402.899	416.927	3.65793	0.069237	0.987008	301
CCO172	7543	0.97	399.074	360.25	3.86992	0.042734	0.989262	259
CCO171	7543	0.97	298.069	299.429	3.41534	0.099562	0.991383	240
CCO170	7543	0.97	281.415	293.231	3.02714	0.117015	0.990852	203
CCO186	7543	0.97	384.053	374.227	3.82445	0.064088	0.988864	295
CCO224	7543	0.97	280.357	273.031	3.27894	0.112801	0.991648	212
CCO225	7543	0.97	284.553	298.731	3.65223	0.057748	0.99178	226
CCO226	7543	0.97	322.293	304.727	3.26532	0.10832	0.990322	245
CCO278	7543	0.97	374.017	382.176	3.62089	0.077632	0.988201	267
CCO277	7543	0.97	317.343	318.406	3.3397	0.096683	0.99019	234
CCO276	7543	0.97	342.395	345.886	3.72168	0.049981	0.989129	251
CCO275	7543	0.97	272.882	225.207	3.25081	0.07679	0.992708	174
CCO274	7543	0.97	391.813	321	3.51605	0.071207	0.989924	226
CCO273	7543	0.97	299.53	287.447	3.61721	0.060268	0.99125	231
CCO279	7543	0.97	427.523	380.778	3.78907	0.049421	0.988201	272
CCO272	7543	0.97	359.181	313.69	2.91142	0.181949	0.990057	218
CCO270	7543	0.97	301.987	308.69	2.935	0.179122	0.990587	223
CCO269	7543	0.97	347.366	368.387	3.8765	0.044738	0.989527	269
CCO268	7543	0.97	238.66	235.37	3.51249	0.060698	0.993371	190
CCO267	7543	0.97	355.307	364.286	3.9865	0.038107	0.989394	274
CCO266	7543	0.97	280.086	272.941	3.13469	0.158659	0.992443	226
CCO265	7543	0.97	326.849	352.69	3.87241	0.050835	0.990587	267
CCO271	7543	0.97	369.318	379.778	4.08005	0.034419	0.989394	292
CCO280	7543	0.97	240.013	232.781	3.46055	0.059301	0.993769	199
CCO281	7543	0.97	306.656	303.312	3.41238	0.113814	0.990852	230
CCO282	7543	0.97	277.162	287.2	3.45714	0.068196	0.991913	214
CCO297	7543	0.97	277.945	272.634	3.37333	0.083797	0.991648	225
CCO296	7543	0.97	313.933	307.737	3.20665	0.118393	0.990852	246
CCO295	7543	0.97	332.363	345.059	3.08162	0.184835	0.989792	259
CCO294	7543	0.97	372.774	351.194	4.05467	0.041039	0.989792	304
CCO293	7543	0.97	362.997	331.619	3.0004	0.13159	0.99019	203
CCO292	7543	0.97	356.106	388.69	3.97288	0.04856	0.990057	293
CCO291	7543	0.97	275.582	268.032	3.29672	0.081569	0.991913	209
CCO290	7543	0.97	286.294	286.7	3.25433	0.098294	0.991118	213
CCO289	7543	0.97	360.178	359	3.95004	0.044329	0.989659	282
CCO288	7543	0.97	300.442	278.737	3.12331	0.115211	0.990852	217
CCO287	7543	0.97	328.909	331.441	3.97536	0.034744	0.99019	252
CCO286	7543	0.97	369.35	369.349	3.9387	0.043464	0.989262	294
CCO285	7543	0.97	308.264	291.447	3.85908	0.0409	0.99125	235
CCO284	7543	0.97	323.968	369.391	3.4357	0.079421	0.989394	232
CCO283	7543	0.97	306.879	312.889	3.59502	0.072914	0.990852	226
CCO264	7543	0.97	449.763	449.696	4.17571	0.032436	0.98608	331
CCO263	7543	0.97	252.389	254	3.71559	0.050537	0.992974	201
CCO262	7543	0.97	193.243	182.875	3.17464	0.08503	0.99483	152
CCO261	7543	0.97	332.955	335.618	3.2368	0.112756	0.989527	245
CCO241	7543	0.97	260.908	250.774	3.41983	0.090349	0.993106	208
CCO240	7543	0.97	323.158	325.086	3.52652	0.093501	0.990985	260
CCO239	7543	0.97	341.797	368.857	3.56531	0.076051	0.989394	256
CCO238	7543	0.97	283.492	275.091	3.25809	0.086883	0.991515	214
CCO237	7543	0.97	363.418	356.143	3.67225	0.070969	0.989262	279
CCO236	7543	0.97	335.165	333.973	2.76069	0.238496	0.988996	242
CCO235	7543	0.97	290.782	308.75	3.27554	0.077842	0.990852	211
CCO234	7543	0.97	291.225	277.917	3.81975	0.047974	0.992311	232
CCO233	7543	0.97	304.192	289.773	3.05807	0.129835	0.990985	238
CCO232	7543	0.97	353.507	347.442	3.97905	0.044098	0.990455	288
CCO231	7543	0.97	372.784	377.024	3.92904	0.047079	0.988996	296
CCO230	7543	0.97	232.541	235.042	3.40518	0.070097	0.993769	190
CCO229	7543	0.97	299.317	301	3.76762	0.053088	0.991515	238
CCO228	7543	0.97	279.296	235.115	2.76876	0.184187	0.992708	178
CCO227	7543	0.97	400.633	356.938	3.77183	0.051055	0.988864	248
CCO242	7543	0.97	452.222	398.032	3.45261	0.103902	0.987803	263
CCO151	7543	0.97	416.851	371.219	3.6226	0.062419	0.988599	257
CCO243	7543	0.97	388.597	285	3.06007	0.106568	0.990852	183
CCO245	7543	0.97	330.51	328.278	3.65616	0.055541	0.989792	247
CCO260	7543	0.97	341.594	364.935	3.47208	0.093644	0.989924	273
CCO259	7543	0.97	371.76	344.75	3.18675	0.142875	0.989924	226
CCO258	7543	0.97	384.419	411	3.33182	0.106698	0.987671	273
CCO257	7543	0.97	345.327	340.162	3.52872	0.094881	0.989659	259
CCO256	7543	0.97	291.511	306.37	3.38193	0.075817	0.990985	222
CCO255	7543	0.97	413.995	354.947	3.5254	0.072119	0.988731	261
CCO254	7543	0.97	341.03	373.111	3.81388	0.048959	0.989527	259
CCO253	7543	0.97	332.172	322.61	3.54516	0.084968	0.990587	262
CCO252	7543	0.97	313.371	302.163	3.452	0.067152	0.99072	246
CCO251	7543	0.97	357.342	392.536	3.59523	0.079945	0.988599	262
CCO250	7543	0.97	242.854	235.385	3.02707	0.093996	0.992443	174
CCO249	7543	0.97	320.243	347.615	3.42034	0.089019	0.989924	238
CCO248	7543	0.97	267.89	273.077	3.38139	0.071335	0.992046	205
CCO247	7543	0.97	379.643	340.062	3.53193	0.068926	0.989924	251
CCO246	7543	0.97	306.777	308.452	3.26866	0.121917	0.990455	226
CCO244	7543	0.97	188.245	200.2	2.83677	0.117015	0.994299	140
CCO150	7543	0.97	360.295	368.6	3.82041	0.050771	0.988864	269
CCO204	7543	0.97	288.415	280.385	3.59413	0.066792	0.992311	238
CCO148	7543	0.97	306.097	313.194	3.9652	0.033552	0.99125	244
CCO053	7543	0.97	373.145	376	3.98361	0.043395	0.988996	293
CCO052	7543	0.97	324.299	347.69	3.6294	0.069052	0.990057	252
CCO051	7543	0.97	291.244	245	2.99702	0.118898	0.992178	186
CCO050	7543	0.97	295.831	288.303	3.28203	0.079177	0.990587	213
CCO049	7543	0.97	299.577	279.372	3.25378	0.097478	0.991383	231
CCO048	7543	0.97	345.695	355	3.70246	0.061141	0.989659	264
CCO054	7543	0.97	320.764	311.028	3.43016	0.087652	0.990587	242
CCO047	7543	0.97	319.483	328.138	3.71985	0.050753	0.990455	240
CCO045	7543	0.97	335.441	290.6	2.38049	0.304099	0.990322	203
CCO044	7543	0.97	392.302	390.878	3.9083	0.046269	0.987936	291
CCO043	7543	0.97	76.3651	74.8	1.2274	0.471743	0.998277	67
CCO042	7543	0.97	293.498	293.441	3.81063	0.044084	0.991648	236
CCO041	7543	0.97	289.85	290.345	3.70435	0.051387	0.991648	223
CCO040	7543	0.97	265.873	249.658	3.63431	0.051012	0.992841	212
CCO046	7543	0.97	226.855	215.533	3.67668	0.046283	0.994167	184
CCO055	7543	0.97	459.865	394.6	3.55602	0.062622	0.987671	252
CCO056	7543	0.97	369.802	386.571	3.79235	0.066036	0.989262	294
CCO057	7543	0.97	279.153	268.333	3.87496	0.043007	0.992974	233
CCO072	7543	0.97	324.589	312.154	3.66436	0.055954	0.990057	241
CCO071	7543	0.97	404.985	365.903	3.59869	0.066126	0.988599	248
CCO070	7543	0.97	247.974	244.781	3.07106	0.163772	0.993769	211
CCO069	7543	0.97	322.872	284.375	3.15587	0.098587	0.99125	195
CCO068	7543	0.97	287.284	286.824	3.5696	0.061031	0.991913	233
CCO067	7543	0.97	281.546	262.5	2.8434	0.123769	0.992046	174
CCO066	7543	0.97	356.041	383.375	3.36533	0.085406	0.988201	261
CCO065	7543	0.97	318.44	316.417	3.77977	0.06292	0.991118	255
CCO064	7543	0.97	378.444	372.978	3.93875	0.050465	0.988996	299
CCO063	7543	0.97	275.234	279.037	2.73773	0.23482	0.991383	202
CCO062	7543	0.97	215.211	225.286	2.97728	0.119872	0.993902	176
CCO061	7543	0.97	311.924	298.487	3.91935	0.042668	0.99178	250
CCO060	7543	0.97	308.95	291.286	3.23411	0.106772	0.992046	207
CCO059	7543	0.97	297.089	298.6	3.62039	0.067202	0.991515	241
CCO058	7543	0.97	260.699	249.125	3.31288	0.087145	0.992576	201
CCO039	7543	0.97	332.516	361.714	3.74383	0.049749	0.989262	246
CCO038	7543	0.97	306.537	290.732	3.41876	0.087019	0.991383	240
CCO037	7543	0.97	324.131	324	3.81894	0.051671	0.99072	255
CCO036	7543	0.97	286.238	290	3.53572	0.065375	0.991515	227
CCO016	7543	0.97	337.457	339.256	3.79793	0.05346	0.99019	270
CCO015	7543	0.97	262.096	264.292	3.52775	0.057091	0.992178	193
CCO014	7543	0.97	311.423	320.7	3.81136	0.053877	0.991118	247
CCO013	7543	0.97	484.192	449.286	4.03997	0.038344	0.98661	305
CCO012	7543	0.97	323.391	338.621	3.86903	0.041467	0.990322	248
CCO011	7543	0.97	305.375	292.395	3.28437	0.102239	0.990587	227
CCO010	7543	0.97	272.547	273.357	3.35009	0.07418	0.991913	208
CCO009	7543	0.97	375.203	398.886	4.01861	0.039154	0.988466	292
CCO008	7543	0.97	350.337	341.098	3.91296	0.05353	0.990322	277
CCO007	7543	0.97	290.215	299.556	3.72492	0.050299	0.992046	234
CCO006	7543	0.97	348.306	343	3.69851	0.051172	0.989262	253
CCO005	7543	0.97	379.287	378.737	3.76194	0.058571	0.988334	278
CCO004	7543	0.97	337.454	328.154	3.69637	0.053917	0.990057	257
CCO003	7543	0.97	349.088	353.229	3.74658	0.045473	0.988996	256
CCO002	7543	0.97	338.387	336.8	3.69955	0.056896	0.989659	251
CCO017	7543	0.97	345.263	338.357	3.49043	0.095388	0.989527	265
CCO073	7543	0.97	246.472	243.276	3.39004	0.093691	0.993769	206
CCO018	7543	0.97	293.278	293.2	3.60767	0.060187	0.991515	226
CCO149	7543	0.97	272.576	268.778	3.18786	0.105378	0.991913	201
CCO035	7543	0.97	290.9	273.386	3.4453	0.068736	0.991648	229
CCO034	7543	0.97	355.409	347.638	3.84732	0.049238	0.989924	287
CCO033	7543	0.97	468.571	387.636	3.68155	0.061432	0.987273	284
CCO032	7543	0.97	366.724	376.263	4.07966	0.036239	0.989262	291
CCO031	7543	0.97	344.693	346.162	3.70181	0.063121	0.989659	265
CCO030	7543	0.97	378.711	362.467	4.01642	0.03642	0.988864	285
CCO029	7543	0.97	319.862	315.162	3.56128	0.071073	0.990587	248
CCO028	7543	0.97	362.14	357.857	4.21889	0.030131	0.989924	290
CCO027	7543	0.97	316.966	319.062	3.54914	0.063909	0.989924	230
CCO026	7543	0.97	383.276	375	4.15653	0.030475	0.988466	288
CCO025	7543	0.97	334.758	328.081	3.65697	0.05714	0.989792	249
CCO024	7543	0.97	277.608	282.385	3.58049	0.056355	0.991913	212
CCO023	7543	0.97	305.97	308.194	3.70496	0.059014	0.99125	239
CCO022	7543	0.97	325.742	318.154	3.97304	0.032955	0.990852	258
CCO021	7543	0.97	333.195	338.083	3.53623	0.102575	0.990057	261
CCO019	7543	0.97	325.865	287.043	3.21882	0.077651	0.990985	188
CCO074	7543	0.97	342.069	325	3.62755	0.052273	0.99072	220
CCO020	7543	0.97	314.731	322.161	3.69115	0.056284	0.990587	242
CCO076	7543	0.97	333.77	326.561	4.01951	0.041058	0.990985	271
CCO128	7543	0.97	333.721	322.857	3.87448	0.044863	0.990455	262
CCO127	7543	0.97	151.55	146.9	2.92237	0.106141	0.996288	128
CCO126	7543	0.97	223.573	219.129	3.29586	0.100989	0.994299	190
CCO125	7543	0.97	372.2	390	3.65653	0.073648	0.988731	288
CCO124	7543	0.97	423.06	457.278	3.8834	0.05446	0.98661	317
CCO123	7543	0.97	320.015	324	3.6283	0.0744	0.990587	253
CCO122	7543	0.97	211.748	202.125	3.06986	0.087125	0.993902	159
CCO121	7543	0.97	278.001	281	3.43017	0.090207	0.992443	224
CCO120	7543	0.97	231.551	227.04	2.80308	0.161834	0.993106	174
CCO119	7543	0.97	323.468	283.615	3.16804	0.100532	0.990985	196
CCO118	7543	0.97	314.231	306.395	3.45689	0.097354	0.990587	241
CCO117	7543	0.97	344.041	353.667	3.90051	0.045535	0.989792	265
CCO116	7543	0.97	292.724	293.182	3.59198	0.067573	0.991648	234
CCO115	7543	0.97	352.422	366.182	3.54432	0.058904	0.988731	258
CCO114	7543	0.97	333.493	347.636	3.46896	0.101225	0.990322	268
CCO129	7543	0.97	371.283	388	3.52418	0.09959	0.988334	272
CCO113	7543	0.97	368.634	354.562	3.98128	0.039643	0.989659	292
CCO130	7543	0.97	337.762	333.075	3.775	0.044734	0.989659	258
CCO132	7543	0.97	400.989	339.676	3.42071	0.085142	0.989129	242
CCO075	7543	0.97	340.415	343.083	3.82922	0.051862	0.990057	266
CCO147	7543	0.97	233.518	239.957	3.08906	0.098546	0.992576	173
CCO146	7543	0.97	402.555	353.294	3.73788	0.065673	0.989262	258
CCO145	7543	0.97	358.551	334.05	3.27107	0.077948	0.99019	199
CCO144	7543	0.97	287.102	295.1	3.60763	0.073049	0.992311	240
CCO143	7543	0.97	473.119	451.552	3.9051	0.050435	0.98714	291
CCO142	7543	0.97	319.67	324.774	3.59973	0.080946	0.990322	240
CCO141	7543	0.97	331.982	275	3.43679	0.067513	0.991383	210
CCO140	7543	0.97	385.733	378.7	3.84485	0.051841	0.988334	283
CCO139	7543	0.97	383.4	359.583	3.84999	0.047827	0.988201	278
CCO137	7543	0.97	269.409	278.5	3.712	0.046536	0.992443	212
CCO136	7543	0.97	328.342	332.364	3.28668	0.104842	0.989924	246
CCO135	7543	0.97	349.254	385.731	3.63018	0.067685	0.989129	258
CCO134	7543	0.97	376.846	374	3.85095	0.05746	0.988996	291
CCO133	7543	0.97	289.403	296	3.60978	0.071928	0.99178	235
CCO131	7543	0.97	414.393	347.371	3.16094	0.114572	0.988334	238
CCO112	7543	0.97	321.516	348.731	3.41578	0.094924	0.990057	242
CCO138	7543	0.97	335.187	340.182	3.46162	0.069681	0.989262	242
CCO110	7543	0.97	322.473	258.091	3.13804	0.087404	0.991515	197
CCO091	7543	0.97	279.594	284.103	3.70763	0.052411	0.991913	221
CCO090	7543	0.97	259.87	255.222	3.36064	0.071228	0.992311	194
CCO089	7543	0.97	345.939	326.386	3.89259	0.042989	0.99019	265
CCO088	7543	0.97	312.297	305.275	3.65865	0.054323	0.991118	250
CCO087	7543	0.97	302.526	275.878	3.34568	0.069156	0.990852	228
CCO086	7543	0.97	340.894	329	3.74847	0.061616	0.99019	256
CCO085	7543	0.97	299.362	316.964	3.49916	0.069626	0.991118	238
CCO084	7543	0.97	355.612	379.241	4.02013	0.04286	0.989527	273
CCO083	7543	0.97	332.214	338.294	3.6313	0.083145	0.990322	261
CCO081	7543	0.97	331.958	336.618	3.54252	0.067531	0.990057	255
CCO080	7543	0.97	261.385	254.667	3.38361	0.076456	0.992576	208
CCO079	7543	0.97	323.704	266.1	3.29313	0.07532	0.991648	201
CCO078	7543	0.97	365.497	393.207	3.91221	0.040716	0.988864	273
CCO111	7543	0.97	275.805	281.032	3.40834	0.0732	0.991913	222
CCO077	7543	0.97	303.502	303.303	3.37362	0.069717	0.990587	228
CCO092	7543	0.97	267.079	258.677	3.45545	0.067494	0.992576	209
CCO093	7543	0.97	340.494	327.667	4.01618	0.035157	0.99072	274
CCO082	7543	0.97	351.784	300.312	3.62258	0.0592	0.990852	227
CCO105	7543	0.97	349.356	334.857	3.88195	0.042336	0.989924	267
CCO107	7543	0.97	370.336	370	3.92163	0.050244	0.989262	298
CCO106	7543	0.97	332.711	317.375	3.47523	0.095532	0.990057	248
CCO104	7543	0.97	281.33	273.094	3.61326	0.052899	0.99178	214
CCO103	7543	0.97	492.477	432.303	4.20951	0.028545	0.987406	297
CCO094	7543	0.97	344.865	355.583	3.82001	0.047214	0.989527	270
CCO101	7543	0.97	382.837	387.154	3.92155	0.051284	0.988334	289
CCO102	7543	0.97	375.874	385.108	3.83736	0.052369	0.988466	284
CCO108	7543	0.97	252.607	252.552	3.32995	0.095384	0.993504	212
CCO099	7543	0.97	408.472	350.757	3.76197	0.052022	0.989129	261
CCO098	7543	0.97	293.968	290.243	3.91789	0.037854	0.992178	244
CCO097	7543	0.97	354.007	340.263	3.88498	0.038838	0.989262	255
CCO096	7543	0.97	335.932	339.081	3.8055	0.050304	0.989792	260
CCO095	7543	0.97	318.591	325.028	3.67956	0.053234	0.990587	256
CCO100	7543	0.97	439.137	402.032	3.76365	0.056242	0.987803	267
CCO109	7543	0.97	328.206	341.774	3.47469	0.081898	0.990322	257
CCOR150	7543	0.97	217.154	233.882	3.27282	0.084227	0.993902	173
CCOR149	7543	0.97	350.934	306.786	3.77588	0.046265	0.990852	223
CCOR148	7543	0.97	205.551	199.286	3.2443	0.075261	0.993902	150
CCOR147	7543	0.97	190.18	185.8	2.80319	0.137864	0.994564	153
CCOR165	7543	0.97	268.848	291.261	2.99616	0.116085	0.99125	198
CCOR145	7543	0.97	303.017	289.122	3.79682	0.047591	0.99178	243
CCOR144	7543	0.97	343.938	335.071	3.79919	0.050409	0.990057	269
CCOR151	7543	0.97	273.889	359.571	3.44734	0.07426	0.991383	211
CCOR143	7543	0.97	294.58	279.171	3.85217	0.037262	0.992046	236
CCOR142	7543	0.97	316.146	351.929	3.38182	0.072378	0.991118	194
CCOR146	7543	0.97	326.962	325.077	3.37875	0.103871	0.989924	252
CCOR152	7543	0.97	427.038	352.447	3.52308	0.069787	0.988466	254
CCOR159	7543	0.97	228.516	191.333	2.88574	0.105082	0.994564	123
CCOR154	7543	0.97	380.32	324.387	3.46906	0.05546	0.989527	225
CCOR155	7543	0.97	382.11	385.184	3.94581	0.045093	0.988599	289
CCOR156	7543	0.97	227.929	223.161	3.62249	0.050493	0.994697	198
CCOR157	7543	0.97	281.408	236.24	3.12069	0.08936	0.992841	179
CCOR158	7543	0.97	379.002	318.773	2.89973	0.144005	0.99019	196
CCOR160	7543	0.97	289.342	271.487	3.5911	0.064131	0.99178	223
CCOR161	7543	0.97	376.091	370.583	3.77837	0.049444	0.988201	289
CCOR162	7543	0.97	255.563	251	3.48796	0.061892	0.992576	196
CCOR163	7543	0.97	244.424	256.5	3.0698	0.099497	0.992443	190
CCOR141	7543	0.97	284.408	283	3.57348	0.073004	0.99178	222
CCOR164	7543	0.97	354.843	300.897	3.58035	0.068261	0.990852	220
CCOR153	7543	0.97	391.633	417.219	4.26785	0.028237	0.988599	303
CCOR140	7543	0.97	264.205	300.056	3.50918	0.059934	0.992178	205
CCOR124	7543	0.97	283.232	289.286	3.71294	0.046427	0.991383	215
CCOR138	7543	0.97	315.414	262.182	3.45503	0.086069	0.991648	203
CCOR114	7543	0.97	368.086	330.913	2.98244	0.123127	0.989924	207
CCOR166	7543	0.97	294.335	294.086	3.21324	0.108566	0.990985	229
CCOR115	7543	0.97	313.318	280	3.29437	0.071146	0.991515	184
CCOR116	7543	0.97	232.777	227	3.1097	0.088294	0.993106	176
CCOR117	7543	0.97	284.588	277.528	3.44989	0.078576	0.99178	225
CCOR118	7543	0.97	275.039	281	2.94588	0.133959	0.991383	201
CCOR119	7543	0.97	345.335	347.941	3.4902	0.093005	0.989394	255
CCOR120	7543	0.97	279.176	257.024	3.26018	0.081592	0.99178	212
CCOR121	7543	0.97	299.413	303.677	3.59182	0.069742	0.990852	228
CCOR122	7543	0.97	366.982	371.286	3.62011	0.07689	0.989394	281
CCOR123	7543	0.97	405.367	343.429	3.09338	0.105356	0.988599	239
CCOR139	7543	0.97	291.427	286.077	3.72281	0.052172	0.991648	236
CCOR125	7543	0.97	297.22	302.833	3.51917	0.054412	0.990587	220
CCOR127	7543	0.97	376.325	368.41	3.63026	0.069273	0.988201	268
CCOR128	7543	0.97	397.035	388	3.95087	0.044913	0.987936	297
CCOR129	7543	0.97	195.814	206.474	2.96017	0.117645	0.993902	152
CCOR130	7543	0.97	256.015	286	3.35532	0.074204	0.992443	202
CCOR131	7543	0.97	314.255	266.773	2.92514	0.111971	0.991648	178
CCOR132	7543	0.97	204.84	210.75	2.76441	0.126883	0.993902	159
CCOR133	7543	0.97	350.328	324	3.46818	0.074817	0.99072	219
CCOR134	7543	0.97	259.004	281.053	3.5679	0.053164	0.992178	191
CCOR135	7543	0.97	384.125	364.731	2.95017	0.191485	0.989129	237
CCOR136	7543	0.97	234.02	303.154	2.18202	0.330487	0.992046	167
CCOR137	7543	0.97	201.019	195	2.58534	0.177159	0.993504	146
CCOR126	7543	0.97	308.626	296.902	3.06668	0.13826	0.99072	238
CCOR167	7543	0.97	336.618	305.615	3.32205	0.088579	0.990985	218
CCOR204	7543	0.97	277.159	287.44	3.58293	0.060684	0.992178	219
CCOR169	7543	0.97	373.063	323.786	3.63431	0.054855	0.989924	222
CCOR199	7543	0.97	345.121	369.966	3.76468	0.060785	0.989394	261
CCOR200	7543	0.97	257.511	248.036	3.08776	0.130473	0.992311	189
CCOR201	7543	0.97	313.971	329.12	3.68758	0.051038	0.990322	224
CCOR202	7543	0.97	288.366	295	3.57599	0.056787	0.991383	230
CCOR203	7543	0.97	244.036	236.324	3.07299	0.179542	0.994432	211
CCOR205	7543	0.97	320.111	298.857	3.56224	0.057655	0.990455	238
CCOR206	7543	0.97	399.907	310.281	3.40885	0.075422	0.989527	214
CCOR207	7543	0.97	302.868	304.032	3.81027	0.056233	0.991913	245
CCOR208	7543	0.97	364.281	319.333	3.4453	0.069326	0.990322	222
CCOR209	7543	0.97	299.91	264.44	3.13035	0.149582	0.992178	196
CCOR210	7543	0.97	331.921	317.667	3.7686	0.04613	0.990057	256
CCOR198	7543	0.97	272.361	245.353	2.68143	0.164111	0.992708	158
CCOR211	7543	0.97	276.851	275.667	2.85337	0.177065	0.991515	201
CCOR213	7543	0.97	301.234	310.889	2.98462	0.162028	0.990852	224
CCOR214	7543	0.97	340.658	261	3.1345	0.099217	0.99125	196
CCOR215	7543	0.97	438.208	377.794	3.9188	0.040999	0.988068	260
CCOR216	7543	0.97	371.751	383.429	3.9807	0.039637	0.988599	279
CCOR217	7543	0.97	215.335	214.565	2.11203	0.289857	0.992708	150
CCOR218	7543	0.97	479.028	401.108	3.46868	0.08375	0.986875	270
CCOR219	7543	0.97	249.145	257.875	3.15554	0.085816	0.992311	189
CCOR220	7543	0.97	223.857	215.786	3.14077	0.121312	0.994167	182
CCOR221	7543	0.97	261.501	215.24	2.78652	0.139574	0.992841	158
CCOR222	7543	0.97	259.435	260.375	3.56105	0.043481	0.991648	179
CCOR113	7543	0.97	248.456	238	2.98133	0.111831	0.992443	181
CCOR212	7543	0.97	337.664	300.75	3.22131	0.09295	0.990852	203
CCOR197	7543	0.97	304.234	330.12	3.6275	0.052738	0.990322	225
CCOR196	7543	0.97	177.303	195	3.04935	0.109232	0.99483	138
CCOR195	7543	0.97	367.819	319.857	3.49817	0.074595	0.990322	226
CCOR170	7543	0.97	268.648	275.391	3.62279	0.054738	0.992178	201
CCOR171	7543	0.97	303.609	300.6	3.83133	0.042075	0.991515	243
CCOR172	7543	0.97	192.004	187.833	3.05949	0.090148	0.994432	140
CCOR173	7543	0.97	359.532	359.486	3.31729	0.10407	0.988731	263
CCOR174	7543	0.97	227.408	198.048	3.29536	0.07397	0.994564	159
CCOR175	7543	0.97	269.048	264.677	3.53939	0.06208	0.992576	215
CCOR176	7543	0.97	300.206	283.275	3.64414	0.056403	0.991118	228
CCOR177	7543	0.97	245.378	240.037	3.32601	0.071089	0.992974	189
CCOR178	7543	0.97	274.246	258.438	3.08045	0.131264	0.992841	169
CCOR179	7543	0.97	278.449	272.333	3.1532	0.094086	0.991383	203
CCOR180	7543	0.97	278.412	279.1	3.40893	0.064947	0.991648	214
CCOR181	7543	0.97	204.32	236.714	2.43646	0.219514	0.993106	142
CCOR182	7543	0.97	319.126	295.12	3.57149	0.057121	0.991648	217
CCOR183	7543	0.97	315.667	322	4.10187	0.033586	0.991913	261
CCOR184	7543	0.97	354.694	361.6	3.54523	0.066603	0.988864	262
CCOR185	7543	0.97	229.596	187.731	2.92742	0.104033	0.994299	153
CCOR186	7543	0.97	271.413	266.107	3.42771	0.099005	0.992178	205
CCOR187	7543	0.97	292.463	305.913	3.47489	0.09545	0.991648	221
CCOR188	7543	0.97	363.15	373.871	4.03984	0.046578	0.989659	277
CCOR189	7543	0.97	318.197	353.4	3.48482	0.093706	0.990587	254
CCOR190	7543	0.97	368.192	362.244	3.94844	0.036529	0.988466	271
CCOR191	7543	0.97	263.054	255.719	3.79973	0.038701	0.992841	211
CCOR192	7543	0.97	329.491	361.615	3.48249	0.081376	0.989924	252
CCOR193	7543	0.97	355.328	327.667	3.83883	0.039168	0.990455	233
CCOR194	7543	0.97	243.892	258.3	3.37285	0.084651	0.993106	192
CCOR168	7543	0.97	248.352	265.909	3.18919	0.085565	0.993504	159
CCOR112	7543	0.97	277.33	287.038	3.46245	0.062218	0.991118	202
CCOR062	7543	0.97	241.803	247	3.23087	0.09292	0.992974	194
CCOR110	7543	0.97	337.334	355.903	3.95565	0.047467	0.99072	278
CCOR029	7543	0.97	368.755	382	3.99762	0.039572	0.989262	292
CCOR030	7543	0.97	259.375	291.55	2.81268	0.166254	0.99178	197
CCOR031	7543	0.97	309.504	294.077	2.79909	0.179991	0.989924	221
CCOR032	7543	0.97	309.051	322.897	3.7713	0.044054	0.990852	242
CCOR033	7543	0.97	341.798	367.111	3.6156	0.064344	0.989527	253
CCOR034	7543	0.97	298.034	290.188	3.84086	0.049311	0.991913	233
CCOR035	7543	0.97	325.387	345.786	3.8648	0.041459	0.989924	244
CCOR036	7543	0.97	222.351	219.333	3.43235	0.06303	0.993902	181
CCOR037	7543	0.97	381.721	323.029	3.40119	0.085495	0.989527	235
CCOR038	7543	0.97	297.561	315.038	3.8132	0.039094	0.991118	230
CCOR039	7543	0.97	256.904	268.875	3.42532	0.068712	0.992311	200
CCOR028	7543	0.97	360.603	291.2	3.53154	0.061845	0.990852	213
CCOR040	7543	0.97	255.661	258.037	3.23838	0.092786	0.992576	201
CCOR042	7543	0.97	341.497	332.75	3.84041	0.064871	0.99125	284
CCOR043	7543	0.97	366.319	302.4	3.34235	0.07516	0.990587	203
CCOR044	7543	0.97	363.234	351	3.69777	0.052783	0.988731	266
CCOR045	7543	0.97	305.099	332.12	3.33325	0.086718	0.990322	227
CCOR046	7543	0.97	264.69	220.9	3.0503	0.084669	0.992974	152
CCOR047	7543	0.97	377.869	323.542	3.45418	0.074112	0.99019	211
CCOR048	7543	0.97	189.812	186.273	2.94157	0.128711	0.994564	149
CCOR049	7543	0.97	346.893	376	3.73643	0.059029	0.989262	268
CCOR050	7543	0.97	380.959	373.947	3.99437	0.044603	0.988731	280
CCOR051	7543	0.97	313.561	309.677	3.57247	0.063359	0.990852	234
CCOR052	7543	0.97	302.067	338.652	3.72688	0.051064	0.991515	251
CCOR041	7543	0.97	382.869	382.053	3.98606	0.038852	0.988201	279
CCOR053	7543	0.97	243.273	234.161	3.09607	0.086646	0.992841	188
CCOR027	7543	0.97	235.796	235.12	3.62001	0.048956	0.993636	190
CCOR025	7543	0.97	302.43	321.875	4.08923	0.043853	0.992708	260
CCOR111	7543	0.97	304.997	310.2	2.8412	0.18483	0.990455	225
CCOR001	7543	0.97	323.057	283.667	3.25999	0.101661	0.991515	209
CCOR002	7543	0.97	215.174	206.533	3.04286	0.112234	0.994167	175
CCOR003	7543	0.97	401.898	378.955	3.54919	0.063323	0.989129	228
CCOR004	7543	0.97	226.302	222	3.34697	0.066182	0.993636	175
CCOR005	7543	0.97	288.261	311.913	3.46968	0.073071	0.991648	227
CCOR006	7543	0.97	265.42	269.136	3.67963	0.048583	0.992311	194
CCOR008	7543	0.97	271.358	265.312	3.60484	0.058788	0.992046	210
CCOR009	7543	0.97	307.983	311.455	3.41981	0.07053	0.990455	234
CCOR010	7543	0.97	354.094	362.364	4.04357	0.035255	0.989527	269
CCOR011	7543	0.97	389.218	334.438	3.72052	0.067989	0.989792	243
CCOR026	7543	0.97	301.516	298.677	3.35721	0.083241	0.990852	223
CCOR012	7543	0.97	373.493	323.429	3.67081	0.049249	0.989924	242
CCOR014	7543	0.97	323.688	309.273	3.93471	0.041747	0.991383	262
CCOR015	7543	0.97	358.8	372.182	3.67008	0.073607	0.989262	274
CCOR016	7543	0.97	349.936	341.122	3.90322	0.048431	0.99019	286
CCOR017	7543	0.97	360.898	377.182	3.7398	0.051812	0.988731	269
CCOR018	7543	0.97	330.949	301.038	3.59283	0.057519	0.991118	216
CCOR019	7543	0.97	313.652	311.094	3.80027	0.047088	0.991118	242
CCOR020	7543	0.97	326.156	278.357	2.72194	0.149827	0.990985	197
CCOR021	7543	0.97	258.976	265.875	3.5315	0.06233	0.992311	197
CCOR022	7543	0.97	329.877	345.333	3.99853	0.033064	0.990322	248
CCOR023	7543	0.97	212.131	211.136	3.05366	0.105522	0.993769	162
CCOR024	7543	0.97	305.326	258.2	3.30471	0.068134	0.991515	191
CCOR013	7543	0.97	361.275	305.75	3.41854	0.081913	0.990587	217
CCOR054	7543	0.97	219.394	224	2.87658	0.133287	0.993504	168
CCOR007	7543	0.97	369.98	359.625	3.59077	0.071372	0.988864	287
CCOR056	7543	0.97	318.611	312	3.65705	0.058326	0.990852	243
CCOR086	7543	0.97	283.733	287.161	2.8306	0.134616	0.990587	207
CCOR087	7543	0.97	281.731	222.417	3.15142	0.082958	0.992974	165
CCOR088	7543	0.97	373.011	386.25	3.9593	0.048649	0.989129	294
CCOR089	7543	0.97	318.487	320.757	3.8466	0.049074	0.991118	261
CCOR090	7543	0.97	323.889	329.161	3.83684	0.049583	0.990587	249
CCOR091	7543	0.97	160.486	167.071	2.77683	0.125652	0.995493	127
CCOR092	7543	0.97	282.378	310.217	3.37048	0.102566	0.99178	228
CCOR093	7543	0.97	306.309	258.103	3.31726	0.081597	0.991913	195
CCOR094	7543	0.97	285.663	273.122	3.2275	0.142799	0.992974	245
CCOR095	7543	0.97	268.318	289.158	3.72473	0.054447	0.992708	211
CCOR096	7543	0.97	192.556	189.476	3.33438	0.075644	0.994962	156
CCOR085	7543	0.97	185.032	174.292	2.97767	0.090994	0.994962	145
CCOR097	7543	0.97	295.653	290.162	2.95435	0.14909	0.990587	223
CCOR099	7543	0.97	314.467	358.75	3.7962	0.0456	0.99072	238
CCOR100	7543	0.97	388.514	336.935	3.53874	0.066516	0.989394	235
CCOR101	7543	0.97	279.391	291.64	3.21262	0.107417	0.991515	211
CCOR102	7543	0.97	366.003	359.227	3.74798	0.051459	0.988864	280
CCOR103	7543	0.97	386.022	402.5	3.91503	0.050792	0.988599	295
CCOR104	7543	0.97	190.423	196.75	3.28002	0.073194	0.994697	148
CCOR106	7543	0.97	250.563	252.04	3.54119	0.060366	0.993106	199
CCOR107	7543	0.97	214.617	220.476	2.90076	0.131153	0.993769	169
CCOR108	7543	0.97	263.063	305.167	2.79532	0.166964	0.99125	186
CCOR055	7543	0.97	251.861	258.385	3.15818	0.091623	0.992443	197
CCOR109	7543	0.97	187.923	189.056	2.9776	0.11199	0.994962	150
CCOR098	7543	0.97	298.62	261.55	3.15624	0.089871	0.992178	176
CCOR084	7543	0.97	278.963	287.032	3.73171	0.048257	0.991913	228
CCOR105	7543	0.97	279.725	238	2.93195	0.109158	0.992576	161
CCOR082	7543	0.97	302.087	302.182	3.37333	0.090712	0.99072	229
CCOR083	7543	0.97	325.441	319.278	3.79897	0.051104	0.990985	256
CCOR059	7543	0.97	307.097	302.154	3.58687	0.052054	0.990852	242
CCOR060	7543	0.97	345.018	351.176	4.07578	0.035548	0.990455	276
CCOR057	7543	0.97	382.456	395.429	3.85136	0.05799	0.988068	281
CCOR063	7543	0.97	248.967	243	3.36681	0.073728	0.992708	188
CCOR064	7543	0.97	322.775	271.955	2.87693	0.161715	0.99178	186
CCOR065	7543	0.97	317.364	320	3.65964	0.051738	0.990322	247
CCOR066	7543	0.97	292.294	298.724	3.31485	0.088279	0.991383	227
CCOR067	7543	0.97	262.606	276.652	3.04327	0.101236	0.991515	189
CCOR068	7543	0.97	313.179	309.167	3.83663	0.042501	0.990852	244
CCOR069	7543	0.97	331.468	335.312	3.90387	0.048111	0.990852	262
CCOR061	7543	0.97	258.287	291.667	3.01482	0.121365	0.991913	190
CCOR071	7543	0.97	451.552	409.118	3.66173	0.060145	0.987273	275
CCOR081	7543	0.97	383.399	317.719	3.67772	0.054292	0.990057	231
CCOR070	7543	0.97	313.756	312.973	3.69056	0.063519	0.99125	255
CCOR080	7543	0.97	301.755	315.276	3.5783	0.053337	0.99072	232
CCOR079	7543	0.97	333.626	344.176	3.61379	0.086081	0.990455	269
CCOR078	7543	0.97	261.797	274.44	3.52053	0.069685	0.992178	206
CCOR077	7543	0.97	379.772	356.333	3.60051	0.06168	0.989394	251
CCOR058	7543	0.97	288.009	286.094	3.56997	0.062194	0.99178	227
CCOR076	7543	0.97	312.961	305.27	3.78131	0.050794	0.99072	240
CCOR075	7543	0.97	260.658	252.135	3.31938	0.080123	0.992708	212
CCOR074	7543	0.97	396.813	364.217	3.97512	0.037919	0.989792	237
CCOR073	7543	0.97	337.447	366.222	3.8021	0.049011	0.989659	255
CCOR072	7543	0.97	312.014	263.03	2.84217	0.164704	0.991383	200
HC127	7543	0.97	302.3	331.136	4.00407	0.044656	0.992311	256
HC128	7543	0.97	426.955	450.091	4.83334	0.01745	0.990852	379
HC129	7543	0.97	303.061	302.6	4.28853	0.03	0.993636	265
HC130	7543	0.97	343.987	349.935	4.55466	0.023688	0.994034	318
HC131	7543	0.97	296.12	293.029	4.20546	0.032392	0.994167	266
HC132	7543	0.97	356.119	349.365	4.07264	0.043013	0.99178	313
HC133	7543	0.97	403.735	380.6	4.14301	0.038032	0.988334	311
HC134	7543	0.97	330.382	327.824	3.742	0.047724	0.989924	244
HC135	7543	0.97	345.243	349.775	3.96363	0.072938	0.992178	307
HC137	7543	0.97	355.278	328.55	3.93645	0.046517	0.991118	218
HC147	7543	0.97	368.184	317.667	3.25865	0.093194	0.989792	229
HC138	7543	0.97	388.543	366.957	3.99214	0.037764	0.988731	291
HC139	7543	0.97	233.674	224.12	3.12617	0.103101	0.992974	169
HC140	7543	0.97	303.156	314.69	3.30686	0.080607	0.990057	219
HC142	7543	0.97	287.446	316.955	2.7992	0.196868	0.990587	204
HC143	7543	0.97	414.324	369.833	4.01877	0.035584	0.988864	273
HC144	7543	0.97	272.445	270.84	3.73266	0.044715	0.992443	207
HC145	7543	0.97	306.602	299.029	3.73112	0.045291	0.990852	232
HC126	7543	0.97	347.083	334.718	4.12842	0.03313	0.990587	271
HC146	7543	0.97	439.308	370.625	3.75365	0.044367	0.988334	251
HC136	7543	0.97	371.673	322.276	2.98825	0.165841	0.989924	224
HC141	7543	0.97	275.767	290.5	3.7803	0.062341	0.992443	224
HC114	7543	0.97	548.748	465.043	3.8976	0.0642	0.984887	328
HC124	7543	0.97	277.292	277	3.51436	0.061866	0.991913	216
HC103	7543	0.97	348.355	339	3.95573	0.044746	0.989924	264
HC102	7543	0.97	191.538	196.4	3.58975	0.046783	0.99483	147
HC148	7543	0.97	263.087	251.028	4.00751	0.033535	0.993769	221
HC104	7543	0.97	359.191	341.412	3.92188	0.044282	0.990057	287
HC105	7543	0.97	365.578	365.022	4.19429	0.032886	0.990587	311
HC106	7543	0.97	243.966	229.781	3.81898	0.03892	0.993769	196
HC107	7543	0.97	268.265	272.391	3.78328	0.045762	0.992443	203
HC108	7543	0.97	360.887	364.167	4.26993	0.030048	0.990587	305
HC109	7543	0.97	373.174	365.619	3.92947	0.038659	0.99019	237
HC110	7543	0.97	483.096	422.857	3.98889	0.043042	0.986743	305
HC125	7543	0.97	302.322	313.778	4.04347	0.032361	0.991913	246
HC111	7543	0.97	351.501	370.129	4.22374	0.029584	0.99019	283
HC113	7543	0.97	464.772	475.679	4.44984	0.025677	0.987008	386
HC115	7543	0.97	374.658	370.814	4.27801	0.030364	0.99019	308
HC116	7543	0.97	292.501	298	3.78901	0.03964	0.991383	233
HC117	7543	0.97	403.446	314.033	3.68578	0.06378	0.99019	224
HC118	7543	0.97	393.459	354.04	3.84756	0.041698	0.989792	237
HC119	7543	0.97	251.827	249.276	4.10864	0.027493	0.994564	221
HC120	7543	0.97	341.357	301.889	3.45577	0.079034	0.990852	215
HC121	7543	0.97	267.254	260.556	3.63271	0.04926	0.992046	195
HC122	7543	0.97	302.776	294.375	3.40296	0.066603	0.991913	180
HC123	7543	0.97	296.765	279.647	2.93118	0.131221	0.991913	172
HC112	7543	0.97	450.89	476.927	4.40041	0.028236	0.987008	361
HC149	7543	0.97	309.037	291.372	3.73587	0.059122	0.991383	243
HC175	7543	0.97	373.723	368.923	3.68114	0.069592	0.988466	273
HC151	7543	0.97	347.857	342	3.82323	0.053416	0.989394	263
HC178	7543	0.97	384.194	324.278	3.37697	0.107733	0.989792	243
HC179	7543	0.97	476.755	407.8	3.69568	0.060634	0.987936	244
HC180	7543	0.97	400.898	412.5	4.26919	0.028676	0.988599	305
HC181	7543	0.97	342.888	353.903	4.2445	0.031609	0.99072	276
HC182	7543	0.97	451.733	398	4.00064	0.031247	0.989262	218
HC183	7543	0.97	461.545	452.3	4.34172	0.030624	0.985947	341
HC184	7543	0.97	362.178	365.405	3.85043	0.053069	0.989394	280
HC185	7543	0.97	318.246	329.097	4.02535	0.044948	0.991383	262
HC186	7543	0.97	274.251	257.469	3.67734	0.048312	0.992178	204
HC187	7543	0.97	293.677	307.125	3.55577	0.064692	0.991118	215
HC188	7543	0.97	286.22	292.214	3.97427	0.034538	0.992046	229
HC189	7543	0.97	260.842	259.724	3.85581	0.041395	0.993106	214
HC190	7543	0.97	341.853	297.323	3.68429	0.057658	0.991118	226
HC191	7543	0.97	352.762	309.69	3.72454	0.0476	0.990587	224
HC192	7543	0.97	235.646	231	3.36766	0.071949	0.993371	182
HC193	7543	0.97	267.561	278	3.94407	0.046073	0.993371	229
HC194	7543	0.97	361.251	376.903	4.06722	0.028527	0.988599	259
HC195	7543	0.97	309.277	302.03	3.94013	0.040378	0.991383	239
HC196	7543	0.97	380.627	425.5	3.8976	0.043088	0.987803	276
HC101	7543	0.97	375.5	362.435	3.86339	0.053392	0.989262	292
HC197	7543	0.97	220.57	234.5	3.36306	0.073109	0.993636	164
HC177	7543	0.97	379.933	317.026	3.58237	0.059438	0.989659	238
HC150	7543	0.97	204.565	187.731	3.01109	0.105857	0.994299	153
HC176	7543	0.97	386.113	333.5	3.3349	0.093552	0.989792	229
HC173	7543	0.97	313.702	264.286	3.84948	0.038812	0.991913	212
HC152	7543	0.97	412.807	353.553	4.02536	0.035212	0.988996	264
HC153	7543	0.97	330.041	333	3.74844	0.043243	0.989659	242
HC154	7543	0.97	404.173	361.7	3.81977	0.047134	0.989129	251
HC155	7543	0.97	375.47	313.824	3.97035	0.035136	0.989924	230
HC156	7543	0.97	376.262	325.083	3.5316	0.071426	0.990057	248
HC157	7543	0.97	258.598	251.5	3.73362	0.038143	0.993371	164
HC158	7543	0.97	348.213	324	4.11909	0.037052	0.990852	273
HC159	7543	0.97	268.325	295.75	3.62575	0.045655	0.992708	172
HC160	7543	0.97	230.813	237.682	3.34489	0.067929	0.993371	182
HC161	7543	0.97	300.673	322.652	3.89534	0.054884	0.991515	235
HC162	7543	0.97	340.199	327.814	3.7205	0.049385	0.99019	265
HC163	7543	0.97	397.381	429.667	4.12708	0.038154	0.988201	311
HC164	7543	0.97	352.706	360.027	4.05045	0.037992	0.989924	283
HC165	7543	0.97	335.139	273.778	3.48965	0.074446	0.991383	216
HC166	7543	0.97	312.697	346.913	3.62644	0.053318	0.989924	223
HC167	7543	0.97	398.488	345.059	3.89282	0.051056	0.989792	259
HC168	7543	0.97	237.085	250.3	3.3543	0.075716	0.993106	184
HC169	7543	0.97	267.353	250.719	3.94365	0.034918	0.992841	206
HC170	7543	0.97	335.402	330.167	4.01858	0.040728	0.990852	265
HC171	7543	0.97	300.362	326.714	3.66071	0.051062	0.990852	215
HC172	7543	0.97	249.497	231.371	3.78085	0.036305	0.992974	192
HC174	7543	0.97	317.107	304.385	3.7369	0.046757	0.990322	237
HC100	7543	0.97	231.531	241.056	3.76805	0.041917	0.993371	173
HC045	7543	0.97	216.7	230.833	3.07961	0.099378	0.993239	160
HC098	7543	0.97	278.53	277.333	3.65294	0.075072	0.992576	226
HC025	7543	0.97	339.531	301.885	3.22461	0.096073	0.99072	209
HC026	7543	0.97	246.373	253.24	3.47402	0.060874	0.992841	196
HC027	7543	0.97	310.121	302.088	3.59412	0.063374	0.990587	229
HC028	7543	0.97	392.317	382.375	4.04143	0.039047	0.987936	280
HC029	7543	0.97	330.093	324.158	3.63607	0.078689	0.990322	255
HC030	7543	0.97	315.064	307.188	3.75076	0.057631	0.990985	236
HC031	7543	0.97	313.647	315.774	3.41862	0.094154	0.990322	231
HC032	7543	0.97	308.384	333.577	3.66683	0.047416	0.990587	238
HC033	7543	0.97	315.367	272.357	3.50394	0.067109	0.991913	207
HC034	7543	0.97	359.533	295.444	3.18169	0.111271	0.99072	206
HC035	7543	0.97	359.076	354	3.66395	0.060153	0.988864	271
HC036	7543	0.97	282.464	273.441	3.36842	0.081824	0.991648	216
HC037	7543	0.97	318.379	301.5	3.56326	0.081318	0.99072	249
HC038	7543	0.97	282.505	293.957	4.0473	0.033551	0.992576	227
HC039	7543	0.97	232.361	238.619	3.06856	0.10775	0.992974	173
HC040	7543	0.97	385.17	335.387	3.46231	0.073064	0.989527	236
HC041	7543	0.97	287.687	289.094	3.61141	0.052847	0.991118	220
HC042	7543	0.97	268.99	280.792	3.34234	0.074963	0.99178	202
HC043	7543	0.97	273.859	219.5	3.2255	0.078156	0.993636	149
HC044	7543	0.97	292.617	253.036	3.58474	0.051487	0.992311	194
HC046	7543	0.97	263.264	258.107	3.35167	0.091552	0.992178	197
HC024	7543	0.97	240.19	253	2.56229	0.252989	0.992443	177
HC047	7543	0.97	472.442	408.7	3.5991	0.072802	0.987538	263
HC023	7543	0.97	300.265	299.848	3.68973	0.068314	0.992178	248
HC021	7543	0.97	363.445	364.737	3.82771	0.051085	0.988864	273
HC198	7543	0.97	380.847	321.941	3.26715	0.115111	0.989394	229
HC001	7543	0.97	279.706	274.579	3.31053	0.096532	0.992046	228
HC002	7543	0.97	311.599	285.652	3.30035	0.080274	0.991515	198
HC003	7543	0.97	293.242	281.029	3.66438	0.047514	0.991118	216
HC004	7543	0.97	252.538	241.7	3.54987	0.060645	0.992841	194
HC005	7543	0.97	262.976	258.364	3.07591	0.089696	0.993371	147
HC006	7543	0.97	290.734	326.636	3.67231	0.062817	0.991515	235
HC007	7543	0.97	445.752	392.028	3.6386	0.07296	0.987406	268
HC008	7543	0.97	316.568	304.022	2.99784	0.185746	0.990587	250
HC009	7543	0.97	358.186	327.731	3.6587	0.049202	0.990057	221
HC010	7543	0.97	368.31	299.154	3.04237	0.132951	0.990057	228
HC011	7543	0.97	371.652	358	3.68054	0.061916	0.988731	288
HC012	7543	0.97	337.511	338.636	3.53931	0.064919	0.989129	238
HC013	7543	0.97	337.19	351.667	3.79438	0.045042	0.989792	263
HC014	7543	0.97	261.878	267.64	2.73564	0.190773	0.99178	192
HC015	7543	0.97	303.902	310.312	3.50401	0.076123	0.990852	237
HC016	7543	0.97	362.049	365.333	3.27647	0.12331	0.988334	259
HC017	7543	0.97	256.798	251.214	3.27616	0.076963	0.992046	188
HC018	7543	0.97	323.149	280.5	3.13384	0.107305	0.99125	198
HC019	7543	0.97	334.078	343.844	3.45754	0.088308	0.989659	250
HC020	7543	0.97	270.595	278.667	3.43656	0.057	0.991383	192
HC022	7543	0.97	318.803	326.69	3.47041	0.082103	0.990057	231
HC048	7543	0.97	319.279	311.278	3.04661	0.134938	0.989792	230
HC049	7543	0.97	303.562	267.731	3.01892	0.140405	0.99178	195
HC050	7543	0.97	361.025	375.758	3.7272	0.05903	0.988599	265
HC077	7543	0.97	401.828	345.886	3.78243	0.050302	0.989129	251
HC078	7543	0.97	235.456	238.12	3.24807	0.074126	0.992974	183
HC079	7543	0.97	262.902	266.103	3.40743	0.09442	0.992576	213
HC080	7543	0.97	289.751	274.487	3.64329	0.057827	0.99178	226
HC081	7543	0.97	310.845	310.875	3.7063	0.050283	0.990455	231
HC082	7543	0.97	269.372	280.077	3.71167	0.044629	0.992046	212
HC083	7543	0.97	308.794	308.091	3.6352	0.076873	0.991515	247
HC084	7543	0.97	279.801	275.333	3.16346	0.11609	0.991383	206
HC085	7543	0.97	406.494	328.037	3.37471	0.073744	0.989394	211
HC086	7543	0.97	357.529	338.188	3.46765	0.08199	0.989129	269
HC087	7543	0.97	449.298	382.333	3.69441	0.060193	0.987803	275
HC088	7543	0.97	357.914	302.091	3.31374	0.082384	0.990057	218
HC089	7543	0.97	314.294	270.1	3.55772	0.054334	0.991648	205
HC090	7543	0.97	256.902	256.786	3.74944	0.060554	0.994167	223
HC091	7543	0.97	426.154	411.294	4.07417	0.037994	0.98714	320
HC092	7543	0.97	375.041	362.1	4.01891	0.036057	0.988599	289
HC093	7543	0.97	297.296	315.4	3.44942	0.060763	0.990587	216
HC094	7543	0.97	327.151	317.383	3.6887	0.060593	0.990455	263
HC095	7543	0.97	312.89	265.517	3.23902	0.113672	0.991515	196
HC096	7543	0.97	300.147	319.158	4.29898	0.027201	0.992708	241
HC097	7543	0.97	287.492	289.032	3.59957	0.065721	0.991913	230
HC076	7543	0.97	423.709	392.64	3.75553	0.044219	0.988466	243
HC075	7543	0.97	486.08	430.486	3.91052	0.048452	0.98661	294
HC074	7543	0.97	280.416	220.207	1.85853	0.301525	0.99178	155
HC073	7543	0.97	309.42	310.5	3.92517	0.037112	0.99125	239
HC051	7543	0.97	294.274	254	3.62935	0.063167	0.992708	199
HC052	7543	0.97	471.422	418.5	3.94929	0.038365	0.986743	281
HC053	7543	0.97	195.961	177.4	2.47803	0.233419	0.993902	136
HC054	7543	0.97	253.618	243.294	2.45584	0.258899	0.992576	198
HC055	7543	0.97	354.991	348.812	3.53998	0.087762	0.990057	291
HC056	7543	0.97	394.768	397.579	3.99104	0.035383	0.987671	285
HC057	7543	0.97	339.638	310.043	3.4721	0.06615	0.990985	211
HC058	7543	0.97	354.085	352.385	3.63898	0.06564	0.988864	263
HC059	7543	0.97	370.346	308.107	3.54916	0.047685	0.990057	209
HC060	7543	0.97	310.047	305.774	3.33015	0.103808	0.990322	221
HC099	7543	0.97	328.932	319.026	3.74548	0.048998	0.990057	246
HC061	7543	0.97	328.726	268.933	3.02804	0.105054	0.990985	193
HC063	7543	0.97	496.803	402.6	3.69144	0.058875	0.986875	264
HC064	7543	0.97	357.396	349.024	3.61156	0.062433	0.988996	268
HC065	7543	0.97	222.894	235.667	2.8264	0.154122	0.993106	162
HC066	7543	0.97	169.013	165.136	1.99863	0.347587	0.994432	126
HC067	7543	0.97	383.736	321.27	3.33845	0.102775	0.989527	238
HC068	7543	0.97	274.877	251	2.61647	0.207648	0.992443	167
HC069	7543	0.97	274.292	268.125	3.44253	0.093556	0.992576	220
HC070	7543	0.97	250.124	262.3	3.69377	0.047774	0.993106	196
HC071	7543	0.97	377.782	321.6	3.07527	0.169122	0.989792	238
HC072	7543	0.97	305.476	305.897	3.29021	0.122319	0.990852	225
HC062	7543	0.97	421.054	363.364	3.66258	0.052366	0.988466	250
HC199	7543	0.97	306.374	304.568	3.33959	0.08551	0.990985	243
