# Supplementary material for: Dynamic changes of Bacterial Microbiomes in Oropharynx during Infection and Recovery of COVID-19 Omicron Variant
Source: PLoS Pathog. 2024 Apr 3;20(4):e1012075. doi: 10.1371/journal.ppat.1012075 (PMC10990182; doi:10.1371/journal.ppat.1012075)
Supplement: S19 Table — (XLSX) [file ppat.1012075.s026.xlsx]

## Sheet: Sheet1
S19 Table. The relative abundance and average composition at the phylum level among groups CCO (n=297), CCOR (n=222) and HC (n=199)
ID	CCO	CCOR	HC
Bacteroidota	0.433676	0.41023	0.313803
Firmicutes	0.300436	0.3173	0.27675
Proteobacteria	0.136462	0.155379	0.236908
Fusobacteriota	0.0658627	0.0623483	0.0934051
Actinobacteriota	0.0364621	0.0231653	0.0449859
Patescibacteria	0.0174705	0.015319	0.0222653
Campilobacterota	0.00542944	0.0109822	0.00702561
Bacteria_unclassified	0.00259913	0.00219807	0.00138131
Spirochaetota	0.00141477	0.00185047	0.00246969
Synergistota	8.95e-05	0.000369	0.000506
Cyanobacteria	7.47e-05	0.000799	4.53e-05
Desulfobacterota	1.31e-05	4.22e-05	0.000206
Deferribacterota	0	0	0.000185
Verrucomicrobiota	2.72e-06	5.5e-07	4.77e-05
Acidobacteriota	3.22e-06	1.14e-05	0
Chloroflexi	1.47e-06	2.39e-06	8.28e-06
Elusimicrobiota	1.85e-06	2.91e-06	3.15e-06
Deinococcota	0	0	3.12e-06
Planctomycetota	0	0	2.08e-06
Bdellovibrionota	6.06e-07	9.01e-08	9.05e-08
