# Supplementary material for: Dynamic changes of Bacterial Microbiomes in Oropharynx during Infection and Recovery of COVID-19 Omicron Variant
Source: PLoS Pathog. 2024 Apr 3;20(4):e1012075. doi: 10.1371/journal.ppat.1012075 (PMC10990182; doi:10.1371/journal.ppat.1012075)
Supplement: S20 Table — (XLSX) [file ppat.1012075.s027.xlsx]

## Sheet: Sheet1
S20 Table. The abundance and composition at the phylum level of all samples among groups CCO (n=297), CCOR (n=222) and HC (n=199)
phylum	CCO001	CCO202	CCO201	CCO200	CCO199	CCO198	CCO197	CCO203	CCO196	CCO194	CCO193	CCO192	CCO191	CCO190	CCO189	CCO195	CCO205	CCO206	CCO207	CCO222	CCO221	CCO220	CCO219	CCO218	CCO217	CCO216	CCO215	CCO214	CCO213	CCO212	CCO211	CCO210	CCO209	CCO208	CCO188	CCO223	CCO187	CCO185	CCO165	CCO164	CCO163	CCO162	CCO161	CCO160	CCO166	CCO159	CCO157	CCO156	CCO155
Acidobacteriota	0	0	0	0	2.1e-05	0	0	0	0	0	0	0.000111	0	0	0	0	0	0	0	0	0	0	0	0	0	0	4.2e-05	0	0	0	3e-05	0	1.9e-05	0	0	0	0	0	0	0	0	0	0	0	0	0	0	0	0
Actinobacteriota	0.014519	0.00564	0.023482	0.027763	0.113019	0.036933	0.022605	0.039113	0.064552	0.033662	0.052945	0.118606	0.119422	0.036583	0.001944	0.041775	0.016862	0.073457	0.026819	0.013556	0.003226	0.004819	0.021962	0.037955	0.023554	0.034905	0.023191	0.033953	0.173303	0.005362	0.003859	0.044442	0.042834	0.062397	0.006357	0.012093	0.008245	0.024305	0.047455	0.078428	0.001373	0.018446	0.047761	0.034015	0.016592	0.030649	0.035604	0.007106	0.007628
Bacteria_unclassified	0.003438	0.006214	0.006933	0.005194	0.000852	0.002623	0.001919	0.002608	0.001051	0.000663	0.001656	4.5e-05	0.001886	0.002504	0.002182	0.001269	0.00106	0.001375	0.003841	0.003741	0.001184	0.005966	0.001252	0.001404	0.001046	0.004322	0.001777	0.003495	0.00094	0.001825	0.003244	0.006196	0.000738	0.001224	0.00365	0.004732	0.002571	0.003166	0.005177	0.002069	0.006288	0.001217	0.001597	0.000934	0.00143	0.002198	0.002591	0.003913	0.00216
Bacteroidota	0.410439	0.17491	0.154001	0.273177	0.351554	0.241928	0.386183	0.391419	0.376207	0.578657	0.335819	0.171926	0.366963	0.309226	0.456483	0.324672	0.5513	0.407324	0.552888	0.617315	0.601498	0.318158	0.307983	0.333145	0.481617	0.506614	0.544391	0.410597	0.323991	0.646253	0.277286	0.330411	0.526575	0.436477	0.429951	0.484987	0.419411	0.347818	0.382948	0.344861	0.408928	0.587263	0.622345	0.414939	0.628835	0.439573	0.555443	0.558839	0.50538
Bdellovibrionota	0	0	0	0	0	0	0	0	0	0	0	0	0	0	0	0	0	0	0	0	0	0	0	0	0	0	0	0	0	0	0	0	0	0	0	0	0	0	0	0	0	0	0	0	0	0	0	0	0
Campilobacterota	0.000515	0.000627	0.001577	0.00126	0.005185	0.005446	0.008151	0.002493	0.014427	0.010272	0.018511	0.011586	0.007646	0.003549	0.001057	0.003972	0.004392	0.008735	0.003788	0.007204	0.002852	0.00152	0.006571	0.034068	0.008154	0.006029	0.003903	0.001673	0.002393	0.018331	0.003641	0.001616	0.008378	0.010762	0.007914	0.001837	0.001919	0.00336	0.002946	0.001756	0.001945	0.003226	0.004484	0.005291	0.014726	0.006538	0.007516	0.004493	0.004818
Chloroflexi	0	0	5.6e-05	0	0	2.3e-05	0	0	2e-05	3e-05	2.6e-05	1.6e-05	0	3.4e-05	0	0	0	0	0	0	0	0	0	0	0	0	0	0	0	0	0	0	0	0	0	0	0	0	0	0	0	0	0	0	0	4.8e-05	0	0	0
Cyanobacteria	0	0	0	3.4e-05	2.4e-05	3.7e-05	0.000212	5.4e-05	0.004331	2.9e-05	7.9e-05	0.000282	0	0	0	0	0	0	0	0	0	0	0	0	0	0	0	0	0	0	0	0	0	0	0	0	0	0	0	0	0	0	3e-05	0	0	3.9e-05	0	0	0
Deferribacterota	0	0	0	0	0	0	0	0	0	0	0	0	0	0	0	0	0	0	0	0	0	0	0	0	0	0	0	0	0	0	0	0	0	0	0	0	0	0	0	0	0	0	0	0	0	0	0	0	0
Deinococcota	0	0	0	0	0	0	0	0	0	0	0	0	0	0	0	0	0	0	0	0	0	0	0	0	0	0	0	0	0	0	0	0	0	0	0	0	0	0	0	0	0	0	0	0	0	0	0	0	0
Desulfobacterota	0	0	0	0	0	0	0	0	2e-05	2.3e-05	2.8e-05	0.000226	2.8e-05	0	0	0	0	0	2.5e-05	0	0	0	0	0	0	0	0	0	0	0	2.9e-05	0	0	0	0	0	0	3.4e-05	0	0	0	2.8e-05	0	0.000119	0	0	3.6e-05	0	0
Elusimicrobiota	0	0	0	0	0	0	0	0	6e-05	0	0	0	0	0	0	0	0	0	0	0	0	0	3.5e-05	0	0	0	0	0	0	0	0	0	0	0	0	0	0	0	0	0	4.3e-05	0	0	0	0	4.7e-05	0	0	0
Firmicutes	0.136341	0.524495	0.226983	0.477343	0.446581	0.596107	0.23507	0.319384	0.314456	0.334694	0.268819	0.208296	0.401127	0.17769	0.119936	0.307196	0.305043	0.421367	0.258897	0.238003	0.090701	0.201344	0.200915	0.444313	0.386816	0.158075	0.339839	0.189665	0.396741	0.23784	0.235143	0.442802	0.302131	0.351957	0.253488	0.247275	0.175211	0.267012	0.283577	0.49319	0.194545	0.360337	0.256678	0.429655	0.147742	0.33123	0.319037	0.171533	0.097828
Fusobacteriota	0.112352	0.06462	0.035362	0.042855	0.0434	0.01119	0.133462	0.056682	0.103469	0.02533	0.063572	0.138448	0.017485	0.097546	0.074939	0.041877	0.045878	0.037603	0.03092	0.047776	0.258729	0.051096	0.174123	0.128553	0.036079	0.057062	0.033585	0.116565	0.049853	0.059636	0.059529	0.010862	0.065055	0.078786	0.051358	0.02635	0.056254	0.059109	0.041167	0.015693	0.074647	0.02207	0.013384	0.052095	0.063482	0.026831	0.048989	0.100809	0.126336
Patescibacteria	0.039735	0.021426	0.010253	0.011733	0.01447	0.018136	0.011468	0.00674	0.009913	0.005917	0.008876	0.021227	0.005474	0.013076	0.012183	0.005332	0.018016	0.033009	0.006688	0.008509	0.019883	0.009177	0.04103	0.009018	0.044539	0.032918	0.027859	0.00699	0.020691	0.009679	0.016419	0.004202	0.027297	0.02994	0.006475	0.020319	0.074721	0.006814	0.01779	0.00388	0.000308	0.001242	0.020495	0.02167	0.036371	0.014565	0.010739	0.006298	0.013856
Planctomycetota	0	0	0	0	0	0	0	0	0	0	0	0	0	0	0	0	0	0	0	0	0	0	0	0	0	0	0	0	0	0	0	0	0	0	0	0	0	0	0	0	0	0	0	0	0	0	0	0	0
Proteobacteria	0.282287	0.200959	0.540473	0.16061	0.024802	0.087256	0.197951	0.179509	0.102653	0.005892	0.246229	0.321197	0.079046	0.355543	0.330871	0.270616	0.056347	0.016908	0.115802	0.063209	0.021407	0.407814	0.244339	0.011332	0.017281	0.199295	0.025226	0.236888	0.031639	0.020583	0.399599	0.158717	0.026256	0.028394	0.239276	0.20123	0.260162	0.287121	0.21856	0.060057	0.311158	0.005278	0.033226	0.032763	0.08998	0.147823	0.015409	0.146732	0.240516
Spirochaetota	0.000374	0.001081	0.000853	3.1e-05	9.2e-05	0.000299	0.002817	0.001739	0.008114	0.004427	0.002853	0.006198	0.000923	0.00392	0.000266	0.00321	0.001048	0.000222	0.000302	0.000687	0.00052	0.000106	0.001665	0.000161	0.000815	0.000731	0.000108	0.000137	0.000449	0.000491	0.001194	0.000752	0.000664	6.3e-05	0.001499	0.001067	0.001473	0.001261	0.00038	6.6e-05	0.000765	0.000682	0	0.007994	0.000842	0.000459	0.004492	0.000244	0.001478
Synergistota	0	2.8e-05	2.7e-05	0	0	2.2e-05	0.000162	0.000259	0.000727	0.000404	0.000587	0.001836	0	0.000329	0.000139	8.1e-05	5.4e-05	0	3e-05	0	0	0	0.000125	0	9.9e-05	4.9e-05	7.9e-05	3.7e-05	0	0	2.7e-05	0	5.3e-05	0	3.2e-05	0.00011	3.3e-05	0	0	0	0	0.000211	0	0.000525	0	0	0.000144	3.3e-05	0
Verrucomicrobiota	0	0	0	0	0	0	0	0	0	0	0	0	0	0	0	0	0	0	0	0	0	0	0	5.1e-05	0	0	0	0	0	0	0	0	0	0	0	0	0	0	0	0	0	0	0	0	0	0	0	0	0
[truncated: 669 more columns]
