# Supplementary material for: Dynamic changes of Bacterial Microbiomes in Oropharynx during Infection and Recovery of COVID-19 Omicron Variant
Source: PLoS Pathog. 2024 Apr 3;20(4):e1012075. doi: 10.1371/journal.ppat.1012075 (PMC10990182; doi:10.1371/journal.ppat.1012075)
Supplement: S21 Table — (XLSX) [file ppat.1012075.s028.xlsx]

## Sheet: Sheet1
S21 Table. The relative abundance and average composition at the genus level among groups CCO (n=297), CCOR (n=222) and HC (n=199)
ID	CCO	CCOR	HC
Prevotella	0.346181	0.328493	0.186627
Streptococcus	0.123139	0.131968	0.117064
Neisseria	0.0937159	0.114762	0.148882
Veillonella	0.109737	0.117797	0.0726764
Fusobacterium	0.0465506	0.047449	0.0640766
Alloprevotella	0.040987	0.0389259	0.0513154
Porphyromonas	0.036383	0.0317074	0.0495593
Haemophilus	0.0304325	0.0256724	0.0574655
Actinomyces	0.0242227	0.0125103	0.0222896
Leptotrichia	0.0185548	0.0145327	0.0284198
Granulicatella	0.0108292	0.00664184	0.009734
Gemella	0.00712819	0.0100462	0.00934053
Rothia	0.00541002	0.00649793	0.0137527
Capnocytophaga	0.00530409	0.00581651	0.0136363
Saccharimonadaceae_TM7x	0.00720994	0.00690111	0.00936278
Campylobacter	0.00542163	0.0109733	0.0067245
[Eubacterium]_nodatum_group	0.00567685	0.00642316	0.00330506
Selenomonas	0.00370576	0.0074122	0.00350308
Absconditabacteriales_(SR1)	0.00390738	0.00272874	0.0083834
Oribacterium	0.00376734	0.00466495	0.00402649
Peptostreptococcus	0.0037797	0.00250101	0.00641522
Actinobacillus	0.00126707	0.00312568	0.00933049
Megasphaera	0.00430239	0.00384661	0.00394374
Lachnoanaerobaculum	0.00341651	0.00258945	0.00656973
Atopobium	0.00496353	0.00301258	0.00256972
Clostridia_UCG-014	0.0036753	0.0044805	0.00279473
Saccharimonadales	0.00419402	0.00366549	0.00227782
Solobacterium	0.00399936	0.00200197	0.00368994
Lautropia	0.00158602	0.00513054	0.00361966
Moraxella	0.00117429	0.00146068	0.00745785
Bacteria_unclassified	0.00259913	0.00219807	0.00138131
Aggregatibacter	0.00143444	0.00137895	0.00381163
Lactobacillales_P5D1-392	0.00284243	0.00196091	0.00095093
Treponema	0.00141215	0.00184604	0.00246645
Stomatobaculum	0.00134005	0.00142648	0.00291292
Veillonellaceae_unclassified	0.00259089	0.00172622	0.000542141
Bergeyella	0.00167317	0.00132685	0.00148059
Candidatus_Saccharimonas	0.00169913	0.00135947	0.00118847
Tannerella	0.000924226	0.00115355	0.00206894
Filifactor	0.000564603	0.00155761	0.00194953
Bacteroides	3.47744e-05	4.54144e-05	0.00441634
Burkholderiales_unclassified	0.00123665	0.00113583	0.000762015
Dialister	0.000880892	0.00101408	0.00135155
Burkholderia-Caballeronia-Paraburkholderia	0.00227274	0.000307757	0
Parvimonas	0.000649882	0.000384982	0.0020881
Catonella	0.000705354	0.00117673	0.00111512
Butyrivibrio	0.00124196	0.00114435	0.00029691
Lachnospiraceae_uncultured	0.000407165	0.000424158	0.0022528
Faecalibacterium	9.46801e-06	1.91892e-06	0.00259786
Prevotellaceae_unclassified	0.000899327	0.000847392	0.000284362
Others	0.0139593	0.0138456	0.037268
