# Supplementary material for: Dynamic changes of Bacterial Microbiomes in Oropharynx during Infection and Recovery of COVID-19 Omicron Variant
Source: PLoS Pathog. 2024 Apr 3;20(4):e1012075. doi: 10.1371/journal.ppat.1012075 (PMC10990182; doi:10.1371/journal.ppat.1012075)
Supplement: S22 Table — (XLSX) [file ppat.1012075.s029.xlsx]

## Sheet: Sheet1
S22 Table. The abundance and composition at the genus level of all samples among groups CCO (n=297), CCOR (n=222) and HC (n=199)
genus	CCO001	CCO202	CCO201	CCO200	CCO199	CCO198	CCO197	CCO203	CCO196	CCO194	CCO193	CCO192	CCO191	CCO190	CCO189	CCO195	CCO205	CCO206	CCO207	CCO222	CCO221	CCO220	CCO219	CCO218	CCO217	CCO216	CCO215	CCO214	CCO213	CCO212	CCO211	CCO210	CCO209	CCO208	CCO188	CCO223	CCO187	CCO185	CCO165	CCO164	CCO163	CCO162	CCO161	CCO160	CCO166	CCO159	CCO157	CCO156	CCO155
Abiotrophia	0.000143	0.002979	0.007648	0.001668	0.000508	0.003801	0.003263	0.000197	0.001107	3.2e-05	0.000233	0	0.000334	0.000421	3.1e-05	0.0005	0.000692	0	0.000517	0.000468	7.7e-05	0	9.8e-05	0.000223	0.000435	0.000417	0.000797	0.000258	0.001496	0.000162	0.000874	0.004614	0.000753	0.000328	0.000154	0.000108	0.003565	0.001504	0.000586	0	0.001884	2.5e-05	0.000256	0.001687	0.000284	0.000328	0.000779	0.000225	0.000612
Absconditabacteriales_(SR1)	0.029609	0.002964	0.006162	9.9e-05	0.000219	0.000375	0.004196	0.001063	0.001359	4.3e-05	0.004292	0.005177	7.3e-05	0.002947	0.009521	0.000336	0.000454	4.9e-05	0.000133	0.000779	0.01742	0.003089	0.029499	0.000144	6.8e-05	0.008835	0.000178	0.000134	0	7.6e-05	0.003911	0.003061	0.000375	0.00016	0.000145	0.002424	0.036335	0.001111	0.00898	5.6e-05	0.000136	6.9e-05	2.8e-05	0.000901	0.025303	0.002653	0.000497	0.00028	0.006501
Acholeplasma	0	0	0	0	0	0	9.1e-05	0	0.001453	0.001478	9.1e-05	0.000265	7e-05	0	0	0.000522	0	0	0	0	0	2.7e-05	4.9e-05	0	0	0	4.1e-05	0	0	0	3.5e-05	0	4.4e-05	0	0	0	0.000323	0	0	0	0	0.0001	0	0.000226	0	0	0.000859	0	3.7e-05
Achromobacter	0	0	0	0	0	0	0	0	0	0	0	0	0	0	0	0	0	0	0	0	0	0	0	0	0	0	0	0	0	0	0	0	0	0	0	0	0	0	0	0	0	0	0	0	0	0	0	0	0
Acidovorax	0	0	0	0	0	0	0	0	0	0	0	0	0	0	0	0	0	0	0	0	0	0	0	0	0	0	0	0	0	0	0	0	0	0	0	0	0	0	0	0	0	0	0	0	0	0	0	0	0
Acinetobacter	0	0	0	0	0	1.7e-05	0	0	2.2e-05	0	0	0.000821	0	0	0	2.6e-05	0	0	0	0	0	0	0	0	0	0	0	0	0	0	0	0	0	0	0	0	0	0	0	7.3e-05	0	0	0	0	0	0	0	0	0
Actinobacillus	9.4e-05	0.00547	0.010903	0.000407	0.000618	0.001869	0.002354	0.000105	0.002031	0.000328	0.00122	0.002118	0.000132	0	0.00115	0.000366	8.5e-05	0.000162	0.000417	4.1e-05	8.2e-05	0.000233	0.000217	0.000132	0.000292	0.001439	0.000224	0	0	3.3e-05	0.005849	0	0.000355	0	0.002327	0	0.001194	0.009403	0	0.000469	0.004523	0.000322	0.001151	3.1e-05	0.002862	0.000225	0.000363	0.000104	0.000221
Actinobacteria_unclassified	0.000131	0	6.2e-05	0.000245	3.3e-05	0.000124	0	0.000421	0.000156	0.000109	0.000127	1.7e-05	0.000499	2.5e-05	0	4.9e-05	2.1e-05	0.00022	0.000348	4.6e-05	7.7e-05	0	0	0.000159	0	9.5e-05	0.000112	0	0.001052	3.4e-05	3.1e-05	0.000399	0.000114	0.000323	0	0.000211	2.5e-05	9e-05	0.000396	0.000477	0	0.000144	0.000183	0.000154	3.9e-05	0.000237	0.000185	4.1e-05	0
Actinomyces	0.007928	0.004295	0.003185	0.020027	0.021971	0.017465	0.011215	0.022396	0.038281	0.02489	0.03205	0.051016	0.097428	0.029997	0.00093	0.023824	0.004928	0.064118	0.015263	0.008926	0.002129	0.003357	0.019163	0.032029	0.018075	0.031028	0.020261	0.030339	0.158784	0.001999	0.001621	0.027427	0.029166	0.045068	0.003142	0.006077	0.003651	0.0149	0.036361	0.067679	0.000936	0.010873	0.028279	0.02732	0.007856	0.019063	0.019098	0.002604	0.003736
Actinomycetaceae_F0332	0	0	0.000225	3.1e-05	0	2.3e-05	0.000279	0.000163	0.000249	7e-05	0.01054	0.004611	0	0.000825	3.6e-05	0.001125	5.2e-05	0	0	0	0	0	0	6.9e-05	0	0	0	0	0	0	0	0	0	0	3.3e-05	0	3.4e-05	0.000542	0	0	0	6.4e-05	0	5.8e-05	0	0	7.9e-05	0	0
Actinomycetaceae_unclassified	0	0	0	0	0	0	2.8e-05	0	0.00022	0	0.000135	0	0	0	0	0	0	0	0	0	0	0	0	0	0	0	0	0	0	0	0	0	0	0	0	0	0	0	0	0	0	0	0	0	0	0	0	0	0
Actinotignum	0	0	0	0	0	0	0	0	0	0	0	0	0	0	0	0	0	0	0	0	0	0	0	0	0	0	0	0	0	0	0	0	0	0	0	0	0	0	0	0	0	0	0	0	0	0	0	0	0
Adhaeribacter	0	0	0	0	0	0	0	0	0	0	0	0	0	0	0	0	0	0	0	0	0	0	0	0	0	0	0	0	0	0	0	0	0	0	0	0	0	0	0	0	0	0	0	0	0	0	0	0	0
Aerococcus	0	0	0	0	0	0	0	0	0	0	0	0	0	0	0	0	0	0	0	0	0	0	0	0	0	0	0	0	0	0	0	0	0	0	0	0	0	0	0	0	0	0	0	0	0	0	0	0	0
Aeromicrobium	0	0	0	0	0	0	0	0	0	0	0	0	0	0	0	0	0	0	0	0	0	0	0	0	0	0	0	0	0	0	0	0	0	0	0	0	0	0	0	0	0	0	0	0	0	0	0	0	0
Aeromonas	0	0	0	0	0	0	0	0	0	0	0	0	0	0	0	0	0	0	0	0	0	0	0	0	0	0	0	0	0	0	0	0	0	0	0	0	0	0	0	0	0	0	0	0	0	0	0	0	0
Agathobacter	0	0	0	0	0	0	0	0	0	0	0	0	0	0	0	0	0	0	0	0	0	0	0	0	0	0	0	0	0	0	0	0	0	0	0	0	0	0	0	0	0	0	0	0	0	0	0	0	0
Aggregatibacter	0.000429	0.005693	0.032248	0.001281	0.001109	0.001536	0.008401	0.002809	0.006971	0.000336	0.010038	0.012172	0.000296	0.007336	0.009949	0.02477	0.002317	0	0.000241	0.000173	0.000144	0.000463	0.003168	0.000392	0.000246	0.000982	0.000408	0.000703	0.000335	0.000256	0.000621	0	0.00037	0.000407	0.003541	0.000432	0.005165	0.015723	0.000691	0.000847	0.001745	0.000269	4.9e-05	0.002336	0.001029	0.000462	0.000948	0.002411	0.000668
Akkermansia	0	0	0	0	0	0	0	0	0	0	0	0	0	0	0	0	0	0	0	0	0	0	0	5.1e-05	0	0	0	0	0	0	0	0	0	0	0	0	0	0	0	0	0	0	0	0	0	0	0	0	0
Alcaligenes	0	0	0	0	0	0	0	0	0	0	0	2.2e-05	0	0	0	0	0	0	0	0	0	0	0	0	0	0	0	0	0	0	0	0	0	0	0	0	0	0	0	0	0	0	0	0	0	0	0	0	0
Aliidiomarina	0	0	0	0	0	0	0	0	0	0	0	0	0	0	0	0	0	0	0	0	0	0	0	0	0	0	0	0	0	3.7e-05	0	0	0	0	0	0	0	0	0	0	0	0	0	0	0	0	0	0	0
Aliihoeflea	0	0	0	0	0	0	0	0	0	0	0	0	0	0	0	0	0	0	0	0	0	0	0	0	0	0	0	0	0	0	0	0	0	0	0	0	0	0	0	0	0	0	0	0	0	0	0	0	0
Alistipes	0	0	0	0	0	0	0	0	0	0	0	0	0	0	0	0	0	1.6e-05	0	0	0	0	0	0	0	0	0	0	0	0	0	0	0	0	0	0	0	0	0	0	0	0	0	0	0	0	0	0	0
Aliterella	0	0	0	0	0	0	0	0	0	0	0	0	0	0	0	0	0	0	0	0	0	0	0	0	0	0	0	0	0	0	0	0	0	0	0	0	0	0	0	0	0	0	0	0	0	0	0	0	0
Alkanindiges	0	0	0	0	0	0	0	0	0	0	0	0	0	0	0	0	0	0	0	0	0	0	0	0	0	0	0	0	0	0	0	0	0	0	0	0	0	0	0	0	0	0	0	0	0	0	0	0	0
Allisonella	0	0	0	0	0	0	0	0	0	0	0	0	0	0	0	0	0	0	0	0	0	0	0	0	0	0	0	0	0	0	0	0	0	0	0	0	0	0	0	0	0	0	0	0	0	0	0	0	0
Alloprevotella	0.096948	0.031643	0.00613	0.029701	0.025474	0.038353	0.026254	0.021075	0.037356	0.063219	0.027613	0.013685	0.010866	0.030141	0.086511	0.019151	0.037809	0.030452	0.0435	0.045098	0.010172	0.029422	0.018993	0.005938	0.014453	0.035398	0.027508	0.004152	0.009658	0.058084	0.007429	0.017412	0.063345	0.033729	0.042715	0.030326	0.13852	0.030882	0.021726	0.044301	0.043988	0.008695	0.006585	0.060641	0.111405	0.04904	0.033682	0.050854	0.094204
Allorhizobium-Neorhizobium-Pararhizobium-Rhizobium	0	2.7e-05	0	0	0	0	0	0	2.5e-05	0	0	0.000352	0	0	0	0	0	0	0	0	0	0	0	0	0	0	0	3.2e-05	0	0	0	0	0	0	0	0	0	0	0	0	0	0	3.1e-05	0	0	0	0	0	0
Alloscardovia	0	0	0	0	0	0	0	0	2.2e-05	0	0	0	0	0	0	0	0.00016	0	0	0	0	0	0	0	0	0	0	0	0	0	0	0	4e-05	0.000222	0	0	0	0	8.5e-05	0	3.6e-05	0	0	0	0	0	7.7e-05	0	0
Alysiella	0.000524	0	5.1e-05	3.1e-05	0	4.9e-05	0.00016	0	0.000357	0	0.000142	0.000286	0.000103	2.4e-05	0.000109	2.2e-05	0	0	0	0	0	0.000383	0.000322	7.1e-05	0	0	0.000163	0.000162	0	0	0.001105	0	0	0	7.5e-05	0.00019	0.000109	7.4e-05	0.000135	0	0.000149	3.3e-05	0	0	0.000381	0.000169	0	0	0.000149
Amnibacterium	0	0	0	0	0	0	3e-05	0	0	0	0	1.7e-05	0	0	0	0	0	0	0	0	0	0	0	0	0	0	0	0	0	0	0	0	0	0	0	0	0	0	0	0	0	0	0	0	0	0	0	0	0
Amnipila	5.2e-05	0	0	3e-05	0	0	8.7e-05	0	0.000115	0	0.001361	0.001335	4.2e-05	0.000836	0.000484	6.9e-05	0	0	2.4e-05	0.002336	0.000133	5.2e-05	0.001128	0	0	0.000124	0	0	3.3e-05	0	0.000227	8e-05	0	0	6.5e-05	0.000361	0.000211	0	0.000601	0.00025	0	0	0	0.000201	0.00047	0.000291	0.000234	0.000303	0.000194
Anaerococcus	0	0	0	0	0	0	0	0	0	0	0	0	0	0	0	0	0	0	0	0	0	0	0	0	0	0	0	0	0	0	0	0	0	0	0	0	0	0	0	0	0	0	0	0	0	0	0	0	0
Anaeroglobus	0	0.000108	3.1e-05	0	0.000149	7.7e-05	0.000811	0.00014	0.001652	0.000249	0.00016	0.000416	1.4e-05	8.2e-05	3.5e-05	0	6.7e-05	0	0	0	0.000243	0	0	0.000112	3.6e-05	0	7.7e-05	0.000178	2.2e-05	0	0	2.4e-05	3.9e-05	0	0	0.000164	0.00023	0	0	0	0	7.2e-05	0	0	0	0	4.3e-05	0	0
Anaerostipes	0	0	0	0	0	0	0	0	0	0	0	0	0	0	0	0	0	0	0	0	0	0	0	0	0	0	0	0	0	0	0	0	0	0	0	0	0	0	0	0	0	0	0	0	0	0	0	0	0
Anaerotruncus	0	0	0	0	0	0	0	0	0	0	0	0	0	0	0	0	0	0	0	9.9e-05	0	0	9.2e-05	0	0	0	0	0	2.3e-05	0	0	0	0	0	0	0	0	0	0	0	0	0	0	0	0	0	0	0	0
Anaerovoracaceae_Family_XIII_AD3011_group	0	0	0	0	0	0	0	0	0	0	2.1e-05	3e-05	0	3e-05	0	0	0	0	0	0	0	0	0	0	0	0	0	0	0	0	0	0	0	0	0	0	0	0	0	0	0	0	0	0.000102	0	0	0	0	0
Anaerovoracaceae_Family_XIII_UCG-001	0	5.6e-05	5.1e-05	0	0	0	0.000126	5.9e-05	0.000642	8.9e-05	5.7e-05	0.000186	7.2e-05	9.3e-05	7.1e-05	0	0.000113	0.000132	0.000253	0.000161	6.4e-05	0.000219	0.000126	0	0.00012	4.7e-05	0.000355	0	2.6e-05	0.000494	0.000156	0.000241	0.000346	0	6.8e-05	0.000139	6.3e-05	1.8e-05	0.00022	3.3e-05	0	0	0	9.3e-05	4.5e-05	0	0.00036	3.6e-05	0
Anaerovoracaceae_uncultured	0	0	2.8e-05	0	0	0	0.000227	5.2e-05	0.000202	6e-05	6.9e-05	0.000164	0	0.000136	0	2.4e-05	2.6e-05	0	2.9e-05	0	0	0	4.2e-05	0	0	0	0	0	0	0	0	6.3e-05	1e-05	0	0	0	3.4e-05	3e-05	0	3.3e-05	0	3.1e-05	0	0.000731	4.5e-05	0	6.4e-05	0	0
Aquabacterium	0	0	0	0	0	0	0	0	0	0	0	0	0	0	0	0	0	0	0	0	0	0	0	0	0	0	0	0	0	0	0	0	0	0	0	0	0	0	0	0	0	0	0	0	0	0	0	0	0
Arthrobacter	0	0	0	0	0	2.5e-05	0	0	0	0	0	4.3e-05	0	0	0	0	0	0	0	0	0	0	0	0	0	0	0	0	3.4e-05	0	0	0	0	0	0	0	0	0	0	0	0	0	0	0	0	0	0	0	0
Asteroleplasma	0	0	0	0	0	0	0	0	0	0	0	5.2e-05	0	0	0	0	0	0	0	0	0	0	0	0	0	0	0	0	0	0	0	0	0	0	0	0	0	0	0	0	0	0	0	0	0	0	0	0	0
Asticcacaulis	0	0	0	0	0	0	0	0	0	0	0	0	0	0	0	2.4e-05	0	0	0	0	0	0	0	0	0	0	0	0	0	0	0	0	0	0	0	0	0	0	0	0	0	0	0	0	0	0	0	0	0
Atopobiaceae_unclassified	0	0	0	0	0	0	0	0	0	0	0	0	0	0	0	0	0	0	0	0	0	0	0	0	0	0	0	0	0	0	0	0	0	0	0	0	0	0	0	0	0	0	0	0	0	0	0	3.6e-05	0
Atopobium	0.00259	2e-05	0.000286	0.001133	0.010016	0.001934	0.001124	0.001664	0.003864	0.006443	0.001807	0.001541	0.003734	0.001634	0.000135	0.001043	0.011036	0.005376	0.0032	0.003472	0.000868	0.000681	0.002389	0.004027	0.00437	0.001542	0.002187	0.000725	0.008188	0.002898	0.000181	0.001902	0.009833	0.013128	0.000417	0.001944	0.0009	0.001468	0.004357	0.004262	3.5e-05	0.002222	0.012161	0.002398	0.005816	0.004445	0.007571	0.002598	0.00135
Atopostipes	0	0	0	0	0	0	0	0	0	0	0	0	0	0	0	0	0	0	0	0	0	0	0	0	0	0	0	0	0	0	0	0	0	0	0	0	0	0	0	0	0	0	0	0	0	0	0	0	0
Azorhizobium	0	0	0	0	0	0	0	0	0	0	0	4.2e-05	0	0	0	0	0	0	0	0	0	0	0	0	0	0	0	0	0	0	0	0	2.4e-05	0	0	0	0	0	0	0	0	0	0	0	0	0	0	0	0
Bacilli_RF39	9.2e-05	0	0	0	0	0	0	0.000261	1.9e-05	0.000149	0.000153	0.000204	0	0	0	0	2.6e-05	0	0	0.000314	0	0.000253	0.000286	0.000123	0	3.6e-05	0.000106	0	0	0.00031	0	1.9e-05	0	0	0	4.3e-05	0	0	6.7e-05	0	0	0	0	7.3e-05	0	0.000387	0.000108	0.000155	0.000224
Bacilli_unclassified	5.2e-05	0.001158	0.000839	0.001043	0.000242	0.000515	0.000234	0.001554	0.000224	7e-05	0.00026	0	4.4e-05	5.7e-05	9.9e-05	0.000158	0.000113	0.000242	0.000386	4.9e-05	0.00039	5.2e-05	0	0.000128	0.000379	0.000176	0.000474	4.3e-05	6.8e-05	0	0.000535	0.001815	8.8e-05	8.2e-05	0.000144	0.000327	6e-05	9.3e-05	0.000312	0.00119	0.00144	0	0.000107	0.00124	0.000129	0.000121	0.000583	9.1e-05	3.5e-05
Bacillus	0	0	0	0	0	0	0	0	0	0	0	0	0	0	0	0	0	0	0	0	0	0	0	0	0	0	0	0	0	0	0	0	0	0	0	0	0	0	0	0	0	0	0	0	0	0	0	0	0
Bacteria_unclassified	0.003438	0.006214	0.006933	0.005194	0.000852	0.002623	0.001919	0.002608	0.001051	0.000663	0.001656	4.5e-05	0.001886	0.002504	0.002182	0.001269	0.00106	0.001375	0.003841	0.003741	0.001184	0.005966	0.001252	0.001404	0.001046	0.004322	0.001777	0.003495	0.00094	0.001825	0.003244	0.006196	0.000738	0.001224	0.00365	0.004732	0.002571	0.003166	0.005177	0.002069	0.006288	0.001217	0.001597	0.000934	0.00143	0.002198	0.002591	0.003913	0.00216
Bacteroidales_F082	0	0	0	0	0	0	5.7e-05	0	0	0	0.000107	0	2.3e-05	0.000263	0	0	0	0	0	0	0	3.8e-05	4.5e-05	0	0	0	0	0	0	0	0	0	0	0	0	0	0	0	0	0	0	0	0	0	0	0	0	0	0
Bacteroidales_p-2534-18B5_gut_group	0	0	0	0	0	0	0	0	0.000307	0	0	0	0	0	0	0	0	0	0	0	0	0	0	0	0	0	0	0	0	0	0	0	0	0	0	0	0	0	0	0	0	0	0	0.000111	0	0	6.8e-05	0	0
Bacteroidales_unclassified	0.000609	5.3e-05	5.4e-05	8.1e-05	0	0	0.00018	0.00013	0.00024	9.4e-05	0.000166	0.001104	0	0.000412	0.000176	0.00012	5.5e-05	0	0.000138	3.9e-05	0.00131	0.00055	0.000695	9e-05	0	0.000343	0.000254	6.1e-05	0	0.00037	7.7e-05	2.2e-05	6.6e-05	4.3e-05	6.3e-05	0.000409	0.000226	0.00023	0	0.000171	4.4e-05	2.3e-05	0	0.000669	0.002179	0.00023	0.001109	0.001065	0.002267
Bacteroides	0	0	2.6e-05	0	0	0	0.000309	0	6.6e-05	0.000214	8.9e-05	0	0	0	0	0	0	0	0	4.7e-05	0	0	4.8e-05	0	0	0	0.000111	0	0	0	0	0	0	0	0	0	3.6e-05	0	0	0	3.9e-05	0	2.4e-05	8.6e-05	0	0	0.000261	0	8.4e-05
Bacteroidia_SM1A07	0	0	0	0	0	0	0	0	0	0	0	0	0	0	0	0	0	0	0	0	0	0	0	0	0	0	0	0	0	0	0	0	0	0	0	0	0	0	0	0	0	0	0	0	0	0	0	0	0
Bacteroidia_unclassified	0	0	0	0	0	0	5.6e-05	5.7e-05	0	0	6.3e-05	0	2.3e-05	3.4e-05	0	2.1e-05	0	0	0	0	0	0	0	0	2.9e-05	0	0	2.6e-05	0	0	0	0	0	0	0	0.000105	3.9e-05	0	0	0	0	0	0	0	0	0	0	8e-05	3.8e-05
Barnesiella	0	0	0	0	0	0	0	0	0	0	0	0	0	0	0	0	0	0	0	0	0	0	0	0	0	0	0	0	0	0	0	0	0	0	0	0	0	0	0	0	0	0	0	0	0	0	0	0	0
Bergeyella	0.000513	0.011255	0.002225	0.001786	0.000719	0.009002	0.001642	0.000341	0.001036	5.2e-05	0.003863	0.003395	0.000369	0.00165	0.001857	0.001217	0.002499	0.000251	0.000415	0.000107	0.000166	0.000218	0.000468	0.000617	0.002417	0.000766	0.001986	0.000382	0.000475	0.001594	0.002499	0.000654	0.001676	2.8e-05	0.008487	0.000819	0.0245	0.003268	0.000628	0.000247	0.003829	0.00015	0.000121	0.0009	0.001466	0.000208	0.000222	0.001117	0.000392
Bifidobacterium	0	0	0	0	0.000946	0	0	0	5.6e-05	4.4e-05	9.4e-05	0	0	0	0	0	0	4e-05	0	9.3e-05	0	0	0	7.2e-05	7.4e-05	0	3.5e-05	6.7e-05	5.6e-05	7.6e-05	0	0	0	0.000224	0	5e-05	0	0	0	0	0	0.002651	0	9.3e-05	0	0	0	0	0
Bilophila	0	0	0	0	0	0	0	0	0	0	0	0	0	0	0	0	0	0	0	0	0	0	0	0	0	0	0	0	0	0	0	0	0	0	0	0	0	0	0	0	0	0	0	0	0	0	0	0	0
Blastomonas	0	0	0	0	0	0	0	0	0	0	0	0	0	0	0	0	0	0	0	0	0	0	0	0	0	0	0	0	0	0	0	0	0	0	0	0	0	0	0	0	0	0	0	0	0	0	0	0	0
Blautia	0	0	0	0	0	0	0	0	0	0	0	0	0	0	0	0	0	0	0	0.000151	0	5.4e-05	4.3e-05	8.6e-05	0.00012	4.2e-05	0	5.3e-05	0	5.9e-05	0	0	0	0	0	0	0	0	0	3.4e-05	0	0	0	0	0	0	0	0	0
Bosea	0	0	0	0	0	0	0	0	0	0	0	0	0	0	0	0	0	0	0	0	0	0	0	0	0	0	0	0	0	0	0	0	0	0	0	0	0	0	0	0	0	0	0	0	0	0	0	0	0
Brachybacterium	0	0	0	0	0	0	0	0	0	0	0	0	0	0	0	0	0	0	0	0	0	0	0	0	0	0	0	0	0	0	0	0	0	0	0	0	0	0	0	0	0	0	0	0	0	0	0	0	0
Brachymonas	0	0	0	0	0	0	3.2e-05	0	0	0	0	0	0	0	0	0	0	0	0	0	0	0	0	0	0	0	0	0	0	0	0	0	0	0	0	0	0	0	0	0	0	0	0	0	0	0	0	0	0
Brevibacillus	0	0	0	0	0	0	0	0	0	0	0	0	0	0	0	0	0	0	0	0	0	0	0	0	0	0	0	0	0	0	0	0	0	0	0	0	0	0	0	0	0	0	0	0	0	0	0	0	0
Brevibacterium	0	0	0	0	0	0	0	0	0	0	0	0	0	0	0	0	0	0	0	0	0	0	0	0	0	0	0	0	0	0	0	0	0	0	0	0	0	0	0	0	0	0	0	0	0	0	0	0	0
Brevundimonas	0	0	0	0	0	0	0	0	0	0	0	4.5e-05	0	0	0	0	0	0	0	0	0	0	0	0	0	0	0	0	0	0	0	0	0	0	0	0	0	0	0	0	0	0	0	0	0	0	0	0	0
Bulleidia	0	0	0	0	8.9e-05	0	0	0.000118	0.000158	0	0	0	0	0.000141	0	0	0	5e-05	9.1e-05	0	0	3.4e-05	0	0	0	0	0	0	0	0	0	4.1e-05	0	0	0	0	0	0.000102	0	0	3.8e-05	0	0	0.000319	0	0	0	0	4.6e-05
Burkholderia-Caballeronia-Paraburkholderia	0	0	0	1.9e-05	0.000697	6.7e-05	6.4e-05	0	1.9e-05	0.000168	0	0.000616	2.7e-05	0	0	0.000484	0.000218	0.000481	3.1e-05	0	0	0	7.1e-05	0	0	0	0	0	0	0	2.8e-05	0	0	0.000168	0	9.9e-05	0.000154	0.000188	3e-05	0	0	3.1e-05	4.9e-05	0	5.3e-05	0	3.3e-05	0	3.2e-05
Burkholderiales_unclassified	0.002734	0.004099	0.004247	0.003064	0.000213	0.001378	0.001127	0.001076	0.000243	2.5e-05	0.000985	6.5e-05	0.00054	0.001563	0.001547	0.000413	0.000374	0.000284	0.001354	0.000779	0.000393	0.004439	0.00111	0.000179	3.9e-05	0.002882	0.00032	0.001895	0.00046	0.000103	0.002151	0.002993	0.000152	0.000444	0.001717	0.002554	0.001652	0.001913	0.003125	0.000629	0.003212	3.3e-05	0.000201	0.000401	0.000694	0.001084	0.000148	0.000953	0.002049
Butyricicoccaceae_UCG-008	0	0	0	0	0	0	0	0	0	0	0	0	0	0	0	0	0	0	0	0	0	0	0	0	0	0	0	0	0	0	0	0	0	0	0	0	0	0	0	0	0	0	0	0	0	0	0	0	0
Butyricicoccaceae_UCG-009	0	0	0	0	0	0	0	0	0	0	0	0	0	0	0	0	0	0	0	0	0	0	0	0	0	0	0	0	0	0	0	0	0	0	0	0	0	0	0	0	0	0	0	0	0	0	0	0	0
Butyricicoccus	0	0	0	0	0	0	0	0	0	0	0	0	0	0	0	0	0	0	0	0	0	0	0	0	0	0	0	3.7e-05	0	0	0	0	0	0	0	0	0	0	0	0	0	0	0	0	0	0	0	0	0
Butyricimonas	0	0	0	0	0	0	0	0	0	0	0	0	0	0	0	0	0	0	0	0	0	0	0	0	0	0	0	0	0	0	0	0	0	0	0	0	0	0	0	0	0	0	0	0	0	0	0	0	0
Butyrivibrio	0	7.2e-05	0	3.2e-05	4.4e-05	4e-05	0.000263	0.000817	0.000635	0.002749	0.000133	0.000201	6.2e-05	0.000131	3.5e-05	9.6e-05	0.000778	0.00117	0.00157	0.000569	0	0.000756	0.002238	0.007061	0.001454	0.000332	0.003889	0.000606	0.002989	0.001404	0.000584	0.001022	0.010332	0.002985	4.5e-05	0.000203	0.000157	0.000434	0.000551	0.002285	0	0.000784	0.00162	0.00039	0.012569	0.000532	0.00112	0.000428	0.001866
Campylobacter	0.000515	0.000627	0.001577	0.00126	0.005185	0.005446	0.008127	0.002477	0.014356	0.010251	0.018511	0.011586	0.007646	0.003524	0.001057	0.003972	0.004367	0.008735	0.003788	0.007204	0.002852	0.00152	0.006571	0.034068	0.008154	0.006029	0.003903	0.001673	0.002393	0.018331	0.003641	0.001616	0.008378	0.010762	0.007914	0.001837	0.001919	0.00336	0.002946	0.001756	0.001945	0.003226	0.004484	0.005109	0.014726	0.006538	0.007516	0.004493	0.004818
Campylobacterales_Rs-M59_termite_group	0	0	0	0	0	0	0	0	0	0	0	0	0	0	0	0	0	0	0	0	0	0	0	0	0	0	0	0	0	0	0	0	0	0	0	0	0	0	0	0	0	0	0	0	0	0	0	0	0
Candidatus_Pacebacteria	0	0	0	0	0	0	0	0	0	0	0	0	0	0	0	0	0	0	0	0	0	0	0	0	0	0	0	0	0	0	0	0	0	0	0	0	0	0	0	0	0	0	0	0	0	0	0	0	0
Candidatus_Saccharimonas	0.001389	0.000522	0.000512	0.000632	0.001518	0.000528	0.000245	0.000542	0.003298	0.002868	0.000773	0.001115	0.000692	0.001401	0.001439	0.000955	0.00118	0.004708	0.002383	0.003326	0.001627	0.000827	0.002388	0.000926	0.000715	0.002337	0.00364	0.003114	3.2e-05	0.001267	0.00118	0	0.00135	0.001585	0.001975	0.001137	0.003146	0.002065	0.00136	0.001285	4.4e-05	0	0.000282	0.003444	0.00036	0.000913	0.001462	0.002956	0.001587
Capnocytophaga	0.031978	0.026895	0.022181	0.005044	0.008497	0.003673	0.028832	0.003063	0.006559	0.000675	0.011008	0.028439	0.001088	0.017177	0.002379	0.016316	0.003785	0.001127	0.000662	0.001024	0.008939	0.001296	0.041222	0.010639	0.00053	0.005431	0.000952	0.001987	0.000776	0.000223	0.002133	0.00589	0.000473	0.000905	0.00204	0.001135	0.007084	0.012487	0.00087	0.001484	0.004398	0.00036	0.000472	0.003303	0.001381	0.001598	0.001456	0.002178	0.011531
Cardiobacterium	5.3e-05	0.000197	5.2e-05	0.000195	0.000205	6.5e-05	0.001397	0	0.000394	0	0.000123	0.010117	8.3e-05	0.001396	9.9e-05	0.001097	0.000111	0	0	0	0	4.9e-05	0	4.8e-05	3.8e-05	0.000132	0	0	0	0	0	2.2e-05	2.6e-05	2.9e-05	6.8e-05	8.6e-05	0.000152	0.000486	2.9e-05	5.5e-05	0	0	0	3e-05	3.9e-05	0	3.3e-05	3.5e-05	3.9e-05
Catenibacterium	0	0	0	0	0	0	0	0	0	0	0	0	0	0	0	0	0	0	0	0	0	0	0	0	0	0	0	0	0	0	0	0	0	0	0	0	0	0	0	0	0	0	0	0	0	0	0	0	0
Catonella	0.000248	0.000967	0.000319	0.00021	2.1e-05	0.000121	0.000495	0.000617	0.001665	0.001379	0.001056	0.00093	0.000736	0.001311	0.000108	0.000452	0.000502	0.001078	0.000407	0.00054	0.0013	0.000263	0.001147	0.003887	0.000269	4.1e-05	0.000137	0.001642	0.000476	0.000406	0.001793	0.000626	0.00046	6.4e-05	0.000434	0.000619	0.000427	0.000136	0.000643	0.000238	7.4e-05	3.2e-05	0.000244	0.000492	0.000457	0.000178	0.001545	0.000527	0.000646
Caulobacter	0	3e-05	0	0	0	0	0	3.2e-05	0.000103	2.3e-05	2.7e-05	0.001901	2.2e-05	0	0	4.8e-05	0	0	0	0	0	0	0	0	0	0	0	0	3.8e-05	0	0	0	2.9e-05	0	0	0	0	0	0	0	0	0	0	0	0	0	0	0	0
Chishuiella	0	0	0	0	0	0	0	0	0	0	0	0	0	0	0	0	0	0	0	0	0	0	0	0	0	0	0	0	0	0	0	0	0	0	0	0	0	0	0	0	0	0	0	0	0	0	0	0	0
Chloroplast	0	0	0	3.4e-05	2.4e-05	3.7e-05	0.000212	5.4e-05	0.004331	2.9e-05	7.9e-05	0.000282	0	0	0	0	0	0	0	0	0	0	0	0	0	0	0	0	0	0	0	0	0	0	0	0	0	0	0	0	0	0	3e-05	0	0	3.9e-05	0	0	0
Christensenellaceae_R-7_group	0	0	0	0	0	0	6.1e-05	0	0	0	0	6.8e-05	0	2.9e-05	0	0	0	0	0	0	0	0	0.000212	0	0	0	0	0	0	0	0	0	0	0	0	0	0	0	0	0	0	0	0	0	0	0	0	0	0
Chryseobacterium	0	0	0	0	0	0	0	0	2.2e-05	0	0	0	0	0	0	0	0	0	0	0	0	0	0	0	0	0	0	0	0	0	0	0	0	0	0	0	0	0	0	0	0	0	0	0	0	0	0	0	0
Clostridia_UCG-014	0.00276	0.003313	0.000902	0.00121	0.004396	0.000533	0.014119	0.001124	0.002667	0.002955	0.000661	0.002434	0.006013	0.000715	0.000684	0.002188	0.008868	0.002466	0.001609	0.001825	0.000813	0.00248	0.011632	0.007073	0.002482	0.002482	0.00383	0.001817	0.002549	0.00098	0.001324	0.000389	0.007433	0.004115	0.001571	0.002904	0.002617	0.000526	0.00159	0.000494	0.000155	0.000234	0.000854	0.005282	0.005319	0.002123	0.001574	0.001431	0.00262
Clostridia_unclassified	5e-05	0	0	6.1e-05	0	2.2e-05	0	0.000161	2.4e-05	0	0	0	0	3.1e-05	0	2.3e-05	0	0	2.5e-05	5.7e-05	0	0	0	0	0	0	0	0	0	0	0	0.000155	1.8e-05	0	0	0	0	0	2.4e-05	0	0	0	0	0	0	4.3e-05	0	0	4.5e-05
Clostridia_vadinBB60_group	0	0	0	0	0	0	5e-05	5.4e-05	0.000655	0.000151	2.9e-05	0.000421	7.2e-05	0	0	0.000198	0	0	0	0	0	0	0	0	6.2e-05	0	4e-05	0	0	0	0	4.9e-05	0.00015	0	4e-05	0	0	0	0	0	6.2e-05	4.2e-05	0	0.000473	7.4e-05	0	0.00022	0	0
Clostridiaceae_Clostridium_sensu_stricto	0	0	0	0	0	0	0	0	0	0	0	0	0	0	0	0	0	0	0	0	0	0	0	0	0	0	0	0	0	4.3e-05	0	0	0	0	0	0	0	0	0	0	0	0	0	0	0	0	0	0	0
Colidextribacter	0	0	0	0	0	0	0	0	0	0	0	0	0	0	0	0	0	0	0	0	0	0	0	0	2.6e-05	8.8e-05	2.8e-05	0	0	0	0	0	0	0	0	0	0	0	0	0	0	0	0	0	0	0	0	0	0
Collinsella	0	0	0	0	0	0	0	0	0	0	0	0	0	0	0	0	0	0	0	0	0	0	0	0	0	0	0	0	0	0	0	0	0	0	0	0	0	0	0	0	0	0	0	0	0	0	0	0	0
Comamonadaceae_unclassified	0	0	0	0	0	0	7.4e-05	0	2.3e-05	0	0	6.5e-05	0	0	0	0	0	0	0	0	0	0	9.4e-05	0	0	0	0	0	0	0	0	0	0	0	0	0	0	0	0	0	0	0	0	0	3.9e-05	0	0	0	0
Comamonas	0	0.000151	3.8e-05	0	0.000358	0.00011	0.000301	0	0.000204	2.5e-05	4.4e-05	0.002697	2.1e-05	0.000196	0	0.000408	0.000218	0	0	0	0	0	8.8e-05	0	0	0	0	3.1e-05	0	0	3.5e-05	0	0	0	0	5e-05	0.000112	3.4e-05	3.9e-05	0	0	0	0	3e-05	0	0	0	0	3.7e-05
Coprococcus	0	0	0	0	0	0	0	0	0	0	0	4.8e-05	0	0	0	0	0	0	0	0	0	0	0	0	0	0	0	0	0	0	0	0	0	0	0	0	0	0	0	0	0	0	0	0	0	0	0	0	0
Corynebacterium	5.4e-05	0.00081	0.001306	0.00037	0.026512	0.000985	0.007505	0.000651	0.0011	9.2e-05	0.001305	0.020529	0.000496	0.000719	0.000253	0.004041	0.000129	0	0.00018	0.000137	0	2.2e-05	4.4e-05	0.000123	0.000255	0.000184	0.00012	0.000107	8.9e-05	7e-05	0	0.000459	0.000376	0.000248	0.001412	4.5e-05	0.000337	0.003765	0.000108	0.000365	0.000101	0	0.002275	0.000825	0	4.4e-05	0.00064	2.8e-05	0
Cryptobacterium	0	0	0	0	0.003948	0	0	5.7e-05	3.5e-05	3.1e-05	0	0	0	0	0	0	3.2e-05	0	0	0	0	0	0	0	0	0	3.4e-05	0	3.4e-05	0	0	0	0	0.00038	0	0	0	2.9e-05	0	2.3e-05	0	0	0	3.1e-05	0	0	0	0	0
Cutibacterium	0	0	0	0	0	0	0	0	0	0	0	0	0	0	0	0	0	0	0	0	0	0	0	0	0	0	0	0	0	0	0	0	0	0	0	0	0	0	0	0	0	0	0	0	0	0	0	0	0
Defluviitaleaceae_UCG-011	0.000232	0.000161	0	0	0	2.2e-05	5.6e-05	8.7e-05	0.001871	0.000232	0.000176	0.000528	5.2e-05	0.000248	0.000131	4.6e-05	2.5e-05	0	4.5e-05	3.7e-05	0	2.5e-05	0.000326	4.2e-05	0	0.000174	0	0.000104	0	0	0.000129	6.9e-05	3.4e-05	0	3.3e-05	0.000156	3e-05	0	0	2.5e-05	6.5e-05	7.8e-05	0	0.000184	0.000292	4.7e-05	0.000187	9.9e-05	0.000328
Deinococcus	0	0	0	0	0	0	0	0	0	0	0	0	0	0	0	0	0	0	0	0	0	0	0	0	0	0	0	0	0	0	0	0	0	0	0	0	0	0	0	0	0	0	0	0	0	0	0	0	0
Delftia	0	0	0	0	0	0	0	0	0	0	0	0	0	0	0	0	0	0	0	0	0	0	0	0	0	0	0	0	0	0	0	0	0	0	0	0	0	0	0	0	0	0	0	0	0	0	0	0	0
Desulfobulbus	0	0	0	0	0	0	0	0	0	2.3e-05	0	2.6e-05	2.8e-05	0	0	0	0	0	2.5e-05	0	0	0	0	0	0	0	0	0	0	0	2.9e-05	0	0	0	0	0	0	0	0	0	0	0	0	0.000119	0	0	0	0	0
Desulfomicrobium	0	0	0	0	0	0	0	0	0	0	2.8e-05	0.0002	0	0	0	0	0	0	0	0	0	0	0	0	0	0	0	0	0	0	0	0	0	0	0	0	0	0	0	0	0	2.8e-05	0	0	0	0	0	0	0
Desulfovibrio	0	0	0	0	0	0	0	0	2e-05	0	0	0	0	0	0	0	0	0	0	0	0	0	0	0	0	0	0	0	0	0	0	0	0	0	0	0	0	3.4e-05	0	0	0	0	0	0	0	0	3.6e-05	0	0
Desulfovibrionaceae_uncultured	0	0	0	0	0	0	0	0	0	0	0	0	0	0	0	0	0	0	0	0	0	0	0	0	0	0	0	0	0	0	0	0	0	0	0	0	0	0	0	0	0	0	0	0	0	0	0	0	0
Devosia	0	0	0	0	0	0	0	0	0	0	0	0	0	0	0	0	0	0	0	0	0	0	0	0	0	0	0	0	0	0	0	0	0	0	0	0	0	0	0	0	0	0	0	0	0	0	0	0	0
Dialister	7.7e-05	0.000354	0.000492	7.6e-05	0.003579	0.000445	0.004262	0.00138	0.005402	0.005889	0.002038	0.005213	0.000635	0.000926	0.000393	0.001726	0.007141	0.000193	9.5e-05	0.00187	0.000472	0.000135	0.000274	0.001189	0.000166	8.7e-05	0.000185	7.9e-05	0.000137	0.000307	0.000353	0.000178	0.004428	0	0.000491	0.000353	0.000593	0.004476	0.000248	0.000239	0.000211	0.000406	0.000478	0.00101	4.1e-05	0.000193	0.001801	0.000116	3.8e-05
Dietzia	0	0	0	0	0	0	0	0	0	0	0	0	0	0	0	0	0	0	0	0	0	0	0	0	0	0	0	0	0	0	0	0	0	0	0	0	0	0	0	0	0	0	0	0	0	0	0	0	0
Dojkabacteria	0	0	0	0	0	0	0	3.1e-05	0	0	0	0	0	0	0	0	0	0	0	0	0	0	0	0	0	0	0	0	0	0	0	0	0	0	0	0	0	0	0	0	0	0	0	2.9e-05	0	0	0	0	0
Dolosigranulum	0	0	0	0	0	0	0	0	0	0	0	0	0	0	0	0	0	0	0	0	0	0	0	0	0	0	0	0	0	0	0	0	0	0	0	0	0	0	0	0	0	0	0	0	0	0	0	0	0
Dorea	0	0	0	0	0	0	0	0	0	0	0	0	0	0	0	0	0	0	0	0	0	0	0	0	0	0	0	0	0	3.2e-05	0	0	0	0	0	0	0	0	0	0	0	0	0	0	0	0	0	0	0
Dubosiella	0	0	0	0	0	0	0	0	0	0	0	0	0	0	0	0	0	0	0	0	0	0	0	0	0	0	0	0	0	0	0	0	0	0	0	0	0	0	0	0	0	0	0	0	0	0	0	0	0
Eggerthia	0	0	0	0	0	0	0	0	0	0	0	1.9e-05	0	2.7e-05	0	0	0	0	0	0	0	0	0	0	0	0	0	0	0	0	0	0	0	0	0	5e-05	0	0	0	0	0	0	0	2.7e-05	0	0	0	0	0
Endomicrobium	0	0	0	0	0	0	0	0	6e-05	0	0	0	0	0	0	0	0	0	0	0	0	0	3.5e-05	0	0	0	0	0	0	0	0	0	0	0	0	0	0	0	0	0	4.3e-05	0	0	0	0	4.7e-05	0	0	0
Enhydrobacter	0	0	0	0	0	0	0	0	0	0	0	5.3e-05	0	0	0	0	0	0	0	0	0	0	0	0	0	0	0	0	0	0	0	0	0	0	0	0	0	0	0	0	0	0	0	0	0	0	0	0	0
Enterobacteriaceae_unclassified	0	0	0	0	0	0	0	0	0	0	0	0	0	0	0	0	0	0	0	0	0	0	0	0	0	0	0	0	0	0	0	0	0	0	0	0	0	0	0	0	0	0	0	0.000336	0	0	0	0	0
Enterococcus	0	0	0	0	0	0	0	0	0	0	0	0	0	0	0	0	0	0	0	0	0	0	0	0	0	0	0	0	0	0	0	0	0	0	0	0	0	0	0	0	0	0	0	0	0	0	0	0	0
Erysipelatoclostridiaceae_UCG-004	0	0	0	0	0	0	2.5e-05	0	2.3e-05	0	0	0	0	0	0	0	0	0	0	0	0	0	0	0	0	0	0	0	0	0	0	0	0	0	0	0	0	0	0	0	0	0	0	0.000102	0	0	0	0	0
Erysipelatoclostridium	0	0	0	0	0	0	0	0	0	0	0	0	0	0	0	0	0	0	0	0	0	0	0	0	0	0	0	0	0	0	0	0	0	0	0	0	0	0	0	0	0	0	0	0	0	0	0	0	0
Erysipelotrichaceae_UCG-003	0	0	0	0	0	0	0	0	0	0	0	0	0	0	0	0	0	0	0	0	0	0	0	0	0	0	0	0	0	0	0	0	0	0	0	0	0	0	0	0	0	0	0	0	0	0	0	0	0
Erysipelotrichaceae_UCG-006	0	0	0	0	0	0	0	0	0.000254	0	2.5e-05	0.000255	0	0	0	0	0	0	0	0	0	0	0	0	0	0	0	0	0	0	0	0	0	0	0	0	0	0	0	0	0	3.9e-05	0	0	0	0	0	0	0
Erysipelotrichaceae_uncultured	0	0	0	0	0	0	0	0	0	0	0	0	0	0	0	0	0	0	0	0	0	0	0	0	0	0	0	0	0	0	0	0	0	0	0	0	0	0	0	0	0	0	0	0	0	0	0	0	0
Escherichia-Shigella	0	0	0	0	0	0	0	0	0	0	0	6.7e-05	0	0	0	0	0	0	0	0	0	0	0	0	0	0	0	0	0	0	0	0	0	0	0	0	0	0	0	0	0	0	0	0	0	0	0	0	0
Faecalibacterium	0	0	0	0	0	0	0	0	0	0	0	0	0	0	0	0	0	0	0	0	0	2.4e-05	0	0	0	0	0	0	0	0	0	0	0	0	0	0	0	0	0	0	0	0	0	0	0	0	0	0	0
Faecalibaculum	0	0	0	0	0	0	0	0	0	0	0	0	0	0	0	0	0	0	0	8.3e-05	0	2.4e-05	0	7e-05	5.2e-05	8.3e-05	3.1e-05	7.7e-05	0	0	0	0	0	0	0	0	0	0	0	0	0	0	0	0	0	0	0	0	0
Faucicola	0	0	0	0	0	0	0	0	8.2e-05	0	0	5e-05	3.6e-05	3.4e-05	0	0	0	0	0	0	0	2.9e-05	0	0	0	0	0	0	0	0	0	0	0	0	0	0	0.001006	0	4.2e-05	0	7.4e-05	0	0	0	0	0.000265	0	0	0.000105
Filifactor	5.1e-05	0.000245	0.00035	3e-05	0	2.6e-05	0.001317	0.001153	0.002275	0.000846	0.000307	0.001899	0.00012	0.001255	0	0.000235	5.2e-05	0	0	0	0.002702	0.000111	0.000449	0	0	4.1e-05	7.3e-05	0.000315	7.9e-05	6.7e-05	0.000192	0.000302	9.1e-05	0	0.000268	9.5e-05	0.000119	0.000156	0	0	0.000125	0.000479	0	0.004724	0.000214	4.2e-05	0.000691	6.6e-05	0.000483
Filobacterium	0	0	0	0	0	0	0	0	0	0	0	0	0	0	0	0	0	0	0	0	0	0	0	0	0	0	0	0	0	0	0	0	0	0	0	0	0	0	0	0	0	0	0	0	0	0	0	0	0
Finegoldia	0	0	0	0	0	0	0	0	0	0	0	0	0	0	0	0	0	0	0	0	0	1.9e-05	0	0	0	0	0	0	0	0	0	0	4.1e-05	0	0	0	0	0	0	0	0	0	0	0	0	0	0	0	0
Firmicutes_unclassified	0.000277	0	0.000372	0.000891	0.001082	0.000355	0.000605	0.00029	0.000155	0.000284	0.000352	0	0.001214	7e-05	3.8e-05	0.000693	0.000302	0.000923	0.001725	0.000525	0	0.000366	4.6e-05	0.001569	0.000574	0.000287	0.000536	6.6e-05	0.000821	0.000394	0.000229	0.000793	9.7e-05	0.000636	0.001006	0.00082	0.000303	0.000314	0.001022	0.000672	0.000114	0.000469	0.000108	3.1e-05	0.000151	0.000645	0.000282	0.000285	7.1e-05
Flavobacteriaceae_unclassified	0	0	0	0	0	0	0	0	0	0	0	0	0	0	0	0	0	0	0	0	0	0	0	7.7e-05	0	0	0	0	0	0	0	0	1.7e-05	0	0	0	0	0	0	0	0	0	0	0	0	0	0	0	0
Flavobacterium	0	0	0	0	0	0	0	0	0	0	0	0	0	0	0	0	0	0	0	0	0	0	0	0	0	0	0	0	0	0	0	0	0	0	0	0	0	0	0	0	0	0	0	0	0	0	0	0	0
Flexilinea	0	0	5.6e-05	0	0	2.3e-05	0	0	2e-05	3e-05	2.6e-05	1.6e-05	0	3.4e-05	0	0	0	0	0	0	0	0	0	0	0	0	0	0	0	0	0	0	0	0	0	0	0	0	0	0	0	0	0	0	0	4.8e-05	0	0	0
Frankiales_uncultured	0	0	0	0	0	0	0	0	0	0	0	0	0	0	0	0	0	0	0	0	0	0	0	0	0	0	0	0	0	0	0	0	0	0	0	0	0	0	0	0	0	0	0	0	0	0	0	0	0
Fretibacterium	0	2.8e-05	2.7e-05	0	0	2.2e-05	0.000131	0.000259	0.000705	0.00026	0.00054	0.001787	0	0.000268	0.000139	8.1e-05	5.4e-05	0	3e-05	0	0	0	0.000125	0	9.9e-05	4.9e-05	7.9e-05	3.7e-05	0	0	2.7e-05	0	5.3e-05	0	3.2e-05	0	3.3e-05	0	0	0	0	0.000211	0	0.000472	0	0	0.000144	3.3e-05	0
Fusicatenibacter	0	0	0	0	0	0	0	0	0	0	0	0	0	0	0	0	0	0	0	0	0	0	0	0	0	0	0	0	0	0	0	0	0	0	0	0	0	0	0	0	0	0	0	0	0	0	0	0	0
Fusobacteriaceae_unclassified	0.00041	0	2.9e-05	0.000192	0	0	0.000165	0.000149	0.000121	0	0	0	0	0.000116	0.000292	0	0	0	1.7e-05	8.9e-05	8.5e-05	7.6e-05	0.000275	0	0	0.000141	0	3.9e-05	0	4.3e-05	0.000192	0	0	0	3.6e-05	0	0	0	0	0	0.000429	0	0	0	0.000124	0	0.000327	0.000449	0.000129
Fusobacterium	0.101372	0.053007	0.015748	0.036135	0.007477	0.005479	0.081892	0.044535	0.065419	0.01383	0.051644	0.103125	0.009187	0.073401	0.072881	0.028757	0.026378	0.017629	0.019695	0.033186	0.230978	0.035691	0.115498	0.099819	0.0086	0.043768	0.005927	0.094905	0.018232	0.010421	0.055931	0.007475	0.009996	0.005189	0.045623	0.020874	0.049413	0.041272	0.026592	0.010658	0.068562	0.004564	0.000409	0.046253	0.046642	0.023136	0.03611	0.083011	0.101767
Gammaproteobacteria_unclassified	0	0	0	0	0	0	0	0	0	0	0	0	0	0	0	0	0	0	0	0	0	0	0	0	0	0.000101	0	0	0	0	0	0	0	0	0	0	0.000165	0	2.7e-05	0	0	0	0	0	0	0	0	0	0
Gardnerella	0	0	0	0	0.00025	0	0	0	0	0	0	0	0	0	0	0	0	0	0	0	0	0	0	0	0	0	0	0	0	0	0	0	0	0	0	0	0	0	0	0	0	0	0	0	0	0	0	0	0
Gastranaerophilales	0	0	0	0	0	0	0	0	0	0	0	0	0	0	0	0	0	0	0	0	0	0	0	0	0	0	0	0	0	0	0	0	0	0	0	0	0	0	0	0	0	0	0	0	0	0	0	0	0
Gemella	0.00107	0.015046	0.011319	0.011816	0.00534	0.011496	0.004471	0.040359	0.014102	0.000286	0.007486	0.006262	0.003791	0.003775	0.003287	0.008867	0.003301	0.005439	0.01068	0.001548	0.013991	0.000795	0.003689	0.003826	0.009333	0.003966	0.005276	0.001721	0.002659	0.000868	0.014285	0.018618	0.004851	0.001462	0.003152	0.002656	0.001964	0.004182	0.00474	0.010813	0.012217	0.001316	0.003927	0.015161	0.003115	0.002664	0.009032	0.002867	0.005386
Geobacillus	0	0	0	0	0	0	0	0	0	0	0	0	0	0	0	0	0	0	0	0	0	0	0	0	0	0	0	0	0	0	0	0	0	0	0	0	0	0	0	0	0	0	0	0	0	0	0	0	0
Gracilibacteria	0.000289	0.000315	0.000254	5.7e-05	0.000298	4.8e-05	0.000184	0	0.000348	2.4e-05	0	0.000128	5.6e-05	0.00014	0	0.000137	6.5e-05	0	0	0	0	0	0.001035	0	0	3.5e-05	0	4.4e-05	3.2e-05	0	0	0	1.2e-05	4e-05	0	0	0.002251	2.4e-05	4.1e-05	0	0	0	0	0.000537	0.000283	5.6e-05	0	0.000109	0.000289
Gracilibacteria_JGI_0000069-P22	0	0.000117	6.2e-05	2.9e-05	0	0	0	4e-05	0.000111	0	0	0.001101	2.6e-05	6.3e-05	0	0	0	0	0	0	0	0	0.000171	0	3.2e-05	0	0	0	0	0	0	0	0	0	0	0	5.9e-05	0	0	0	0	3.6e-05	0	3.2e-05	8.2e-05	0	0	0	2.9e-05
Granulicatella	0.006012	0.119526	0.017809	0.020171	0.014292	0.033441	0.007285	0.031498	0.010953	0.001988	0.012991	0.008354	0.015014	0.00969	0.002397	0.018854	0.014115	0.00476	0.008276	0.005176	0.001419	0.003454	0.004196	0.006624	0.009757	0.005106	0.005864	0.006599	0.007536	0.003867	0.00703	0.019257	0.002735	0.004066	0.009009	0.011443	0.012358	0.008588	0.012773	0.015004	0.036372	0.001409	0.008429	0.030243	0.006496	0.008206	0.011439	0.001665	0.002793
Haemophilus	0.023961	0.032389	0.159125	0.069132	0.000251	0.027951	0.021015	0.067276	0.033001	0.002232	0.122269	0.155549	0.025983	0.103125	0.156535	0.113598	0.023849	0.004949	0.02714	0.004385	0.005749	0.06448	0.036912	0.002652	0.008027	0.024685	0.008884	0.0272	0.005809	0.012835	0.133059	0.005215	0.005362	0.004003	0.109474	0.026867	0.066177	0.092797	0.033359	0.027301	0.098845	0.001831	0.013361	0.014479	0.026571	0.014546	0.006924	0.040436	0.028881
Halomonas	0	0	0	0	0	0	0	0	0	0	0	0	0	0	0	0	0	0	0	0	0	0	0	0	0	0	0	0	0	7.2e-05	0	0	0	0	0	0	0	0	0	0	0	0	0	0	0	0	0	0	0
Helicobacter	0	0	0	0	0	0	0	0	0	0	0	0	0	0	0	0	0	0	0	0	0	0	0	0	0	0	0	0	0	0	0	0	0	0	0	0	0	0	0	0	0	0	0	0	0	0	0	0	0
Herbaspirillum	0	0	2.5e-05	0	2e-05	5.4e-05	5e-05	9.4e-05	0.000436	0	2.5e-05	0.001099	4.3e-05	0	0	4.8e-05	0	0	2.4e-05	0	0	2.6e-05	0	4.5e-05	0	0	0	0	0	3.7e-05	3.5e-05	7.1e-05	4.3e-05	4.7e-05	0	0	0	3.8e-05	0	3.2e-05	0	0	0	0	4.2e-05	7.2e-05	4.1e-05	0	0
Holdemanella	0	0	0	0	0	0	0	0	0	0	0	0	0	0	0	0	0	0	0	0	0	0	0	0	0	0	0	0	0	0	0	0	0	0	0	0	0	0	0	0	0	0	0	0	0	0	0	0	0
Holdemania	0	0	0	0	0	0	0	0	0	0	0	0	0	0	0	0	0	0	0	0	0	0	0	0	0	0	0	0	0	0	0	0	0	0	0	0	0	0	0	0	0	0	0	0	0	0	0	0	0
Howardella	0	0	0	0	0.000579	0	3.1e-05	0	8.1e-05	0.0001	0	0	0.00041	3.3e-05	4.1e-05	2e-05	0	2.9e-05	0	0	7.3e-05	0	0	0	0	0	0	0	2.4e-05	0	0	0	0	0	0	6.1e-05	0	2.7e-05	0	0	0	2.4e-05	0	0	0	0	0.000295	0	0
Hymenobacter	0	0	0	0	0	0	0	0	0	0	0	0	0	0	0	0	0	0	0	0	0	0	0	0	0	0	0	0	0	0	0	0	0	0	0	0	0	0	0	0	0	0	0	0	0	0	0	0	0
Hyphomonadaceae_uncultured	0	0	0	0	0	0	0	0	0	0	0	0	0	0	0	0	0	0	0	0	0	0	0	0	0	0	0	0	0	0	0	0	0	0	0	0	0	0	0	0	0	0	0	0	0	0	0	0	0
Intestinibacter	0	0	0	0	0	0	0	0	0	0	0	0	0	0	0	0	0	0	0	0	0	0	0	0	0	0	0	0	0	0	0	0	0	0	0	0	0	0	0	0	0	0	0	0	0	0	0	0	0
Intrasporangiaceae_unclassified	0	0	0	0	0	0	0	0	0	0	0	4.8e-05	0	0	0	0	0	0	0	0	0	0	0	0	0	0	0	0	0	0	0	0	0	0	0	0	0	0	0	0	0	0	0	0	0	0	0	0	0
Izemoplasmatales	0	0	0	0	0	0	0	8.5e-05	6.4e-05	0	0	0.000205	0	0	0	0	0	0	0	0	0	0	0	0	0	0	0	0	0	0	0	0	0	0	0	4.6e-05	0	0	0	0	0	0	0	3.8e-05	0	0	4.5e-05	0	0
Janthinobacterium	0	0	0	0	0	0	0	0	0	0	0	0	0	0	0	0	0	0	0	0	0	0	0	0	0	0	0	0	0	0	0	0	0	0	0	0	0	0	0	0	0	0	0	0	0	0	0	0	0
Johnsonella	0.000489	0.000196	2.8e-05	0	0	6.6e-05	0.000567	0.00037	0.00025	0	2.5e-05	0.005688	9.5e-05	0.001011	4.4e-05	0.00022	0	8.6e-05	0	0	0.000475	5.2e-05	0.001793	0	5.1e-05	4.7e-05	3.8e-05	0.001063	2.8e-05	0	0	0.000151	0	0	4e-05	9.2e-05	5.7e-05	3.8e-05	3.4e-05	0	8.5e-05	0	0	0.000117	0.00015	0	0.000108	0	8.5e-05
Kingella	4.1e-05	5.1e-05	0.000303	0.000205	9.2e-05	0.000461	0.00024	0.000269	0.000268	1.6e-05	0.000969	0.00078	8.4e-05	2.4e-05	0.000399	0.002996	7.6e-05	7.4e-05	2.2e-05	0	0	0	9.1e-05	3.9e-05	2.6e-05	4.4e-05	0	7.9e-05	0	3.8e-05	4e-05	9.7e-05	1.6e-05	5.3e-05	0.000642	0	0.000295	0.001239	6.9e-05	3.6e-05	0.000179	3e-05	2.9e-05	3.4e-05	0	4.5e-05	4e-05	3.7e-05	0
Kocuria	0	0	0	0	0	0	0	0	0	0	0	0	0	0	0	0	0	0	0	0	0	0	0	0	0	0	0	0	0	0	0	0	0	0	0	0	0	0	0	0	0	0	0	0	0	0	0	0	0
Lachnoanaerobaculum	0.004052	0.00084	5.7e-05	0.00068	0.004395	0.000506	0.002575	0.000831	0.002895	0.004928	0.004516	0.006715	0.002355	0.005737	0.000719	0.003093	0.001706	0.004474	0.00217	0.002064	0.002544	0.002006	0.007296	0.006609	0.001203	0.004191	0.002158	0.003614	0.015494	0.003591	0.000745	0.003054	0.003019	0.005776	0.00191	0.004342	0.001361	0.002144	0.003618	0.00459	0.000865	0.001144	0.004155	0.00125	0.002399	0.003326	0.00409	0.002952	0.003219
Lachnoclostridium	0	0	0	0	0	0	0	0	0	0	0	0	0	0	0	0	0	0	0	0	0	0	0	0	3.1e-05	5.3e-05	0	0	0	3.1e-05	0	0	0	0	0	0	0	0	0	0	0	0	0	0	0	0	0	0	0
Lachnospira	0	0	0	0	0	0	0	0	0	0	0	0	0	0	0	0	0	0	0	0	0	0	0	0	0	0	0	0	0	0	0	0	0	0	0	0	0	0	0	0	0	0	0	0	0	0	0	0	0
Lachnospiraceae_A2	0	0	0	0	0	0	0	0	0	0	0	0	0	0	0	0	0	0	0	0	0	0	0	4.4e-05	0	0	0	0	2.9e-05	4e-05	0	0	0	0	0	0	0	0	0	0	0	0	0	0	0	0	0	0	0
Lachnospiraceae_ASF356	0	0	0	0	0	0	0	0	0	0	0	0	0	0	0	0	0	0	0	0	0	0	0	0	0	0	0	0	0	0	0	0	0	0	0	0	0	0	0	0	0	0	0	0	0	0	0	0	0
Lachnospiraceae_FE2018_group	0	0	0	0	0	0	0	0	0	0	0	0	0	0	0	0	0	0	0	0	0	0	0	0	0	0	0	0	0	0	0	0	0	0	0	0	0	0	0	0	0	0	0	0	0	0	0	0	0
Lachnospiraceae_GCA-900066575	0	0	0	0	0	0	0	0	0	0	0	0	0	0	0	0	0	0	0	0	0	0	0	0	0	0	3.8e-05	0	0	0	0	0	0	0	0	0	0	0	0	0	0	0	0	0	0	0	0	0	0
Lachnospiraceae_ND3007_group	0	0	0	0	0	0	0	0	2.9e-05	0	0	0	0	0	0	0	0	0	0	0	0	0	0	0	0	0	0	0	0	0	0	0	0	0	0	0	0	0	0	0	0	0	0	0	0	0	0	0	0
Lachnospiraceae_NK3A20_group	0	0	0	0	0	0	3.7e-05	0	2.5e-05	0	0	0	0	0	0	0	0	0	0	0	0	0	0	0	0	0	0	0	0	0	0	0	0	0	0	6.8e-05	0	0	0	0	0	0	0	9.3e-05	0	0	0	0	0
Lachnospiraceae_NK4A136_group	0	0	0	0	0	0	0	0	0	0	0	0	0	0	0	0	0	0	0	0	0	1.9e-05	0	8.4e-05	0	0	0	0	0	2.4e-05	0	0	0	0	0	0	0	0	0	0	0	0	0	0	0	0	0	0	0
Lachnospiraceae_UCG-001	0	0	0	0	0	0	0	0	0	0	0	0	0	0	0	0	0	0	0	0	0	0	0	0	0	0	0	0	0	0	0	0	0	0	0	0	0	0	0	0	0	0	0	0	0	0	0	0	0
Lachnospiraceae_UCG-003	0	0	0	0	0	0	0	0	0	0	0	0	0	0	0	0	0	0	0	0	0	0	0	0	0	0	0	0	0	0	0	0	0	0	0	0	0	0	0	0	0	0	0	0	0	0	0	0	0
Lachnospiraceae_UCG-004	0	0	0	0	0	0	0	0	0	0	0	0	0	0	0	0	0	0	0	0	0	0	0	0	0	0	0	0	0	0	0	0	0	0	0	0	0	0	0	0	0	0	0	0	0	0	0	0	0
Lachnospiraceae_UCG-006	0	0	0	0	0	0	0	0	0	0	0	0	0	0	0	0	0	0	0	0	0	0	0	0	0	5e-05	0	2.7e-05	0	4.3e-05	0	0	0	0	0	0	0	0	0	0	0	0	0	0	0	0	0	0	0
Lachnospiraceae_UCG-010	0	0	0	0	0	0	0	0	0	0	0	0	0	0	0	0	0	0	0	0	0	0	0	0	0	0	0	0	0	0	0	0	0	0	0	0	0	0	0	0	0	0	0	0	0	0	0	0	0
Lachnospiraceae_unclassified	0	3e-05	0	0	1.9e-05	0	0	0	0.000138	6.5e-05	2.6e-05	0.000434	2.7e-05	0	0	0	9.3e-05	0.000118	9.1e-05	9.6e-05	0	0	0.000165	0	0.000136	0.00012	0.000198	0.00011	5.2e-05	6.7e-05	0	0	1.6e-05	0.00025	0	4.7e-05	0	3.1e-05	0	8.5e-05	0	0	8.8e-05	0.000165	0	0.000146	0	0	6.2e-05
Lachnospiraceae_uncultured	5.4e-05	2.7e-05	0	0	0.000178	0.000126	3.3e-05	6.1e-05	8.2e-05	0.000579	0	6.2e-05	0.000595	0	0	2.4e-05	0.000326	0.001283	0.000797	0.000103	6.7e-05	0.00011	0.000197	5.1e-05	9.1e-05	0.000274	0.000134	0	0	0.000563	6.1e-05	0	0.000605	0.001929	0	0.000262	7.3e-05	0.000124	0.000547	0.00125	2.3e-05	6e-05	0.001	0.000217	0.000598	0.000969	7e-05	0.000146	0.000699
Lactobacillales_P5D1-392	0.001844	0.001306	0.002303	0.009088	0.003239	0.008758	0.001707	0.002948	0.001567	0.001222	0.002011	3.3e-05	0.003835	0.001379	0.001155	0.001733	0.001574	0.003668	0.00308	0.002641	0.000834	0.002863	0.00107	0.003305	0.002655	0.00188	0.004105	0.001464	0.00258	0.001558	0.002659	0.005088	0.00119	0.002231	0.003914	0.002423	0.001552	0.002825	0.002686	0.00564	0.002742	0.001209	0.002285	0.002559	0.001085	0.00184	0.004394	0.002446	0.000522
Lactobacillales_unclassified	0.000337	0.000456	0.000133	0.000348	0.000354	8.5e-05	9.6e-05	0.000215	0.000145	0.000981	4.9e-05	0	0.000629	9.4e-05	0.000151	0.000173	0.000437	0.000379	0.001115	0.000278	0.000313	2.7e-05	2.6e-05	0.000422	0.001789	4.7e-05	0.001005	0.000197	0.002085	0.00018	1.8e-05	8.6e-05	0.000291	0.000974	0.000216	0.000604	9.6e-05	0.000177	0.00031	0.000193	0.000744	0.003987	0.000173	0.000166	0.000123	0.001512	0.000221	0.000331	3.3e-05
Lactobacillus	0	0	0	0	0.064069	2e-05	0	0	4.7e-05	0.000397	3.9e-05	3.2e-05	0.000382	2.8e-05	0	0	0	0	0	0.000139	0	0.000317	0.000221	0.000375	0.000184	0.000126	0.000169	0.000158	0.0001	0.000147	0	0	0	0	0	5.4e-05	0	0	0	0	4.5e-05	9.3e-05	2.5e-05	0.000721	0	0	0	0	0
Lactococcus	0	0	0	0	0	0	0	0	0	0	0	0	0	0	0	0	0	0	0	0	0	2.4e-05	4.4e-05	0	3.3e-05	5.5e-05	4.7e-05	3.3e-05	6.3e-05	3.9e-05	0	0	0	0	0	0	0	0	0	0	0	0	0	0	0	0	0	0	0
Lautropia	0.001108	0.003212	0.010357	0.000728	0.001223	0.003781	0.001304	0.000235	0.001482	7.4e-05	0.002984	0.02946	0.000957	0.002197	0.001099	0.001261	0.000153	0.000162	0.000319	0.000167	0.000172	0.000404	0.000393	0.000207	0.000638	9.2e-05	0.00025	0.000321	0.000301	6.3e-05	0.000197	0.000195	0.00048	0.000156	0.000765	5.9e-05	0.001817	0.008666	0.000405	0.000291	0.000875	0.00029	0.000134	0.00053	0.000209	0.000123	0	0.000159	6.2e-05
Lawsonella	0	0	0	0	0	0	0	0	0	0	0	0	0	0	0	0	0	0	0	0	0	0	0	0	0	0	0	0	0	0	0	0	0	0	0	0	0	0	0	0	0	0	0	0	0	0	0	0	0
Lentimicrobium	0.000244	7e-05	0.000278	3.1e-05	0	0	0.000123	5.3e-05	0.000485	9.6e-05	2e-05	0.001894	0.000209	0.000299	0	0.001144	0.000177	0	0	3.6e-05	0	0	0.000936	0	0.000205	5e-05	0	9.9e-05	6.7e-05	3.7e-05	0.000354	0	0	0	0.000567	4.7e-05	0.000324	2.1e-05	3.4e-05	0	3.9e-05	0	0	0.001285	4.8e-05	0	0.000492	8e-05	0
Leptotrichia	0.01051	0.010164	0.014213	0.006528	0.035923	0.003022	0.050751	0.005701	0.025032	0.0115	0.011928	0.035003	0.008203	0.024029	0.001766	0.01312	0.019413	0.019949	0.011208	0.014448	0.027666	0.015209	0.055785	0.028734	0.026998	0.012756	0.027312	0.021621	0.031621	0.049172	0.003406	0.003387	0.055059	0.073597	0.005699	0.003304	0.003985	0.017837	0.014575	0.005035	0.004433	0.017506	0.012975	0.004546	0.016023	0.003652	0.0119	0.017349	0.024355
Leptotrichiaceae_uncultured	0	0	0.005372	0	0	0	0.000654	0.001173	0.012667	0	0	0	0	0	0	0	0	2.5e-05	0	0	0	0.00012	0.002402	0	0	0	3.5e-05	0	0	0	0	0	0	0	0	0.001749	0	0	0	0	0	0	0	0	0	0	0	0	0
Leuconostoc	0	0	0	0	0	0	0	0	0	0	0	0	0	0	0	0	0	0	0	0	0	0	0	0	0	0	0	0	0	0	0	0	0	0	0	0	0	0	0	0	0	0	0	0	0	0	0	0	0
Lineage_IV	0	0	0	0	0	0	0	0	0	0	0	0	0	0	0	0	0	0	0	0	0	0	0	0	0	0	0	0	0	0	0	0	0	0	0	0	0	0	0	0	0	0	0	0	0	0	0	0	0
Lysinibacillus	0	0	0	0	0	0	0	0	0	0	0	0	0	0	0	0	0	0	0	0	0	0	0	0	0	0	0	0	0	0	0	0	0	0	0	0	0	0	0	0	0	0	0	0	0	0	0	0	0
Massilia	0	0	0	0	0	0	0	0	0	0	0	2.9e-05	0	0	0	0	0	0	0	0	0	0	0	0	0	0	0	0	0	0	0	0	0	0	0	0	0	0	0	0	0	0	0	0	0	0	0	0	0
Megamonas	0	0	0	0	0	0	0	0	0	0	0	0	0	0	0	0	0	0	0	0	0	0	0	0	0	0	0	0	0	0	0	0	0	0	0	0	0	0	0	0	0	0	0	0	0	0	0	0	0
Megasphaera	0.00023	0	0	0.000399	0.006596	0.004011	0.000627	0.002134	0.012567	0.027726	0.000852	3.3e-05	0.016883	0.000489	3.7e-05	0.000985	0.005993	0.013044	0.002025	0.006724	0.00046	0.000214	4.2e-05	0.021029	0.003391	0.000739	0.009699	6.6e-05	0.013416	0.016305	3e-05	0.001373	0.015583	0.010642	0.000331	0.000736	0.000675	0.000909	0.003514	0.002199	0.00026	0.005664	0.024105	0.001768	0.000379	0.009218	0.006048	0.001713	4.4e-05
Methylobacterium-Methylorubrum	0	0	0	0	0	0	0	0	0	0	0	3.3e-05	0	2.5e-05	0	0	0	0	0	0	0	0	0	0	0	0	0	0	0	0	0	0	0	0	0	0	0	0	0	0	0	0	0	0	0	0	0	0	0
Methylophilus	0	0	0	0	0	0	0	0	0	0	0	0	0	0	0	0	0	0	0	0	0	0	0	0	0	0	0	0	0	0	0	0	0	0	0	0	0	0	0	0	0	0	0	0	0	0	0	0	0
Micrococcales_unclassified	0.000269	0	0.000205	0.000223	9.1e-05	0.000439	3.4e-05	0.000235	0.000105	5.1e-05	0.000197	0	0.000381	0.000151	0	4.3e-05	3.3e-05	0.000113	0.000268	3.9e-05	0	8.2e-05	0	8.2e-05	0	0.000141	0	3.9e-05	0.000176	0	4.8e-05	0.000314	3e-05	0.000102	3.4e-05	4.9e-05	5.6e-05	6.3e-05	0.000197	0.000158	0	5.9e-05	0.000107	3.5e-05	0.000118	0.000126	0.000497	0.000175	0
Micromonosporaceae_unclassified	0	0	0	0	0	0	0	0	0	0	0	0	0	0	0	0	0	0	0	0	0	0	0	0	0	0	0	0	0	0	0	0	0	0	0	0	0	0	0	0	0	0	0	0	0	0	0	0	0
Mitochondria	0	0	0	0	0	0	0	0	0.000783	0	0	0.001241	0	0	0	0	0	0	0	0	0	0	0	0	0	0	0	0	0	0	0	0	0	0	0	0	0	0	0	0	0	0	0	3.6e-05	0	0	0	0	0
Mitsuokella	0	0	0	0	0	0	0	0	0	0	0	0	0	0	0	0	0	0	0	0	0	0	0	0	0	0	0	0	0	0	0	0	0	0	0	0	0	0	0	0	0	0	0	0	0	0	0	0	0
Mobiluncus	0	0	0	0	0	0	0	0	0	0	0	0	0	0	0	0	0	0	0	0	0	0	0	0	0	0	0.000121	0	0	0	0	4.5e-05	0.000262	0	0	5.2e-05	0	0	0	0	0	0	0	6.1e-05	0	0	0	0	0
Mogibacterium	0	0	0	0	0.000122	0	0	8.6e-05	9e-05	3e-05	2.6e-05	0	0.000164	3.2e-05	0	0	4.7e-05	0	2.5e-05	8.9e-05	0.000306	0	7.7e-05	0.000276	0	0	3.6e-05	0.000111	2.6e-05	0	0	4.6e-05	2.1e-05	5.7e-05	0	0	7.4e-05	2.2e-05	0.000229	6.2e-05	0	4e-05	8.6e-05	0.000287	4.2e-05	0.000155	0.00024	4.2e-05	0.000219
Moheibacter	0	0	0	0	0	0	0	0	0	0	0	0	0	0	0	0	0	0	0	0	0	0	0	0	0	0	0	0	0	0	0	0	0	0	0	0	0	0	0	0	0	0	0	0	0	0	0	0	0
Monoglobus	0	0	0	0	0	0	0	0	0	0	0	0	0	0	0	0	0	0	0	0	0	0	0	0	0	0	0	0	0	0	0	0	0	0	0	0	0	0	0	0	0	0	0	0	0	0	0	0	0
Moraxella	0	0.002712	0	0	0	0	0	0	0	2.4e-05	0	0.000289	0	0	0	0	0	0	0	0	9.4e-05	3e-05	0.006863	0	3.3e-05	0.001273	0.000263	0	0	4e-05	0	0	0	0	0	0	0.000955	0	0	0	0.000293	0	0	0.009044	3.8e-05	0	0.000187	8.3e-05	0.000481
Mucispirillum	0	0	0	0	0	0	0	0	0	0	0	0	0	0	0	0	0	0	0	0	0	0	0	0	0	0	0	0	0	0	0	0	0	0	0	0	0	0	0	0	0	0	0	0	0	0	0	0	0
Murdochiella	0	0	0	0	0	0	3.8e-05	0	0.000174	7.8e-05	2.5e-05	0.000126	0	5.3e-05	0	0	0	0	0	0	0	0	0	0	0	0	0	0	0	0	0	0	0	0	0	0	0	0	0	0	0	0	0	0.000683	0	0	3.4e-05	0	0
Muribaculaceae	0	0	0	0	2.2e-05	0	0	0	0	0	0	0	0	0	0	0	0	0	0	8.7e-05	0	0	0	3.9e-05	3.7e-05	4.3e-05	0	0	0	3.2e-05	0	0.000204	0	0	0	0	0	0	0	0	0	0	0	0	0	0	0	0	0
Muribaculum	0	0	0	0	0	0	0	0	0	0	0	0	0	0	0	0	0	0	0	0	0	0	0	0	0	0	0	0	0	0	0	0	0	0	0	0	0	0	0	0	0	0	0	0	0	0	0	0	0
Mycoplasma	0	0.000144	0.000162	0	0	0.000152	9e-05	4.8e-05	0.00084	0.000154	0.000147	0.000115	0	0.000196	0.000118	0.000153	6.1e-05	0.000339	1.6e-05	0	0.000221	0	3.5e-05	0	0	0	0	0	0	4.1e-05	0	0.000117	8.4e-05	0	7.7e-05	0	0	9e-05	6.7e-05	3.3e-05	7.8e-05	0.000228	0	0.001951	3.4e-05	0	0.000368	0	0.000283
Negativibacillus	0	0	0	0	0	0	0	0	0	0	0	0	0	0	0	0	0	0	0	0	0	0	0	0	0	0	0	0	0	0	0	0	0	0	0	0	0	0	0	0	0	0	0	0	0	0	0	0	0
Neisseria	0.251556	0.145964	0.315305	0.083551	0.019265	0.048631	0.158346	0.104432	0.053298	0.00244	0.105113	0.097948	0.049869	0.23571	0.156222	0.114825	0.028197	0.010521	0.085319	0.057139	0.014246	0.332921	0.193902	0.007529	0.007453	0.165595	0.014136	0.204604	0.024177	0.006117	0.25356	0.149775	0.018848	0.022971	0.117599	0.169101	0.178447	0.153261	0.177836	0.029862	0.198559	0.002439	0.018096	0.005084	0.056705	0.130657	0.006321	0.100893	0.206277
Neisseriaceae_unclassified	9.3e-05	0.000416	0.003681	0.000533	0.000739	0.000711	0.002486	0.002106	0.002176	0	0.000245	0.001916	0.000243	0.001321	0.000301	0.00943	0.000263	0.000196	0.000242	0	0.000223	0.000108	9e-05	0	0.000213	0.000324	3.8e-05	0.000244	5.3e-05	0	0.000587	0.000107	0.000193	0	0.000895	0.000491	0.00084	0.001069	0.000142	0	0.00016	0	2.5e-05	0	0.000255	0	3.4e-05	3.7e-05	0.000248
Nesterenkonia	0	0	0	0	0	0	0	0	0	0	0	0	0	0	0	0	0	0	0	0	0	0	0	0	0	0	0	0	0	0	0	0	0	0	0	0	0	0	0	0	0	0	0	0	0	0	0	0	0
Nitrosomonadaceae_DSSD61	0	0	0	0	0	0	0	0	0	0	0	0	0	0	0	0	0	0	0	0	0	0	0	0	0	0	0	0	0	0	0	0	0	0	0	0	0	0	0	0	0	0	0	0	0	0	0	0	0
Novosphingobium	0	0	0	0	0	0	0	0	0	0	0	0	0	0	0	0	0	0	0	0	0	0	0	0	0	0	0	0	0	0	0	0	0	0	0	0	0	0	0	0	0	0	0	0	0	0	0	0	0
Odoribacter	0	0	0	0	0	0	0	0	2.2e-05	0.000175	0	0	0	0.000434	0	0	0	0	0	0	0	0	0	0	0	0	0	0	0	0	0	0	0	0	0	0	0	0	0	0	0	0	0	2.1e-05	0	0	0	0	0
Olsenella	0	0	0	0	0	0	7.1e-05	0	0	0	0	0.000254	0	0	0	0	0	0	0	0	0	0	0	0	0	0	0	0	0	0	0	0	0	0	0	0	0	0	0	0	0	0	0	9.6e-05	0	0	0	0	0
Oribacterium	0.003165	0.000734	0.000223	0.002165	0.002702	0.000318	0.000782	0.002187	0.004668	0.002382	0.004705	0.001884	0.006884	0.001586	0.000899	0.002377	0.00078	0.003361	0.002665	0.001667	0.004933	0.001534	0.001586	0.010244	0.004037	0.002627	0.002393	0.005093	0.003549	0.002459	0.002614	0.001893	0.005851	0.003897	0.001995	0.001599	0.002421	0.001679	0.003501	0.00697	0.001786	0.002612	0.001414	0.002356	0.002043	0.003517	0.003194	0.002178	0.001551
Oscillibacter	0	0	0	0	0	0	0	0	0	0	0	0	0	0	0	0	0	0	0	0	0	0	0	4e-05	0	0	0	0	0	0	0	0	0	0	0	0	0	0	0	0	0	0	0	0	0	0	0	0	0
Oscillospiraceae_NK4A214_group	0	0	0	0	0	0	0	0	0	0	0	0	0	0	0	0	0	0	0	0	0	0	0	0	0	0	0	0	0	0	0	0	0	0	0	0	0	0	0	0	0	0	0	0	0	0	0	0	0
Oscillospiraceae_UCG-002	0	0	0	0	0	0	0	0	0	0	0	6.2e-05	0	0	0	0	0	0	0	0	0	0	0	0	0	0	0	0	0	0	0	0	0	0	0	0	0	0	0	0	0	0	0	0	0	0	0	0	0
Oscillospiraceae_UCG-003	0	0	0	0	0	0	0	0	0	0	0	0	0	0	0	0	0	0	0	0	0	0	0	0	0	0	0	0	0	0	0	0	0	0	0	0	0	0	0	0	0	0	0	0	0	0	0	0	0
Oscillospiraceae_UCG-005	0	0	0	0	0	0	0	0	0	0	0	0	0	0	0	0	0	0	0	0	0	0	0	0	0	0	0	0	0	0	0	0	0	0	0	0	0	0	0	0	0	0	0	0	0	0	0	0	0
Oscillospiraceae_unclassified	0	0	0	0	0	0	0	0	0	0	0	0	0	0	0	0	0	0	0	0	0	0	4.1e-05	0	0	4.2e-05	0	0	0	0	0	0	0	0	0	0	0	0	0	0	0	0	0	0	0	0	0	0	0
Oscillospiraceae_uncultured	0	0	0	0	0	0	0	0	0	0	0	0	0	0	0	0	0	0	0	0.000113	0	5.1e-05	4.2e-05	8.7e-05	0.000102	0	6e-05	3.6e-05	2.6e-05	0	0	0	0	0	0	0	0	0	0	0	0	0	0	0	0	0	0	0	0
Oscillospirales_UCG-010	0	0	0	0	0	0	0	0	0	0	0	0	0	0	0	0	0	0	0	0	0	0	0	0	0	0	0	0	0	0	0	0	0	0	0	0	0	0	0	0	0	0	0	0	0	0	0	0	0
Oscillospirales_unclassified	0	0	0	0	0	0	0	0	0	0	0	0	0	0	0	0	0	0	0	0	0	0	0	0	0	0	0	0	0	0	0	0	0	0	0	0	0	0	0	0	0	0	0	0	0	0	0	0	0
Paludibacteraceae_F0058	0.000559	0.000357	3.3e-05	5.3e-05	0	0.000145	0.000855	0.000227	0.000135	6.9e-05	0.000111	0.00409	0	0.000247	0.000321	0.000102	0.000167	0	0	0	0.000441	2.2e-05	0.00558	0	0.000215	3.8e-05	3.1e-05	0	3.8e-05	0	2.4e-05	2e-05	6.2e-05	0	4.4e-05	0.000103	0.000159	0.000537	3.7e-05	6.3e-05	3.4e-05	0	0	0.000104	7e-05	0	0	0.000103	0.000442
Parabacteroides	0	0	0	0	0	0	0	0	0	0	0	0	0	0	0	0	0	0	0	3.2e-05	0	0	0	0	3.5e-05	0	0	3.5e-05	0	0	0	0	0	0	0	0	0	0	0	0	0	0	0	0	0	0	0	0	0
Paracoccus	0	0	0	0	0	0	0	0	0	0	0	0	0	0	0	0	0	0	0	0	0	0	0	0	0	0	0	0	0	0	0	0	0	0	0	0	0	0	0	0	0	0	0	0	0	0	0	0	0
Paraprevotella	0	0	0	0	0	0	0	0	0	0	0	0	0	0	0	0	0	0	0	0	0	0	0	0	0	0	0	0	0	0	0	0	0	0	0	0	0	0	0	0	0	0	0	0	0	0	0	0	0
Parascardovia	0	0	0	0	0	0	0	0	0	8e-05	0	0	0	0	0	0	0	0	0	0	0	0	0	0	0	0	0	0	0	0	0	0	0	0	0	0	0	0	0	0	0	0.0001	0	0	0	0	0	0	0
Parasutterella	0	0	0	0	0	0	0	0	0	0	0	0	0	0	0	0	0	0	0	0	0	0	0	0	0	0	0	0	0	0	0	0	0	0	0	0	0	0	0	0	0	0	0	0	0	0	0	0	0
Parvimonas	0.001055	0.000389	0.000252	0.000341	0.000331	0.000367	0.001384	0.001258	0.003635	0.000248	0.000337	0.001488	7.2e-05	0.002928	0.006212	0.000264	0.000129	0.000157	0.000193	4.6e-05	0.001499	0.000753	0.003617	0	0	0.000554	0.000191	0.00373	0	3.5e-05	0.000931	0.000402	0.000104	9.9e-05	0.000106	4.4e-05	0.000204	0.000579	0.00039	6.3e-05	0.00014	0.000105	0	0.003291	0.000807	0.000131	0.002985	0.001226	0.000308
Pasteurellaceae_unclassified	0.001595	0.000381	0.004028	0.001431	0	0.000314	0.000383	0.001029	0.000399	2.2e-05	0.002045	9.9e-05	0.000562	0.002565	0.003461	0.000704	0.000486	3.7e-05	0.000693	0.000525	0.000304	0.004226	0.000906	3.8e-05	0.000162	0.00171	0.000467	0.000978	0.000346	0.000952	0.001787	0.000156	0.000147	0.000116	0.002061	0.001177	0.001161	0.001794	0.001311	0.00029	0.002465	0	0.0001	0.000129	0.000792	0.000175	0.000299	0.001536	0.001156
Pedomicrobium	0	0	0	0	0	0	0	0	0	0	0	0	0	0	0	0	0	0	0	0	0	0	0	0	0	0	0	0	0	0	0	0	0	0	0	0	0	0	0	0	0	0	0	0	0	0	0	0	0
Pelagibacterium	0	0	0	0	0	0	0	0	0	0	0	0	0	0	0	0	0	0	0	0	0	0	0	0	0	0	0	0	0	0	0	0	0	0	0	0	0	0	0	0	0	0	0	0	0	0	0	0	0
Pelomonas	0	0	0	0	0	0	0	2.4e-05	5.1e-05	0	0	0.000179	0	0	0	0	0	0	0	0	0	0	0	0	0	0	0	3e-05	0	0	0	0	0	0	0	0	3.6e-05	0	0	0	0	0	0	0	0	0	0	0	0
Pelospora	0	0	0	0	0	0	0	0	0	0	0	0	0	0	0	0	0	0	0	0	0	0	0	0	0	0	0	0	0	0	0	0	0	0	0	0	0	0	0	0	0	0	0	0	0	0	0	0	0
Peptoanaerobacter	0	0.000105	9.2e-05	0	0	0	0	0	0.000133	0	4.8e-05	0	1.9e-05	3.3e-05	0	2.5e-05	0	0	0	0	7.4e-05	0	0	0	0	0	0	0	0	0	0	0	3.2e-05	2.3e-05	0	0	6.1e-05	3.1e-05	5e-05	0	0	0	0	3e-05	4e-05	0	7.5e-05	0	4.3e-05
Peptococcaceae_uncultured	0	0	0	0	0	0	0	0	0	0	0	0	0	0	0	0	0	0	0	0	0	0	4.5e-05	3.4e-05	3.1e-05	0	0	3.3e-05	0	3.5e-05	0	0	0	0	0	0	0	0	0	0	0	0	0	0	0	0	0	0	0
Peptococcus	4.9e-05	0	3.3e-05	0	0	2.6e-05	3.7e-05	7.5e-05	0.000157	0	0.000386	0.001333	2.8e-05	0.000196	0	0	3.7e-05	2.6e-05	0	4.4e-05	0.000274	0	0.000499	6.5e-05	2.5e-05	0.00019	0	7.7e-05	9.3e-05	0	0.000176	4.8e-05	4.4e-05	0	2.6e-05	5.3e-05	7e-05	3.5e-05	0	0	0	0	0	5.8e-05	0	7.3e-05	4.5e-05	7.5e-05	0.00023
Peptostreptococcaceae	0	0	0	0	0	0	0	0	0	0	0	0	0	0	0	0	0	0	0	0	0	0	0	0	0	0	0	0	0	0	0	0	0	0	0	0	0	0	0	0	0	0	0	0	0	0	0	0	0
Peptostreptococcaceae_unclassified	0.00034	0.000147	0	0.000218	0	0	6.6e-05	3e-05	0.000499	0	0.000176	0.000244	0	0.000113	0.000264	0	0	0	0	0	0	3.1e-05	0.000348	0	0	4.6e-05	0	0.000425	0	0	0.003873	0	0	0	0.000249	3.9e-05	9.4e-05	0	0.00058	7.4e-05	0	0	0	6.3e-05	8.1e-05	5.3e-05	0	0.000201	0
Peptostreptococcales-Tissierellales_W5053	0	0	0	0	0	0	0	0	3.2e-05	0	0	0	0	3.5e-05	0	0	0	0	0	0	0	0	0	0	0	4.4e-05	0	0	0	0	0	0	1.5e-05	0	0	0	0	0	0	0	0	0	0	9.8e-05	0	0	0	0	0
Peptostreptococcales-Tissierellales_uncultured	0	0	0	0	0	0	0	0	0.00025	0	0.00014	0	0	0	0	0	0	0	0	0	0	0	0.000122	0	0	4.8e-05	0	0	0	0	0	0	0	0	0	9.9e-05	9.5e-05	0	0	0	0	0	0	0	0	0	0	0	0
Peptostreptococcus	0.00524	0.001096	0.001025	0.000296	0.000583	0	0.002153	0.012645	0.003236	0.001064	0.003309	0.004359	0.000534	0.001942	0.00087	0.001055	0.0003	0.006669	0.011494	0.0021	0.002117	0.008972	0.01413	0.008235	0.000828	0.007489	0.0007	0.024604	0.002541	0.002259	0.003131	0.002175	0.001755	0.001071	0.00036	0.006505	0.000608	0.000332	0.009611	0.001965	0.000421	0.000254	0.000103	0.003134	0.003481	0.005711	0.006888	0.001608	0.005256
Peredibacter	0	0	0	0	0	0	0	0	0	0	0	0	0	0	0	0	0	0	0	0	0	0	0	0	0	0	0	0	0	0	0	0	0	0	0	0	0	0	0	0	0	0	0	0	0	0	0	0	0
Phascolarctobacterium	0	0	0	0	0	0	0	0	0	0	0	2.1e-05	0	0	0	0	0	0	0	0	0	0	0	0	0	0	0	0	0	0	0	0	0	0	0	0	0	0	0	0	0	0	0	0	0	0	0	0	0
Phocaeicola	3.7e-05	0	0	0	2.4e-05	0	3.3e-05	0	0.000131	5.2e-05	9.2e-05	0.000245	0	2.6e-05	3.8e-05	0	0	0	0	0	0	0	0	0	0	0	0	0	0	0	0	0	2.2e-05	0	0	0	0	0	0	0	0	0	0	0	0	0	0	0	0
Pirellula	0	0	0	0	0	0	0	0	0	0	0	0	0	0	0	0	0	0	0	0	0	0	0	0	0	0	0	0	0	0	0	0	0	0	0	0	0	0	0	0	0	0	0	0	0	0	0	0	0
Pleomorphomonadaceae_uncultured	0	0	0	0	0	0	0	0	3.8e-05	0	0	0.000112	0	2.7e-05	0	0	0	0	0	0	0	0	0	0	0	0	0	0	0	0	0	0	0	0	0	0	0	0	0	0	0	0	0	0	0	0	0	0	0
Porphyromonas	0.095989	0.078018	0.082329	0.066608	0.000839	0.008619	0.049712	0.01561	0.04193	0.018288	0.053858	0.054167	0.00614	0.132726	0.11949	0.075821	0.013042	0.00293	0.008968	0.006121	0.068322	0.035391	0.10871	0.006464	0.004929	0.030485	0.008246	0.170751	0.008493	0.003029	0.090985	0.193209	0.005904	0.004227	0.056986	0.025868	0.065838	0.072851	0.024787	0.030646	0.054334	0.00334	0.004355	0.045133	0.055311	0.014055	0.028812	0.03705	0.078681
Prevotella	0.177562	0.025714	0.037716	0.169322	0.313754	0.181775	0.267503	0.349457	0.285936	0.490633	0.235512	0.059307	0.347303	0.122054	0.245161	0.201984	0.49091	0.371564	0.496777	0.560755	0.509526	0.249597	0.126015	0.305637	0.457764	0.431218	0.503673	0.232352	0.302933	0.581635	0.173419	0.112382	0.454369	0.39618	0.318115	0.425032	0.181753	0.222294	0.334444	0.267012	0.301193	0.573668	0.610515	0.295031	0.454932	0.373297	0.487188	0.464476	0.315285
Prevotellaceae	0	0	0	0	0	0	0.000133	0	1.6e-05	0	0	0	0	0	0	0	0	2.5e-05	0	0	0	0	0.000451	0	0	0	3.5e-05	0	0	0	0	0	0	0	0	0	0	0	0	0	0	0	0	0	0	0	0	0	0
Prevotellaceae_Ga6A1_group	0	0	0	0	0	0	0	0	0	0	0	0	0	0	0	0	0	0	0	0	0	0	0	0	0	0	0	0	0	0	0	0	0	0	0	0	0	0	0	0	0	0	0	0	0	0	0	0	0
Prevotellaceae_NK3B31_group	0	0	0	0	0	0	0	0	0	0	0	0	0	0	0	0	0	0	0	0	0	0	0	0	0	0	0	0	0	0	0	0	0	0	0	0	0	0	0	0	0	0	0	0	0	0	0	0	0
Prevotellaceae_UCG-001	0	0	0	0	0	0	0	0	0	0	0	0	0	0	0	0	0	0	0	0	0	0	0	0	0	0	0	0	0	0	0	0	0	0	0	0	0	0	0	0	0	0	0	0	0	0	0	0	0
Prevotellaceae_unclassified	0.000742	0.000117	0.002579	0.000335	0.00037	0.000102	0.001145	0.000373	0.000446	0.000817	0.000483	0.000683	0.000181	0.000459	0.000369	0.000427	0.001469	0.000959	0.0023	0.003374	0.00094	0.000965	4.3e-05	0.000391	0.000472	0.000821	0.000334	0.000101	0.000426	0.001208	9.4e-05	0.000267	0.000394	0.00133	0.000291	0.000447	0.000544	0.000377	0.000333	0.000821	0.000926	0.000213	0.000218	0.001002	0.001784	0.000916	0.001679	0.001612	0.001789
Prevotellaceae_uncultured	0	0	0	0	0.000499	0	0.000836	8.9e-05	0.0001	0.002607	0.000356	0.000146	7.3e-05	0.000269	0	0	0	0	0	7.8e-05	8.7e-05	0	0	0	0	0	0.000775	0	0.000101	4.1e-05	2.5e-05	0	0	0	0	5.5e-05	3.8e-05	2.6e-05	0	0	3.9e-05	0.000127	0	0.000284	0	8.4e-05	3.3e-05	0	0
Propionibacterium	0	0	0	0	0	0	0	0	0	0	0	0	0	0	0	0	0	0	0	0	0	0	0	0	0	0	0	0	0	0	0	0	0	0	0	0	0	0	0	0	0	0	0	0	0	0	0	0	0
Propionivibrio	0	0	0	0	0	0	0	0	0	0	0	0.000235	0	0	0	0	0	0	0	0	0	0	0	0	0	0	0	0	0	0	0	0	0	0	0	0	0	0	0	0	0	0	0	0	0	0	0	0	0
Proteus	0	0	0	0	0	0	0	0	0	0	0	0	0	0	0	0	0	0	0	0	0	0	0	0	0	0	0	0	0	0	0	0	0	0	0	0	0	0	0	0	0	0	0	0	0	0	0	0	0
Pseudarcicella	0	0	0	0	1.8e-05	0	5.5e-05	0	2.3e-05	0	0	0.00016	0	0	0	0	0	0	0	0	0	0	0	0	0	0	0	0	0	0	0	0	0	0	0	0	0	0	0	0	0	0	0	0	0	0	0	0	0
Pseudomonas	0	0	0	0	0	0	0	0	0	0	0	3.5e-05	0	0	0	0	0	0	0	0	0	0	0	0	0	0	0	0	0	0	0	0	0	0	0	0	0	0	0	1.9e-05	0	0	0	0	0	0	0	0	0
Pseudonocardia	0	0	0	0	0	0	0	0	0	0	0	0	0	0	0	0	0	0	0	0	0	0	0	0	0	0	0	0	0	0	0	0	0	0	0	0	0	0	0	0	0	0	0	0	0	0	0	0	0
Pseudopropionibacterium	0	6e-05	0.000124	2e-05	1.8e-05	0	2.9e-05	5.8e-05	8.5e-05	0	0.000162	0.000235	0	6.4e-05	2.6e-05	0.000203	0	0	0	0	0	0	0	0	0	0	0	9e-05	0	0	0	2.9e-05	0	0	0	0	3.8e-05	0.000555	0	0	0	0	0	0	0	0	0	0	0
Pseudoramibacter	0	0	0	0	0	0	0	0	0	0	0	1.5e-05	0	0	0	0	0	0	0	0	0	0	0	0	0	0	0	0	0	0	0	0	0	0	0	0.000113	0	0	0	0	0	0	0	7.1e-05	0	0	0	0	0
Pyramidobacter	0	0	0	0	0	0	3.1e-05	0	2.2e-05	0.000144	4.7e-05	4.9e-05	0	6.1e-05	0	0	0	0	0	0	0	0	0	0	0	0	0	0	0	0	0	0	0	0	0	0.00011	0	0	0	0	0	0	0	5.3e-05	0	0	0	0	0
Ralstonia	0	3.3e-05	2.8e-05	0	0	7.9e-05	0	2.2e-05	2.3e-05	0	0	0.000153	0	0	0	7.9e-05	0	4.2e-05	0	0	0	0	3.6e-05	0	0	0	0	3.8e-05	0.00012	0	6.7e-05	6.9e-05	0.00019	0	0	0	0	3.7e-05	4.3e-05	9.5e-05	0	0	0	3.1e-05	0	0	0	0	0
Rheinheimera	0	0	0	0	0	0	0	0	0	0	0	0	0	0	0	0	0	0	0	0	0	0	0	0	0	0	0	0	0	0	0	0	0	0	0	0	0	0	0	0	0	0	0	0	0	0	0	0	0
Rhizobiaceae_unclassified	0	0	0	0	0	0	0	0	0	0	0	8.1e-05	0	0	0	1.7e-05	0	0	0	0	0	0	0	0	0	0	0	0	0	0	0	0	0	0	0	0	0	0	0	0	0	0	0	0	0	0	0	0	0
Rhodococcus	0	0	0	0	0	0	0	0	0	0	0	0	0	0	0	0	0	0	0	0	0	0	0	0	0	0	0	0	0	0	0	0	0	0	0	0	0	0	0	0	0	0	0	0	0	0	0	0	0
Rhodopirellula	0	0	0	0	0	0	0	0	0	0	0	0	0	0	0	0	0	0	0	0	0	0	0	0	0	0	0	0	0	0	0	0	0	0	0	0	0	0	0	0	0	0	0	0	0	0	0	0	0
Rhodospirillales_uncultured	0	0	5.6e-05	0	0	0	0.00016	0	0.000115	0.000179	0	0	0	0	0	0	0	0	0	0	0	0	0	0	0	0	0	0	0	0	0	0	0	0	3.6e-05	0	0.000115	0	0	0	0	0	0	0.000171	0	0	0	0	0
Rikenella	0	0	0	0	0	0	0	0	0	0	0	0	0	0	0	0	0	0	0	0	0	0	0	0	0	0	0	0	0	0	0	0	0	0	0	0	0	0	0	0	0	0	0	0	0	0	0	0	0
Rikenellaceae_RC9_gut_group	5.4e-05	0	0.00037	0	0	5.3e-05	0.0003	0.00036	0.000511	0.001122	0.000277	0.000659	0.000256	0.000386	0	0.002148	0.000252	0	8.8e-05	0	0	0.000217	7.8e-05	0	0.000192	4.5e-05	7e-05	0	0.000159	0	3.3e-05	0.000131	6.1e-05	0	8.5e-05	0.000588	0.000131	2.7e-05	0	0	3.7e-05	0.000621	3.3e-05	0.004614	0	5.2e-05	0.000213	7.9e-05	0.000115
Romboutsia	0	0	0	0	0	0	0	0	0	0	0	0	0	0	0	0	0	0	0	0	0	0	0	8.7e-05	0	0	0	0	0	3.9e-05	0	0	0	0	0	0	0	0	0	0	0	0	0	0	0	0	0	0	0
Roseburia	0	3.8e-05	4.1e-05	0	0	0	6.1e-05	0	0.001759	0.000401	7.4e-05	0.000543	0.000118	9e-05	0	2.6e-05	1.7e-05	0	0	8.9e-05	0	0	3.4e-05	0	0	0.000105	0	0	0	4.4e-05	0.000168	0	1.6e-05	0	0	0.000212	0.000123	0	0	0	0	0.000195	0	0.000145	0	0	0.000273	0	0
Rothia	0.003547	0.000455	0.018089	0.005714	0.0137	0.015836	0.002183	0.013436	0.020164	0.001659	0.006321	0.040209	0.01679	0.003082	0.000564	0.011395	0.000471	0.00359	0.00756	0.000843	7.4e-05	0.000677	0.000277	0.00135	0.000714	0.001915	0.000276	0.002586	0.004861	0.000246	0.001978	0.013825	0.002942	0.002649	0.001247	0.00348	0.003204	0.002893	0.005951	0.005348	0.000265	0.002023	0.00471	0.002375	0.002763	0.006696	0.007371	0.001624	0.002542
Rubellimicrobium	0	0	0	0	0	0	0	0	0	0	0	0	0	0	0	0	0	0	0	0	0	0	0	0	0	0	0	0	0	0	0	0	0	0	0	0	0	0	0	0	0	0	0	0	0	0	0	0	0
Ruminococcaceae	0	0	0	0	0	0	0	0	0	0	0	0	0	0	0	0	0	0	0	3.7e-05	0	0	0	0	0	0	0	0	0	0	0	0	0	0	0	0	0	0	0	0	0	0	0	0	0	0	0	0	0
Ruminococcaceae_CAG-352	0	0	0	0	0	0	0	0	0	0	0	0	0	0	0	2.2e-05	0	0	0	0	0	0	0	0	0	0	0	0	0	0	0	0	0	0	0	0	0	0	0	0	0	0	0	0	0	0	0	0	0
Ruminococcaceae_Incertae_Sedis	0	0	0	0	0	0	0	0	0	0	0	0	0	0	0	0	0	0	0	0	0	0	0	0	0	0	0	0	0	0	0	0	0	0	0	0	0	0	0	0	0	0	0	0	0	0	0	0	0
Ruminococcaceae_UBA1819	0	0	0	0	0	0	0	0	0	0	0	0	0	0	0	0	0	0	0	0	0	0	0	0	0	0	0	0	0	0	0	0	0	0	0	0	0	0	0	0	0	0	0	0	0	0	0	0	0
Ruminococcaceae_unclassified	0	0	0	0	0	0	0	0	0	0	0	0	0	0	0	0	0	0	0	0	0	0	0	0	0	0	0	0	0	0	0	0	0	0	0	0	0	0	0	0	0	0	0	0	0	0	0	0	0
Ruminococcaceae_uncultured	0	0	0	0	0	0	0	0	0	0	0	0	0	0	0	0	0	0	0	0	0	0	0	4.2e-05	0	0	0	0	0	0	0	0	0	0	0	0	0	0	0	0	0	0	0	0	0	0	0	0	0
Ruminococcus	0	0	0	0	0	0	0	0	0	0	0	0	0	0	0	0	0	0	0	0	0	0	0	0	0	4.6e-05	0	0	0	0	0	0	0	0	0	0	0	0	0	0	0	0	0	0	0	0	0	0	0
Saccharimonadaceae	7.1e-05	0.000162	0.000729	5.2e-05	0.007015	0.004481	0.003094	0.00037	0.001089	7.5e-05	0.000212	0.00316	0.000569	0.00086	8.2e-05	4e-05	0.000209	0	9.7e-05	4.3e-05	0	0.000116	0.000162	0	0.00037	0.000177	0.000331	3.5e-05	9.9e-05	0	3.1e-05	2.1e-05	0.00018	5.1e-05	0.000443	5.1e-05	0.000198	0.000473	7.3e-05	3.7e-05	9.6e-05	0.000128	3.2e-05	0.000474	4.7e-05	8.5e-05	0.00012	0	3.3e-05
Saccharimonadaceae_TM7x	0.003479	0.001174	0.001754	0.001374	0.003672	0.000923	0.002516	0.002756	0.001567	0.001842	0.001898	0.007689	0.00374	0.002216	6.5e-05	0.001181	0.01418	0.028139	0.002015	0.003663	0.000466	0.002651	0.007601	0.006584	0.016278	0.017204	0.017525	0.002958	0.019435	0.007096	0.003246	0.001068	0.025304	0.017353	0.001984	0.00344	0.001629	0.001857	0.002314	0.000744	0	0.000199	0.020132	0.010609	0.00641	0.008777	0.003485	0.001468	0.005375
Saccharimonadaceae_unclassified	0	1.8e-05	0	0	0	0	0.000456	4.8e-05	0.000104	0	0	0.001062	2e-05	3e-05	0	0	0	0	0	0	0	0	0	0	0	0	0	0	0	0	0	0	0	0	0	0	3.2e-05	5.1e-05	0	0	0	0.000321	0	5.3e-05	0	0	7.9e-05	0	0
Saccharimonadales	0.004857	0.016029	0.00078	0.00949	0.001748	0.011616	0.000744	0.00189	0.001995	0.001065	0.001701	0.001704	0.000298	0.005419	0.001076	0.002683	0.001867	3.3e-05	0.00206	0.000698	0.00037	0.002494	0.000136	0.001364	0.027076	0.004282	0.006115	0.000705	0.001093	0.001216	0.008051	5.2e-05	7.6e-05	0.010751	0.001928	0.013267	0.031071	0.001233	0.005022	0.001758	3.2e-05	0.000489	0	0.005591	0.003886	0.002081	0.005096	0.001485	4.2e-05
Saccharimonadales_unclassified	4.1e-05	0.000125	0	0	0	0.000165	3.3e-05	0	4.2e-05	0	0	9.1e-05	0	0	0	0	6.1e-05	8e-05	0	0	0	0	3.8e-05	0	0	4.8e-05	7e-05	0	0	2.4e-05	0	0	0	0	0	0	0	0	0	0	0	0	2.1e-05	0	0	0	0	0	0
Saccharopolyspora	0	0	0	0	0	0	0	0	0	0	0	0	0	0	0	0	0	0	0	0	0	0	0	0	0	0	0	0	0	0	0	0	0	0	0	0	0	0	0	0	0	0	0	0	0	0	0	0	0
Scardovia	0	0	0	0	0.035492	1.7e-05	0.000107	0	0.000172	0.000193	0.000176	3.7e-05	2.6e-05	3e-05	0	5.2e-05	0	0	0	0	7.8e-05	0	4.1e-05	4.4e-05	3.2e-05	0	4.5e-05	0	0	3.9e-05	0	0	3.8e-05	5.3e-05	7.2e-05	0.000185	0	0	0	9.7e-05	0	0.000274	0	0.000305	0	0	4.4e-05	0	0
Schlegelella	0	0	0	0	0	0	0	0	0	0	0	0	0	0	0	0	0	0	0	0	0	0	0	0	0	0	0	0	0	0	0	0	0	0	0	0	0	0	0	0	0	0	0	0	0	0	0	0	0
Sediminispirochaeta	0	0	0	0	0	0	0	0	0	0	0	0	0	0	0	0	0	0	0	0	0	0	0	0	0	0	0	0	0	0	0	0	0	0	0	0	0	0	0	0	0	0	0	0	0	0	0	0	0
Selenomonadaceae_unclassified	0.000397	0.000557	0.000999	0.000126	0.000556	0.000195	0.004957	0.000335	0.001895	0.00064	0.001462	0.001567	0.000261	0.00047	0.000292	0.000323	0.0004	0.000613	0.000203	9.8e-05	0.000544	5.7e-05	0.000736	0.000409	0.000293	0.000138	0.000427	0.00017	0.000148	0.000223	0.001265	5.6e-05	0.001738	0.00011	0.000154	0.000109	5.3e-05	0.000557	3.8e-05	8.8e-05	7.3e-05	0.000244	0	0.00047	0	0	0.000778	7.5e-05	0
Selenomonadaceae_uncultured	0	0	0	0	0.00773	0	5.5e-05	0	0.000121	7.2e-05	0.000191	0	0.000132	0	0	0	0.000285	0	0	0	0	0	0	0	0	0	0.000398	0	0	0	0	0	0.0008	0.002285	0	9.1e-05	9.8e-05	0.000212	4.2e-05	0	0	0	0	0	0	0	0	3.2e-05	0
Selenomonas	0.000483	0.000189	0.00072	0.000133	0.006201	0.000314	0.003616	0.001022	0.003233	0.006612	0.004391	0.004119	0.001447	0.001317	0.000327	0.00067	0.010709	0.003138	0.005557	0.003501	0.000853	0.001145	0.003732	0.046824	0.005087	0.001048	0.005285	0.000712	0.003193	0.009897	0.001329	0.000224	0.019683	0.010552	0.000748	0.00193	0.000521	0.001194	0.000619	0.00081	0.000297	0.00346	0.001391	0.0011	0.005393	0.002263	0.004439	0.000511	0.002252
Serratia	0	0	0	0	0	0	0	0	0	0	0	0	0	0	0	0	0	0	0	0	0	0	0	0	0	0	0	0	0	0	0	0	0	0	0	0	0	0	0	0	0	0	0	0	0	0	0	0	0
Shuttleworthia	0	2.8e-05	0.000117	8.5e-05	0.000833	4.3e-05	0.000456	0.00034	0.001204	0.001508	0.000105	0.000143	0.000465	9.3e-05	8.1e-05	2.4e-05	0.00022	6.2e-05	2.4e-05	4.2e-05	0	1.8e-05	4.6e-05	0	2.7e-05	0	3e-05	0	0	3.9e-05	0	0	8.9e-05	2.2e-05	0.000154	0.000106	2.7e-05	0.00016	7.3e-05	2.9e-05	0	0.000259	0	0.001317	3.7e-05	9.1e-05	0.000193	0	4.6e-05
Simonsiella	9.9e-05	0.000134	2.6e-05	0	0	0.000164	5.7e-05	0	6.4e-05	0	0	0	4.5e-05	0	0	0	0	0	0	0	0	2.3e-05	7.6e-05	0	0.000114	0	7.3e-05	0.000532	0	0	0.000478	0	2.1e-05	0	7.6e-05	8.9e-05	0.000497	0.000399	0.001277	2.7e-05	7.9e-05	0	0	6.1e-05	0.000271	0	0	4.8e-05	0.000111
Slackia	0	0	0	0	4.2e-05	8.5e-05	0	3.2e-05	4.3e-05	0	3.1e-05	4.9e-05	6.8e-05	5.6e-05	0	0	0	0	0	0	0	0	4.8e-05	0	3.4e-05	0	0	0	2.9e-05	0	0	4.2e-05	3.3e-05	0	0	0	0	0	0	1.9e-05	0	3.6e-05	4.6e-05	0.000264	0	3.8e-05	4.2e-05	0	0
Sneathia	0	0	0	0	0	0	0	0	0	0	0	0	0	0	0	0	0	0	0	0	0	0	0	0	0	0	0	0	0	0	0	0	0	0	0	0	0	0	0	0	0	0	0	0	0	0	0.000264	0	0
Solobacterium	0.002607	0.0006	0.000273	0.001268	0.001276	0.00078	0.002938	0.003638	0.00307	0.007275	0.002045	0.003544	0.001947	0.001736	0.000329	0.00066	0.005367	0.007481	0.005039	0.002767	0.001153	0.003138	0.008435	0.004768	0.002838	0.001522	0.00423	0.003079	0.006618	0.002724	0.000702	0.002788	0.017477	0.004057	0.001303	0.003445	0.001265	0.001642	0.004723	0.00324	0.000217	0.000543	0.002394	0.005936	0.004717	0.008075	0.012738	0.00448	0.007813
Sphaerochaeta	0	0	0	0	0	0	0	0	2.3e-05	0	0	2.7e-05	0	0	0	0	0	0	0	0	0	0	0	0	0	0	0	0	0	0	0	0	0	0	0	0	0	0	0	0	0	0	0	0	0	0	0	0	0
Sphingobacteriales_env.OPS	0	0	0	0	0	0	0	0	0	0	0	0	0	0	0	0	0	0	0	0	0	0	0	0	0	0	0	0	0	0	0	0	0	0	0	0	0	0	0	0	0	0	0	0	0	0	0	0	0
Sphingobacterium	0	0	0	0	0	0	0	0	0	0	0	5.3e-05	0	0	0	0	0	0	0	0	0	0	0	0	0	0	0	0	0	0	0	0	0	0	0	0	0	0	0	0	0	0	0	0	0	0	0	0	0
Sphingobium	0	0	0	0	0	0	0	0	0	0	0	0	0	0	0	0	0	0	0	0	0	0	0	0	0	0	0	0	0	0	0	0	0	0	0	0	0	0	0	0	0	0	0	0	0	0	0	0	0
Sphingomonadaceae_unclassified	0	0	0	0	0	0	0	0	0	0	0	0	0	0	0	0	0	0	0	0	0	0	0	0	0	0	0	0	0	0	0	0	0	0	0	0	0	0	0	0	0	0	0	0	0	0	0	0	0
Sphingomonas	0	0	0	0	0	1.9e-05	0	0	2.1e-05	0	0	0.000385	0	0	0	0	0	0	0	0	0	0	0	0	0	3.6e-05	0	0	0	0	0	1.7e-05	0	0	0	0	0	0	0	3.1e-05	0	0	0	0	0	0	0	0	0
Spirosoma	0	0	0	0	0	0	0	0	0	0	0	0	0	0	0	0	0	0	0	0	0	0	0	0	0	0	0	0	0	0	0	0	0	0	0	0	0	0	0	0	0	0	0	0	0	0	0	0	0
Staphylococcus	0	0	0	0	0	0	0	0	1.6e-05	0	0	0	0	0	0	0	0	0	0	0	0	0	0	0	0	0	0	0	0	0	0	1.6e-05	0	0	0	0	0	0	0	0	0	0	0	0	0	0	0	0	4e-05
Stenotrophomonas	0	0	0	0	0	0	0	0	0	0	0	0	0	0	0	0	0	0	0	0	0	0	0	0	0	0	0	3.9e-05	0	0	0	0	0	0	0	0	0	0	0	0	0	0	0	0	0	0	0	0	0
Stomatobaculum	0.001128	0.000101	8.3e-05	0.000651	0.00191	0.000782	0.001545	0.000261	0.002688	0.002368	0.002097	0.00268	0.005444	0.001132	0.000121	0.000899	0.000954	0.001582	0.000908	0.000839	0.006384	0.000309	0.002683	0.00227	3.1e-05	0.000772	0.00022	0.004005	0.000595	0.00012	0.00018	0.001169	0.000187	0.001692	0.000394	5.5e-05	0.002171	0.000377	0.002646	0.004162	0	8.3e-05	0.00111	0.000583	0.000221	0.000618	0.000995	0.000387	0.001177
Streptobacillus	6e-05	0.001449	0	0	0	0.002689	0	0.005124	0.00023	0	0	0.00032	9.5e-05	0	0	0	8.7e-05	0	0	5.3e-05	0	0	0.000163	0	0.000481	0.000397	0.000311	0	0	0	0	0	0	0	0	0.000423	0.002856	0	0	0	0.001223	0	0	0.001296	0.000693	4.3e-05	0.000388	0	8.5e-05
Streptococcus	0.031514	0.362596	0.158806	0.314203	0.130736	0.34743	0.057688	0.111309	0.106351	0.06739	0.097059	0.073057	0.14543	0.075717	0.045583	0.130945	0.040837	0.114668	0.078919	0.036281	0.019705	0.068879	0.025217	0.086806	0.194949	0.064989	0.094718	0.056606	0.129738	0.017703	0.091238	0.31788	0.108154	0.098043	0.083318	0.109757	0.095543	0.125563	0.118574	0.345389	0.083968	0.081061	0.108874	0.31191	0.035464	0.158315	0.090238	0.039871	0.029593
Subdoligranulum	0	0	0	0	0	0	0	0	0	0	0	1.6e-05	0	0	0	0	0	0	0	0	0	0	0	0	0	0	0	0	0	0	0	0	0	0	0	0	0	0	0	0	0	0	0	0	0	0	0	0	0
Sutterella	0	0	0	0	0	0	0	0	0	0	0	0	0	0	0	0	0	0	0	0	0	0	0	0	0	0	0	0	0	0	0	0	0	0	0	0	0	0	0	0	0	0	0	0	0	0	0	0	0
Suttonella	0	0	0	3.3e-05	1.2e-05	0	0	0	0	0	0	0	0	0	0	0	0	0	0	0	0	0	0	0	0	0	0	0	0	0	0	0	0	0	0	3.5e-05	0.000113	0	0	0	0	0	0	0	0	0	3.8e-05	0	0
Tannerella	0.005204	0.000788	8e-05	0.000216	0.001338	0.000206	0.008108	0.000584	0.000886	0.000544	0.002201	0.003899	0.000432	0.002649	0.000181	0.006221	0.001135	0	4e-05	0.000517	0.001595	0.000442	0.004699	0.003253	0.000339	0.001976	0.000416	0.000651	0.000865	0	0.000214	0.00022	0.000186	3.5e-05	0.000558	5.3e-05	0.000219	0.004818	8.9e-05	0.000116	2.8e-05	6.6e-05	2.2e-05	0.001755	0.000259	9.3e-05	0.000228	0.000145	0.000552
Terriglobus	0	0	0	0	2.1e-05	0	0	0	0	0	0	0.000111	0	0	0	0	0	0	0	0	0	0	0	0	0	0	4.2e-05	0	0	0	3e-05	0	1.9e-05	0	0	0	0	0	0	0	0	0	0	0	0	0	0	0	0
Treponema	0.000374	0.001081	0.000853	3.1e-05	9.2e-05	0.000299	0.002817	0.001739	0.008091	0.004427	0.002853	0.006171	0.000923	0.00392	0.000266	0.00321	0.001048	0.000222	0.000302	0.000687	0.00052	0.000106	0.001665	0.000161	0.000815	0.000731	0.000108	0.000137	0.000449	0.000491	0.001194	0.000752	0.000664	6.3e-05	0.001499	0.001067	0.001473	0.001261	0.00038	6.6e-05	0.000765	0.000682	0	0.007994	0.000842	0.000459	0.004492	0.000244	0.001478
Turicibacter	0	0	0	0	0	0	0	0	0	0	0	0	0	0	0	0	0	0	0	0	0	0	0	0	0	0	0	0	0	0	0	0	0	0	0	0	0	0	0	0	0	0	0	0	0	0	0	0	0
Tuzzerella	0	0	0	0	0	0	0	0	0	0	0	0	0	0	0	0	0	0	0	0	0	0	0	0	0	0	0	0	3.2e-05	0	0	0	0	0	0	0	0	0	0	0	0	0	0	0	0	0	0	0	0
Tyzzerella	0	0	0	0	0	0	0	0	0	0	0	0	0	0	0	0	0	0	0	0	0	0	0	0	0	0	0	0	0	0	0	0	0	0	0	0	0	0	0	0	0	0	0	0	0	0	0	0	0
Ureaplasma	0	0	0	0	0	0	0	0	0	0	0	0	0	0	0	0	0	0	0	0	0	0	0	0	0	0	0	0	0	0	0	6.2e-05	0	0	0	0	0	0	0	0	0	0	0	0	0	0	0	0	0
Veillonella	0.065189	0.01047	0.020668	0.108616	0.182899	0.17925	0.113208	0.095366	0.109842	0.170577	0.11228	0.069574	0.179098	0.057845	0.051884	0.128358	0.185054	0.221217	0.111545	0.144413	0.020888	0.092123	0.08816	0.198929	0.138532	0.053827	0.176443	0.06316	0.18622	0.119921	0.095417	0.050826	0.083117	0.181645	0.140705	0.089025	0.043298	0.106379	0.100935	0.080165	0.049834	0.248591	0.082643	0.021822	0.053306	0.105839	0.135957	0.097472	0.020401
Veillonellaceae_unclassified	0	0	3.1e-05	0.000241	0.001479	0.001536	0.000107	0.000401	0.001877	0.010561	0.000293	0	0.003798	4.7e-05	0	0.000114	0.003414	0.006094	0.00129	0.008729	0	8.4e-05	0.000122	0.012971	0.001768	0.000321	0.007729	0	0.006681	0.013502	0	0.000316	0.002848	0.006325	0.000146	0.000314	2.7e-05	0.000222	0.001634	0.000463	7.6e-05	0.004455	0.005292	9.1e-05	0.000223	0.003616	0.002928	0.001104	0
Veillonellales-Selenomonadales_unclassified	0	0	0	0	0	0	0	0	0	2.8e-05	0	0	0	0	0	0	3.2e-05	0	0	0	0	0	0	0	0	0	0	0	0	0	0	0	0	0	0	0	0	0	0	0	0	3.2e-05	0	0	3.7e-05	0	0	0	0
Weeksellaceae_unclassified	0	0	0	0	0	0	5e-05	0	0	0	0	0	0	0	0	0	0	0	0	0	0	0	0	0	0	0	0	0	0	0	0	0	0	0	0	0	0	0	0	0	0	0	0	0	0	0	0	0	0
Wolinella	0	0	0	0	0	0	2.4e-05	1.6e-05	7.1e-05	2.1e-05	0	0	0	2.5e-05	0	0	2.5e-05	0	0	0	0	0	0	0	0	0	0	0	0	0	0	0	0	0	0	0	0	0	0	0	0	0	0	0.000182	0	0	0	0	0
Xanthobacteraceae_unclassified	0	0	0	0	0	0	0	0	2.4e-05	0	0	8.5e-05	0	0	0	0	0	0	0	0	0	0	0	0	0	0	0	0	0	0	0	0	0	0	0	0	0	0	0	0	0	0	0	0	0	0	0	0	0
Xanthomonas	0	0	0	0	0	0	0	0	0	0	0	0	0	0	0	0	0	0	0	0	0	0	0	0	0	0	0	0	0	0	0	0	0	0	0	0	0	0	0	0	0	0	0	0	0	0	0	0	0
[Eubacterium]_brachy_group	0	7.9e-05	2e-05	0	0	2e-05	0	2.6e-05	2.5e-05	0	0	2.3e-05	0	0	0	6.9e-05	2.5e-05	0	0	0	0	0	0	0	0	0	0	0	0	0	3.3e-05	7.3e-05	0	0	3.6e-05	0	0	5.9e-05	0	0	2.8e-05	0	0	6.9e-05	0	0	0	0	0
[Eubacterium]_coprostanoligenes_group	0	0	8.3e-05	0	0	0	0.000116	0	0.000241	5.8e-05	0	1.7e-05	0	9.3e-05	0	0	0	0	0	4.5e-05	0	0	0	3.6e-05	0	0	3.9e-05	0	0	0	0	0	0	0	0	0	0	0	0	0	0	4.2e-05	0	0.000271	0	0	0	0	0
[Eubacterium]_eligens_group	0	0	0	0	0	0	0	0	0	0	0	0	0	0	0	0	0	0	0	0	0	0	0	0	0	0	0	0	0	0	0	0	0	0	0	0	0	0	0	0	0	0	0	0	0	0	0	0	0
[Eubacterium]_hallii_group	0	0	0	0	0	0	0	0	0	0	0	0	0	0	0	0	0	0	0	0	0	0	0	0	0	0	0	0	0	0	0	0	0	0	0	0	0	0	0	0	0	0	0	0	0	0	0	0	0
[Eubacterium]_nodatum_group	0.006961	0.000306	0.000307	0.001219	5.2e-05	0.000359	0.001204	0.003561	0.002478	0.008046	0.003546	0.000524	0.00179	0.003033	0.002945	0.000276	0.010125	0.016426	0.006009	0.00925	0.005089	0.009475	0.014073	0.008158	0.003401	0.003005	0.007569	0.007227	0.004496	0.036786	0.002338	0.006359	0.007421	0.006539	0.000759	0.004503	0.001464	0.000906	0.005739	0.004386	0.000106	0.0004	0.005517	0.002807	0.007346	0.009912	0.009945	0.006211	0.008382
[Eubacterium]_ruminantium_group	0	0	0	0	0	0	0	0	0	0	0	0	0	0	0	0	0	0	0	0	0	0	0	0	0	0	0	0	0	0	0	0	0	0	0	0	0	0	0	0	0	0	0	0	0	0	0	0	0
[Eubacterium]_saphenum_group	0	0	0.000367	0	0	6.9e-05	0.000883	0.000231	0.001677	0.000318	0.000148	0	0	0.000188	0	0	0	0	0	0	0.000211	0	4.5e-05	0	0	0	0	0	0	3.2e-05	2.2e-05	4.4e-05	4.1e-05	0	0	0	3.2e-05	5.6e-05	0	0	0	3.6e-05	0	0.001192	3.5e-05	0	0.000242	0	3.7e-05
[Eubacterium]_siraeum_group	0	0	0	0	0	0	0	0	0	0	0	0	0	0	0	0	0	0	0	0	0	0	0	0	0	0	0	0	0	0	0	0	0	0	0	0	0	0	0	0	0	0	0	0	0	0	0	0	0
[Eubacterium]_ventriosum_group	0	0	0	0	0	0	0	0	0	0	0	0	0	0	0	0	0	0	0	0	0	0	0	0	0	0	0	0	0	0	0	0	0	0	0	0	0	0	0	0	0	0	0	0	0	0	0	0	0
[Eubacterium]_xylanophilum_group	0	0	0	0	0	0	0	0	0	0	0	0	0	0	0	0	0	0	0	0	0	0	0	0	0	0	0	0	0	0	0	0	0	0	0	0	0	0	0	0	0	0	0	0	0	0	0	0	0
[Eubacterium]_yurii_group	9.1e-05	7.6e-05	0	2.8e-05	0	0	0.000165	0	0.000122	0	0.000652	0.000356	0	4e-05	7.1e-05	3.7e-05	0	0	0	0	8e-05	0	0.000163	0.0001	3.8e-05	0.000151	4.1e-05	0.00027	0	0	0.000467	0.000201	0	0	6.7e-05	0.0001	9.4e-05	8.3e-05	4e-05	2.4e-05	0	0	0	3.5e-05	0	5e-05	0.00029	0.000178	0.000109
[Ruminococcus]_torques_group	0	0	0	0	0	0	0	0	0	0	0	0	0	0	0	0	0	0	0	0	0	0	0	0	0	0	0	0	0	0	0	0	0	0	0	0	0	0	0	0	0	0	0	0	0	0	0	0	0
[truncated: 669 more columns]
