# Supplementary material for: Dynamic changes of Bacterial Microbiomes in Oropharynx during Infection and Recovery of COVID-19 Omicron Variant
Source: PLoS Pathog. 2024 Apr 3;20(4):e1012075. doi: 10.1371/journal.ppat.1012075 (PMC10990182; doi:10.1371/journal.ppat.1012075)
Supplement: S23 Table — (XLSX) [file ppat.1012075.s030.xlsx]

## Sheet: Sheet1
S23 Table. The different degree of phylum level (p value) among groups CCO (n=297), CCOR (n=222) and HC (n=199)
ID	CCO.median	CCO.mean	CCO.se	CCOR.median	CCOR.mean	CCOR.se	HC.median	HC.mean	HC.se	p-value	z-score	Sig_mark	q-value	fixp	fixps
Tannerella	0.0004(0.0001,0.001)	0.000924226	8.85585e-05	0.0004(0.0001,0.0013)	0.00115355	0.000141215	0.0014(0.0005,0.0029)	0.00206894	0.000169033	6.15507e-17	-8.36222	***	2.40732e-16	<0.0001	***<0.0001
Lachnospiraceae_uncultured	0.0001(<0.0001,0.0004)	0.000407165	5.116e-05	0.0001(<0.0001,0.0004)	0.000424158	5.12604e-05	0.0005(<0.0001,0.0018)	0.0022528	0.000372222	1.87944e-08	-5.62275	***	4.13478e-08	<0.0001	***<0.0001
Treponema	0.0008(0.0003,0.0017)	0.00141215	0.00012152	0.0006(0.0002,0.0018)	0.00184604	0.000221658	0.0011(0.0004,0.003)	0.00246645	0.000289964	0.000649334	-3.41012	***	0.000985197	0.0006	***0.0006
Stomatobaculum	0.0008(0.0003,0.0017)	0.00134005	8.83105e-05	0.0008(0.0003,0.0016)	0.00142648	0.000162407	0.0017(0.0006,0.0038)	0.00291292	0.000257997	1.32055e-10	-6.42479	***	3.44321e-10	<0.0001	***<0.0001
Bacteroides	<0.0001(<0.0001,<0.0001)	3.47744e-05	7.41016e-06	<0.0001(<0.0001,<0.0001)	4.54144e-05	1.43761e-05	0.0001(<0.0001,0.0007)	0.00441634	0.00134771	5.5759e-36	-12.5232	***	7.54891e-35	<0.0001	***<0.0001
Actinobacillus	0.0002(<0.0001,0.0009)	0.00126707	0.000389702	0.0005(<0.0001,0.0017)	0.00312568	0.000624974	0.0009(0.0001,0.004)	0.00933049	0.00272262	1.48413e-09	-6.04608	***	3.57817e-09	<0.0001	***<0.0001
Capnocytophaga	0.0022(0.001,0.0052)	0.00530409	0.000486683	0.0019(0.0007,0.0059)	0.00581651	0.000818893	0.0076(0.0034,0.0166)	0.0136363	0.00118703	3.49151e-20	-9.20267	***	1.59612e-19	<0.0001	***<0.0001
Rothia	0.0029(0.0012,0.0061)	0.00541002	0.000505595	0.003(0.0011,0.0074)	0.00649793	0.000663413	0.0091(0.005,0.0177)	0.0137527	0.000998276	1.09847e-28	-11.1119	***	8.22682e-28	<0.0001	***<0.0001
Fusobacterium	0.0304(0.0133,0.0681)	0.0465506	0.00277603	0.0345(0.0134,0.0691)	0.047449	0.00303112	0.0522(0.0314,0.0827)	0.0640766	0.00333347	3.76695e-08	-5.50144	***	7.79981e-08	<0.0001	***<0.0001
Neisseria	0.0498(0.0141,0.138)	0.0937159	0.00607986	0.0613(0.0136,0.1832)	0.114762	0.00887699	0.1121(0.0542,0.2139)	0.148882	0.00868038	1.5899e-08	-5.65157	***	3.54206e-08	<0.0001	***<0.0001
Prevotella	0.3495(0.2348,0.4699)	0.346181	0.00892992	0.3163(0.186,0.4761)	0.328493	0.0126715	0.1652(0.095,0.247)	0.186627	0.00842337	2.11591e-27	-10.8446	***	1.35418e-26	<0.0001	***<0.0001
Atopobium	0.0031(0.0014,0.0062)	0.00496353	0.000347522	0.0015(0.0008,0.0036)	0.00301258	0.000329967	0.0015(0.0007,0.0032)	0.00256972	0.00024426	2.24973e-10	-6.34325	***	5.73844e-10	<0.0001	***<0.0001
Saccharimonadales	0.002(0.0006,0.0054)	0.00419402	0.000327488	0.002(0.0004,0.0042)	0.00366549	0.00042097	0.0012(0.0004,0.0028)	0.00227782	0.000218482	0.000530661	-3.46478	***	0.000822874	0.0005	***0.0005
Lactobacillales_P5D1-392	0.0024(0.0014,0.0035)	0.00284243	0.000126981	0.0014(0.0007,0.0025)	0.00196091	0.000129759	0.0004(<0.0001,0.0013)	0.00095093	8.99602e-05	1.43931e-38	-12.9876	***	2.66651e-37	<0.0001	***<0.0001
Bacteria_unclassified	0.0021(0.0014,0.0033)	0.00259913	0.00011318	0.0015(0.0007,0.0027)	0.00219807	0.000157439	0.0005(<0.0001,0.0021)	0.00138131	0.000142992	3.98752e-23	-9.9043	***	2.19313e-22	<0.0001	***<0.0001
Veillonellaceae_unclassified	0.001(0.0001,0.0032)	0.00259089	0.000248578	0.0007(0.0001,0.0027)	0.00172622	0.000153307	<0.0001(<0.0001,0.0003)	0.000542141	0.000100937	6.71496e-26	-10.5237	***	4.00621e-25	<0.0001	***<0.0001
Burkholderia-Caballeronia-Paraburkholderia	<0.0001(<0.0001,<0.0001)	0.00227274	0.00215142	<0.0001(<0.0001,<0.0001)	0.000307757	0.00013725	<0.0001(<0.0001,<0.0001)	0	0	4.3972e-22	-9.66142	***	2.2762e-21	<0.0001	***<0.0001
Candidatus_Saccharimonas	0.0012(0.0007,0.0022)	0.00169913	9.73643e-05	0.0009(0.0005,0.0017)	0.00135947	0.000106175	0.001(0.0006,0.0016)	0.00118847	6.40562e-05	0.00134405	-3.2064	**	0.00201322	0.0013	** 0.0013
Butyrivibrio	0.0006(0.0002,0.0014)	0.00124196	0.000113071	0.0005(0.0002,0.0011)	0.00114435	0.000145378	0.0002(<0.0001,0.0004)	0.00029691	2.47529e-05	1.16471e-20	-9.31988	***	5.46637e-20	<0.0001	***<0.0001
Burkholderiales_unclassified	0.0009(0.0002,0.0017)	0.00123665	7.93111e-05	0.0004(<0.0001,0.0014)	0.00113583	0.000113172	0.0002(<0.0001,0.0009)	0.000762015	8.66048e-05	9.14637e-11	-6.48043	***	2.42069e-10	<0.0001	***<0.0001
