# Supplementary material for: Dynamic changes of Bacterial Microbiomes in Oropharynx during Infection and Recovery of COVID-19 Omicron Variant
Source: PLoS Pathog. 2024 Apr 3;20(4):e1012075. doi: 10.1371/journal.ppat.1012075 (PMC10990182; doi:10.1371/journal.ppat.1012075)
Supplement: S24 Table — (XLSX) [file ppat.1012075.s031.xlsx]

## Sheet: Sheet1
S24 Table. The different degree of genus level (p value) among groups CCO (n=297), CCOR (n=222) and HC (n=199)
ID	CCO.median	CCO.mean	CCO.se	CCOR.median	CCOR.mean	CCOR.se	HC.median	HC.mean	HC.se	p-value	z-score	Sig_mark	q-value	fixp	fixps
Prevotella	0.3495(0.2348,0.4699)	0.346181	0.00892992	0.3163(0.186,0.4761)	0.328493	0.0126715	0.1652(0.095,0.247)	0.186627	0.00842337	2.11591e-27	-10.8446	***	1.35418e-26	<0.0001	***<0.0001
Neisseria	0.0498(0.0141,0.138)	0.0937159	0.00607986	0.0613(0.0136,0.1832)	0.114762	0.00887699	0.1121(0.0542,0.2139)	0.148882	0.00868038	1.5899e-08	-5.65157	***	3.54206e-08	<0.0001	***<0.0001
Veillonella	0.1024(0.0611,0.1447)	0.109737	0.00368346	0.1075(0.0536,0.1642)	0.117797	0.00525531	0.0537(0.0356,0.1024)	0.0726764	0.00387685	2.28356e-13	-7.33105	***	6.98969e-13	<0.0001	***<0.0001
Fusobacterium	0.0304(0.0133,0.0681)	0.0465506	0.00277603	0.0345(0.0134,0.0691)	0.047449	0.00303112	0.0522(0.0314,0.0827)	0.0640766	0.00333347	3.76695e-08	-5.50144	***	7.79981e-08	<0.0001	***<0.0001
Porphyromonas	0.0222(0.0071,0.0504)	0.036383	0.00228368	0.0185(0.0054,0.0455)	0.0317074	0.0024504	0.0433(0.0184,0.0699)	0.0495593	0.00283714	6.56284e-09	-5.80174	***	1.4904e-08	<0.0001	***<0.0001
Haemophilus	0.0196(0.0073,0.0396)	0.0304325	0.00192823	0.0149(0.0048,0.0363)	0.0256724	0.00203758	0.0376(0.0191,0.0667)	0.0574655	0.00488539	2.16207e-16	-8.21273	***	8.18331e-16	<0.0001	***<0.0001
Actinomyces	0.0164(0.0068,0.0303)	0.0242227	0.00153603	0.0088(0.0045,0.016)	0.0125103	0.000800307	0.0181(0.011,0.0278)	0.0222896	0.00128193	8.30988e-14	-7.46532	***	2.68356e-13	<0.0001	***<0.0001
Leptotrichia	0.0121(0.0059,0.0232)	0.0185548	0.00123573	0.0077(0.0033,0.0163)	0.0145327	0.00141948	0.0181(0.0092,0.0352)	0.0284198	0.00238308	7.60992e-14	-7.47689	***	2.48027e-13	<0.0001	***<0.0001
Granulicatella	0.0067(0.0035,0.0124)	0.0108292	0.00106812	0.0047(0.0022,0.0088)	0.00664184	0.0004565	0.0077(0.0047,0.0116)	0.009734	0.000601836	2.33089e-08	-5.58546	***	5.03358e-08	<0.0001	***<0.0001
Gemella	0.0041(0.0024,0.0078)	0.00712819	0.000610734	0.0028(0.0012,0.0079)	0.0100462	0.00147797	0.0063(0.0029,0.0108)	0.00934053	0.00075117	8.27692e-08	-5.36099	***	1.69388e-07	<0.0001	***<0.0001
Rothia	0.0029(0.0012,0.0061)	0.00541002	0.000505595	0.003(0.0011,0.0074)	0.00649793	0.000663413	0.0091(0.005,0.0177)	0.0137527	0.000998276	1.09847e-28	-11.1119	***	8.22682e-28	<0.0001	***<0.0001
Capnocytophaga	0.0022(0.001,0.0052)	0.00530409	0.000486683	0.0019(0.0007,0.0059)	0.00581651	0.000818893	0.0076(0.0034,0.0166)	0.0136363	0.00118703	3.49151e-20	-9.20267	***	1.59612e-19	<0.0001	***<0.0001
Saccharimonadaceae_TM7x	0.0042(0.0018,0.0096)	0.00720994	0.000504803	0.0044(0.0017,0.008)	0.00690111	0.000760452	0.0059(0.0029,0.0125)	0.00936278	0.000679785	0.000129169	-3.82804	***	0.000215486	0.0001	***0.0001
Campylobacter	0.0039(0.0022,0.007)	0.00542163	0.000293422	0.0077(0.0036,0.0146)	0.0109733	0.000749305	0.0049(0.0023,0.0094)	0.0067245	0.000439587	1.19216e-11	-6.78116	***	3.33048e-11	<0.0001	***<0.0001
[Eubacterium]_nodatum_group	0.0044(0.0022,0.0074)	0.00567685	0.000305719	0.004(0.0021,0.0086)	0.00642316	0.000459624	0.0024(0.0014,0.0042)	0.00330506	0.000227605	1.46741e-09	-6.04791	***	3.56226e-09	<0.0001	***<0.0001
Selenomonas	0.0022(0.001,0.0045)	0.00370576	0.000270883	0.0032(0.0012,0.0079)	0.0074122	0.000744134	0.0019(0.0006,0.0041)	0.00350308	0.000422933	1.03528e-06	-4.88481	***	1.96983e-06	<0.0001	***<0.0001
Absconditabacteriales_(SR1)	0.0006(<0.0001,0.0037)	0.00390738	0.000467263	0.0003(<0.0001,0.0019)	0.00272874	0.000506801	0.0044(0.0007,0.0122)	0.0083834	0.000754775	6.50053e-19	-8.88313	***	2.79047e-18	<0.0001	***<0.0001
Oribacterium	0.0026(0.0015,0.0047)	0.00376734	0.00024002	0.0033(0.0016,0.006)	0.00466495	0.000320819	0.0034(0.0018,0.005)	0.00402649	0.000224381	0.0172077	-2.38224	*	0.0236606	0.0172	* 0.0172
Peptostreptococcus	0.002(0.0007,0.005)	0.0037797	0.000276983	0.0013(0.0004,0.0028)	0.00250101	0.00025137	0.004(0.0022,0.0074)	0.00641522	0.000516269	7.97483e-21	-9.35998	***	3.89881e-20	<0.0001	***<0.0001
Actinobacillus	0.0002(<0.0001,0.0009)	0.00126707	0.000389702	0.0005(<0.0001,0.0017)	0.00312568	0.000624974	0.0009(0.0001,0.004)	0.00933049	0.00272262	1.48413e-09	-6.04608	***	3.57817e-09	<0.0001	***<0.0001
Lachnoanaerobaculum	0.0027(0.0017,0.0046)	0.00341651	0.000150702	0.0017(0.001,0.0032)	0.00258945	0.000186938	0.005(0.0025,0.0085)	0.00656973	0.000393368	5.66602e-25	-10.3209	***	3.26957e-24	<0.0001	***<0.0001
Atopobium	0.0031(0.0014,0.0062)	0.00496353	0.000347522	0.0015(0.0008,0.0036)	0.00301258	0.000329967	0.0015(0.0007,0.0032)	0.00256972	0.00024426	2.24973e-10	-6.34325	***	5.73844e-10	<0.0001	***<0.0001
Saccharimonadales	0.002(0.0006,0.0054)	0.00419402	0.000327488	0.002(0.0004,0.0042)	0.00366549	0.00042097	0.0012(0.0004,0.0028)	0.00227782	0.000218482	0.000530661	-3.46478	***	0.000822874	0.0005	***0.0005
Solobacterium	0.0031(0.0017,0.0052)	0.00399936	0.000190637	0.0016(0.0007,0.0026)	0.00200197	0.000121813	0.0028(0.0017,0.0047)	0.00368994	0.000238851	6.07382e-20	-9.14301	***	2.74101e-19	<0.0001	***<0.0001
Lautropia	0.0003(0.0001,0.0008)	0.00158602	0.000349685	0.0008(0.0002,0.0029)	0.00513054	0.00127816	0.0013(0.0005,0.003)	0.00361966	0.000495577	8.32203e-18	-8.59506	***	3.36707e-17	<0.0001	***<0.0001
Bacteria_unclassified	0.0021(0.0014,0.0033)	0.00259913	0.00011318	0.0015(0.0007,0.0027)	0.00219807	0.000157439	0.0005(<0.0001,0.0021)	0.00138131	0.000142992	3.98752e-23	-9.9043	***	2.19313e-22	<0.0001	***<0.0001
Aggregatibacter	0.0006(0.0003,0.0014)	0.00143444	0.000175322	0.0005(0.0002,0.0015)	0.00137895	0.000250735	0.0021(0.0007,0.0055)	0.00381163	0.000317684	8.42213e-21	-9.35422	***	4.06108e-20	<0.0001	***<0.0001
Lactobacillales_P5D1-392	0.0024(0.0014,0.0035)	0.00284243	0.000126981	0.0014(0.0007,0.0025)	0.00196091	0.000129759	0.0004(<0.0001,0.0013)	0.00095093	8.99602e-05	1.43931e-38	-12.9876	***	2.66651e-37	<0.0001	***<0.0001
Treponema	0.0008(0.0003,0.0017)	0.00141215	0.00012152	0.0006(0.0002,0.0018)	0.00184604	0.000221658	0.0011(0.0004,0.003)	0.00246645	0.000289964	0.000649334	-3.41012	***	0.000985197	0.0006	***0.0006
Stomatobaculum	0.0008(0.0003,0.0017)	0.00134005	8.83105e-05	0.0008(0.0003,0.0016)	0.00142648	0.000162407	0.0017(0.0006,0.0038)	0.00291292	0.000257997	1.32055e-10	-6.42479	***	3.44321e-10	<0.0001	***<0.0001
Veillonellaceae_unclassified	0.001(0.0001,0.0032)	0.00259089	0.000248578	0.0007(0.0001,0.0027)	0.00172622	0.000153307	<0.0001(<0.0001,0.0003)	0.000542141	0.000100937	6.71496e-26	-10.5237	***	4.00621e-25	<0.0001	***<0.0001
Bergeyella	0.0007(0.0003,0.0017)	0.00167317	0.000177211	0.0008(0.0003,0.0017)	0.00132685	0.000131651	0.0011(0.0006,0.0018)	0.00148059	0.000110235	0.00391623	-2.88483	**	0.0056729	0.0039	** 0.0039
Candidatus_Saccharimonas	0.0012(0.0007,0.0022)	0.00169913	9.73643e-05	0.0009(0.0005,0.0017)	0.00135947	0.000106175	0.001(0.0006,0.0016)	0.00118847	6.40562e-05	0.00134405	-3.2064	**	0.00201322	0.0013	** 0.0013
Tannerella	0.0004(0.0001,0.001)	0.000924226	8.85585e-05	0.0004(0.0001,0.0013)	0.00115355	0.000141215	0.0014(0.0005,0.0029)	0.00206894	0.000169033	6.15507e-17	-8.36222	***	2.40732e-16	<0.0001	***<0.0001
Filifactor	0.0002(<0.0001,0.0005)	0.000564603	8.3066e-05	0.0003(<0.0001,0.0012)	0.00155761	0.000248565	0.0008(0.0002,0.0022)	0.00194953	0.000241465	3.89742e-14	-7.56437	***	1.28926e-13	<0.0001	***<0.0001
Bacteroides	<0.0001(<0.0001,<0.0001)	3.47744e-05	7.41016e-06	<0.0001(<0.0001,<0.0001)	4.54144e-05	1.43761e-05	0.0001(<0.0001,0.0007)	0.00441634	0.00134771	5.5759e-36	-12.5232	***	7.54891e-35	<0.0001	***<0.0001
Dialister	0.0004(0.0001,0.0008)	0.000880892	9.57305e-05	0.0003(<0.0001,0.0008)	0.00101408	0.000171221	0.0006(0.0002,0.0016)	0.00135155	0.000175211	7.73788e-06	-4.47231	***	1.38966e-05	<0.0001	***<0.0001
Burkholderia-Caballeronia-Paraburkholderia	<0.0001(<0.0001,<0.0001)	0.00227274	0.00215142	<0.0001(<0.0001,<0.0001)	0.000307757	0.00013725	<0.0001(<0.0001,<0.0001)	0	0	4.3972e-22	-9.66142	***	2.2762e-21	<0.0001	***<0.0001
Parvimonas	0.0003(<0.0001,0.0007)	0.000649882	6.33388e-05	<0.0001(<0.0001,0.0004)	0.000384982	4.94196e-05	0.0013(0.0004,0.0027)	0.0020881	0.00017964	1.98231e-35	-12.4221	***	2.49204e-34	<0.0001	***<0.0001
Catonella	0.0005(0.0002,0.0009)	0.000705354	4.70508e-05	0.0007(0.0003,0.0015)	0.00117673	0.000123722	0.0009(0.0004,0.0015)	0.00111512	6.76129e-05	4.35263e-09	-5.8702	***	1.02142e-08	<0.0001	***<0.0001
Butyrivibrio	0.0006(0.0002,0.0014)	0.00124196	0.000113071	0.0005(0.0002,0.0011)	0.00114435	0.000145378	0.0002(<0.0001,0.0004)	0.00029691	2.47529e-05	1.16471e-20	-9.31988	***	5.46637e-20	<0.0001	***<0.0001
Lachnospiraceae_uncultured	0.0001(<0.0001,0.0004)	0.000407165	5.116e-05	0.0001(<0.0001,0.0004)	0.000424158	5.12604e-05	0.0005(<0.0001,0.0018)	0.0022528	0.000372222	1.87944e-08	-5.62275	***	4.13478e-08	<0.0001	***<0.0001
Faecalibacterium	<0.0001(<0.0001,<0.0001)	9.46801e-06	7.4621e-06	<0.0001(<0.0001,<0.0001)	1.91892e-06	9.91408e-07	<0.0001(<0.0001,0.0003)	0.00259786	0.000802758	4.9468e-54	-15.4772	***	2.48753e-52	<0.0001	***<0.0001
Corynebacterium	0.0001(<0.0001,0.0004)	0.000531148	0.000119697	<0.0001(<0.0001,0.0001)	0.000159923	4.77243e-05	0.0006(0.0002,0.0014)	0.00159591	0.00028811	3.25913e-44	-13.9475	***	9.5601e-43	<0.0001	***<0.0001
Selenomonadaceae_unclassified	0.0002(<0.0001,0.0004)	0.000416428	4.54352e-05	0.0003(0.0001,0.0007)	0.00097373	0.000140925	0.0002(<0.0001,0.0005)	0.000498704	7.18049e-05	0.00058722	-3.43745	***	0.000906586	0.0006	***0.0006
Neisseriaceae_unclassified	0.0001(<0.0001,0.0003)	0.000622455	0.000163963	0.0001(<0.0001,0.0004)	0.000393234	5.6153e-05	0.0003(0.0001,0.0006)	0.000781392	0.000124559	7.63441e-09	-5.77634	***	1.72264e-08	<0.0001	***<0.0001
Abiotrophia	0.0002(<0.0001,0.0008)	0.000764424	0.000103558	<0.0001(<0.0001,0.0004)	0.000442559	8.58325e-05	<0.0001(<0.0001,0.0002)	0.000379447	7.61052e-05	4.91868e-09	-5.8499	***	1.13906e-08	<0.0001	***<0.0001
Actinomycetaceae_F0332	<0.0001(<0.0001,<0.0001)	0.000112542	4.51318e-05	<0.0001(<0.0001,<0.0001)	0.000434869	0.000272058	0.0001(<0.0001,0.0005)	0.0011673	0.000275261	1.98492e-37	-12.7851	***	3.17587e-36	<0.0001	***<0.0001
Rhodococcus	<0.0001(<0.0001,<0.0001)	9.42761e-08	9.42761e-08	<0.0001(<0.0001,<0.0001)	5.45045e-07	2.80894e-07	0.0001(<0.0001,0.0005)	0.00180073	0.000583663	1.10113e-107	-22.0436	***	3.87596e-105	<0.0001	***<0.0001
Lactobacillus	<0.0001(<0.0001,<0.0001)	0.000647502	0.000296341	<0.0001(<0.0001,<0.0001)	0.000414009	0.000206982	<0.0001(<0.0001,<0.0001)	0.000363588	0.000152511	0.00304165	-2.9635	**	0.00442421	0.003	** 0.003
Saccharimonadaceae	0.0001(<0.0001,0.0002)	0.000278219	3.65367e-05	0.0001(<0.0001,0.0003)	0.000526176	0.000105748	0.0003(<0.0001,0.0006)	0.000684035	0.000129414	1.2632e-09	-6.07201	***	3.10942e-09	<0.0001	***<0.0001
Paludibacteraceae_F0058	<0.0001(<0.0001,0.0002)	0.000230333	3.4574e-05	<0.0001(<0.0001,0.0002)	0.000448104	0.000132005	0.0002(<0.0001,0.0006)	0.000813332	0.00019184	3.34249e-12	-6.96252	***	9.7236e-12	<0.0001	***<0.0001
Ralstonia	<0.0001(<0.0001,<0.0001)	0.000885347	0.000857734	<0.0001(<0.0001,<0.0001)	0.000272811	0.000123955	<0.0001(<0.0001,<0.0001)	4.44221e-06	4.24015e-06	5.15704e-21	-9.40593	***	2.59326e-20	<0.0001	***<0.0001
Rikenellaceae_RC9_gut_group	<0.0001(<0.0001,0.0004)	0.000332906	3.97325e-05	<0.0001(<0.0001,0.0004)	0.000611901	0.000131433	0.0002(<0.0001,0.0005)	0.000394397	4.44474e-05	0.00969075	-2.58667	**	0.0137546	0.0097	** 0.0097
Lachnospiraceae_unclassified	<0.0001(<0.0001,<0.0001)	6.18956e-05	6.31344e-06	<0.0001(<0.0001,<0.0001)	6.68559e-05	8.85435e-06	0.0001(<0.0001,0.0003)	0.00136988	0.000406642	1.32635e-27	-10.8872	***	8.9784e-27	<0.0001	***<0.0001
Bifidobacterium	<0.0001(<0.0001,<0.0001)	0.000466862	0.000373196	<0.0001(<0.0001,<0.0001)	0.000104104	4.81092e-05	<0.0001(<0.0001,<0.0001)	0.000676533	0.000205588	5.21095e-09	-5.84029	***	1.19107e-08	<0.0001	***<0.0001
Firmicutes_unclassified	0.0004(0.0002,0.0008)	0.000631411	5.21803e-05	0.0002(<0.0001,0.0005)	0.000363329	3.75717e-05	<0.0001(<0.0001,0.0001)	0.000139035	2.23975e-05	2.28874e-35	-12.4106	***	2.68546e-34	<0.0001	***<0.0001
Muribaculaceae	<0.0001(<0.0001,<0.0001)	9.51852e-06	2.59028e-06	<0.0001(<0.0001,<0.0001)	1.50721e-05	4.23603e-06	<0.0001(<0.0001,<0.0001)	0.0014401	0.000531283	1.33535e-35	-12.4537	***	1.74091e-34	<0.0001	***<0.0001
Johnsonella	<0.0001(<0.0001,0.0001)	0.000156616	2.69814e-05	<0.0001(<0.0001,0.0001)	0.000107968	1.59946e-05	0.0004(0.0001,0.0012)	0.00098197	0.000112211	2.60641e-42	-13.6314	***	6.55327e-41	<0.0001	***<0.0001
Fusicatenibacter	<0.0001(<0.0001,<0.0001)	0	0	<0.0001(<0.0001,<0.0001)	2.47748e-07	2.47748e-07	<0.0001(<0.0001,0.0001)	0.00121492	0.000376834	4.61499e-49	-14.7226	***	1.62448e-47	<0.0001	***<0.0001
Streptobacillus	<0.0001(<0.0001,0.0002)	0.000367172	7.30168e-05	<0.0001(<0.0001,<0.0001)	0.00028586	0.00010752	<0.0001(<0.0001,<0.0001)	0.000165111	5.59475e-05	0.00143485	-3.18755	**	0.00213109	0.0014	** 0.0014
Fretibacterium	<0.0001(<0.0001,<0.0001)	8.55421e-05	1.29401e-05	<0.0001(<0.0001,0.0003)	0.000365577	8.61035e-05	0.0001(<0.0001,0.0005)	0.000489543	7.25907e-05	1.43233e-19	-9.0498	***	6.38204e-19	<0.0001	***<0.0001
Chloroplast	<0.0001(<0.0001,<0.0001)	7.47172e-05	3.931e-05	<0.0001(<0.0001,<0.0001)	0.000799171	0.000457185	<0.0001(<0.0001,<0.0001)	1.87136e-05	4.974e-06	3.22996e-08	-5.52849	***	6.79036e-08	<0.0001	***<0.0001
Acinetobacter	<0.0001(<0.0001,<0.0001)	6.35084e-05	5.63005e-05	<0.0001(<0.0001,<0.0001)	3.12432e-05	1.21642e-05	<0.0001(<0.0001,0.0002)	0.000843357	0.000226904	7.98643e-39	-13.0326	***	1.65366e-37	<0.0001	***<0.0001
Lachnospiraceae_NK4A136_group	<0.0001(<0.0001,<0.0001)	3.25589e-06	1.06904e-06	<0.0001(<0.0001,<0.0001)	1.68018e-06	8.32152e-07	<0.0001(<0.0001,0.0001)	0.000890849	0.00026626	9.09184e-49	-14.6767	***	2.90939e-47	<0.0001	***<0.0001
Shuttleworthia	<0.0001(<0.0001,0.0002)	0.000349505	0.000128354	<0.0001(<0.0001,<0.0001)	0.000148194	3.4703e-05	<0.0001(<0.0001,0.0002)	0.000194638	3.55415e-05	0.00276544	-2.99268	**	0.00403914	0.0028	** 0.0028
Kingella	<0.0001(<0.0001,0.0001)	0.000112916	1.71134e-05	<0.0001(<0.0001,0.0001)	0.000181234	5.99368e-05	<0.0001(<0.0001,0.0003)	0.000387186	0.000128651	1.98751e-07	-5.2005	***	3.99773e-07	<0.0001	***<0.0001
Roseburia	<0.0001(<0.0001,<0.0001)	5.66229e-05	8.5318e-06	<0.0001(<0.0001,<0.0001)	9.04279e-05	1.72028e-05	<0.0001(<0.0001,0.0002)	0.000567709	0.000145244	1.77516e-13	-7.36472	***	5.48119e-13	<0.0001	***<0.0001
[Eubacterium]_saphenum_group	<0.0001(<0.0001,<0.0001)	0.000107633	2.08199e-05	<0.0001(<0.0001,<0.0001)	0.000165171	4.1467e-05	<0.0001(<0.0001,0.0003)	0.000383995	7.95152e-05	2.28822e-09	-5.9759	***	5.40573e-09	<0.0001	***<0.0001
Cardiobacterium	<0.0001(<0.0001,<0.0001)	0.00012134	3.57455e-05	<0.0001(<0.0001,0.0001)	0.000112842	1.5381e-05	0.0001(<0.0001,0.0003)	0.00030896	5.95184e-05	9.43278e-21	-9.34223	***	4.48694e-20	<0.0001	***<0.0001
Megamonas	<0.0001(<0.0001,<0.0001)	2.0202e-07	1.46465e-07	<0.0001(<0.0001,<0.0001)	2.34234e-06	1.43321e-06	<0.0001(<0.0001,<0.0001)	0.000502839	0.000153391	1.74757e-36	-12.6149	***	2.56311e-35	<0.0001	***<0.0001
[Eubacterium]_ruminantium_group	<0.0001(<0.0001,<0.0001)	1.64983e-07	1.64983e-07	<0.0001(<0.0001,<0.0001)	2.43243e-07	1.41538e-07	<0.0001(<0.0001,<0.0001)	0.000450146	0.000141141	2.62e-36	-12.583	***	3.68896e-35	<0.0001	***<0.0001
Christensenellaceae_R-7_group	<0.0001(<0.0001,<0.0001)	7.88889e-06	2.41883e-06	<0.0001(<0.0001,<0.0001)	1.24324e-05	7.48327e-06	<0.0001(<0.0001,<0.0001)	0.000410503	0.000111126	1.74826e-27	-10.862	***	1.1396e-26	<0.0001	***<0.0001
Acidovorax	<0.0001(<0.0001,<0.0001)	7.67138e-05	7.10077e-05	<0.0001(<0.0001,<0.0001)	9.05856e-06	3.57487e-06	<0.0001(<0.0001,<0.0001)	0.000218759	7.69503e-05	1.471e-13	-7.38975	***	4.59664e-13	<0.0001	***<0.0001
Oscillospiraceae_UCG-002	<0.0001(<0.0001,<0.0001)	1.12458e-06	9.38628e-07	<0.0001(<0.0001,<0.0001)	3.1982e-07	2.29419e-07	<0.0001(<0.0001,<0.0001)	0.000292106	9.30787e-05	6.77097e-38	-12.8685	***	1.13494e-36	<0.0001	***<0.0001
Phascolarctobacterium	<0.0001(<0.0001,<0.0001)	5.2862e-07	2.96106e-07	<0.0001(<0.0001,<0.0001)	1.30631e-06	5.59551e-07	<0.0001(<0.0001,<0.0001)	0.000283231	0.000109962	1.38779e-31	-11.6928	***	1.25257e-30	<0.0001	***<0.0001
Helicobacter	<0.0001(<0.0001,<0.0001)	0	0	<0.0001(<0.0001,<0.0001)	7.07207e-07	3.23548e-07	<0.0001(<0.0001,<0.0001)	0.000281754	0.00020109	3.00911e-06	-4.6702	***	5.57478e-06	<0.0001	***<0.0001
Coprococcus	<0.0001(<0.0001,<0.0001)	1.61616e-07	1.61616e-07	<0.0001(<0.0001,<0.0001)	3.33333e-07	1.93413e-07	<0.0001(<0.0001,<0.0001)	0.000273322	8.45852e-05	3.6444e-38	-12.9163	***	6.41415e-37	<0.0001	***<0.0001
Mitochondria	<0.0001(<0.0001,<0.0001)	2.29764e-05	8.68643e-06	<0.0001(<0.0001,<0.0001)	0.000194802	9.63732e-05	<0.0001(<0.0001,<0.0001)	5.05528e-06	1.54029e-06	1.49496e-07	-5.25318	***	3.02429e-07	<0.0001	***<0.0001
Prevotellaceae_NK3B31_group	<0.0001(<0.0001,<0.0001)	0	0	<0.0001(<0.0001,<0.0001)	2.77477e-06	1.46753e-06	<0.0001(<0.0001,<0.0001)	0.000235095	0.000110755	3.19487e-06	-4.65788	***	5.88793e-06	<0.0001	***<0.0001
Serratia	<0.0001(<0.0001,<0.0001)	0	0	<0.0001(<0.0001,<0.0001)	0	0	<0.0001(<0.0001,<0.0001)	0.000213472	0.000116168	2.08733e-51	-15.0833	***	8.16377e-50	<0.0001	***<0.0001
Mucispirillum	<0.0001(<0.0001,<0.0001)	0	0	<0.0001(<0.0001,<0.0001)	0	0	<0.0001(<0.0001,<0.0001)	0.000185342	0.000140315	2.66005e-05	-4.20077	***	4.5899e-05	<0.0001	***<0.0001
Sphingomonas	<0.0001(<0.0001,<0.0001)	4.27273e-05	3.86102e-05	<0.0001(<0.0001,<0.0001)	2.10135e-05	1.13172e-05	<0.0001(<0.0001,<0.0001)	7.87035e-05	3.18955e-05	0.00246738	-3.02731	**	0.00363397	0.0025	** 0.0025
Propionibacterium	<0.0001(<0.0001,<0.0001)	5.35354e-07	3.08373e-07	<0.0001(<0.0001,<0.0001)	9.90991e-08	9.90991e-08	<0.0001(<0.0001,<0.0001)	9.64824e-05	6.25003e-05	3.59209e-13	-7.2701	***	1.09001e-12	<0.0001	***<0.0001
