# Supplementary material for: Dynamic changes of Bacterial Microbiomes in Oropharynx during Infection and Recovery of COVID-19 Omicron Variant
Source: PLoS Pathog. 2024 Apr 3;20(4):e1012075. doi: 10.1371/journal.ppat.1012075 (PMC10990182; doi:10.1371/journal.ppat.1012075)
Supplement: S25 Table — (XLSX) [file ppat.1012075.s032.xlsx]

## Sheet: Sheet1
S25 Table. The relative abundance and distribution of the key 69 OTUs among groups CCO (n=297), CCOR (n=222) and HC (n=199)
	CCO001	CCO202	CCO201	CCO200	CCO199	CCO198	CCO197	CCO203	CCO196	CCO194	CCO193	CCO192	CCO191	CCO190	CCO189	CCO195	CCO205	CCO206	CCO207	CCO222	CCO221	CCO220	CCO219	CCO218	CCO217	CCO216	CCO215	CCO214	CCO213	CCO212	CCO211	CCO210	CCO209	CCO208	CCO188	CCO223	CCO187	CCO185	CCO165	CCO164	CCO163	CCO162	CCO161	CCO160	CCO166	CCO159	CCO157	CCO156	CCO155
OTU863 (Alloprevotella)	0.0130914	0.000643976	0	0.00428627	0.00943707	0.00165866	0.00523633	0.00241834	0.00132333	0.00926682	0.00258586	0	0.00239028	0.00106792	0.000233234	0.0012051	0.0215083	0.0219548	0.0361031	0.02753	0.00218037	0.00714804	0.000784461	0.00501987	0.00930961	0.00572625	0.00614021	0.000420841	0.00683649	0.00893741	0.000660496	0.00695065	0.000875919	0.0215964	0.00229914	0.00401053	0.00219919	0.015939	0.00445354	0.0189221	0.00645934	0.00379386	0.000657625	0.00633406	0.0082782	0.00996123	0.00355054	0.00519712	0.00175677
OTU9 (Prevotella)	0.0317662	0.00352994	0.0189636	0.052062	0.213586	0.129415	0.223946	0.116816	0.0464782	0.573495	0.151337	0.00103196	0.236236	0.0130138	0.00564313	0.137962	0.51435	0.521128	0.318102	0.493843	0.0642556	0.0757047	0.0180844	0.316071	0.707703	0.170913	0.530361	0.0305161	0.360733	0.382768	0.0358869	0.293268	0.262909	0.468296	0.210273	0.302831	0.0330193	0.242949	0.272513	0.191698	0.0709304	0.695289	0.0163414	0.237975	0.154593	0.285128	0.237977	0.145351	0.0128561
OTU571 (Prevotella)	0.000447995	0	0	0.000279783	0.0185391	0.00062949	0.00250972	0.00228291	0	0.0334147	0.000658364	0	0.00736378	0	0.000199102	0.000262249	0.0262869	0.0163543	0.0164486	0.0334841	0.00100011	0.00214096	0	0.0157799	0.00998047	0.00256284	0.0471552	0	0.0258024	0.0172472	0.000238512	0.0122878	0.00761162	0.0305784	0.00256054	0.00337991	0.000378084	0.00527466	0.00297483	0.00290208	0.000576883	0.0155974	0.00152619	0.00392683	0.00248154	0.00440813	0.0154666	0.00188275	0
OTU791 (Prevotella)	0.00421447	0	0	0.00636786	0.04802	0.00596517	0.0067778	0.0166833	0.00411618	0.0391266	0.00648053	0	0.0191544	0	0.000329941	0.00174833	0.049038	0.0179819	0.0615886	0.0440244	0.00775242	0.0169435	0.00338887	0.0263712	0.0123491	0.0163046	0.0681522	0.00422894	0.0385889	0.0312422	0.00222	0.00928408	0.0373984	0.0367508	0.00652313	0.0177625	0.000938908	0.0129643	0.0123748	0.0172366	0.00805888	0.0314119	0.113354	0.00995555	0.0167576	0.0103672	0.0585529	0.0150199	0.00325282
OTU451 (Prevotella)	0.000796436	0	0	0.000839349	0.0133971	0.000459628	0.00328433	0.00414665	0.000169263	0.00685248	0	0	0.00327458	0	0	0	0.0129194	0.0112842	0.0276637	0.00334121	0.00142873	0.00368337	0.000575272	0.00464281	0.00436248	0.00370452	0.0205407	0.000369519	0.00908925	0.00815493	0.000853141	0.000810909	0.00320985	0.0137969	0.000546565	0.00572538	0	0.00283666	0.00138013	0.00570156	0.00168694	0.0195601	0.00717804	0.00326644	0.00377501	0.0029561	0.00492222	0.00129928	0.000782167
OTU968 (Firmicutes_unclassified)	0.00132739	0	0.00322969	0.00896424	0.00592787	0.00310748	0.00468636	0.00168317	0.00103866	0.00112285	0.00261759	0	0.00579884	0.000496709	0	0.00377139	0.00116574	0.00450849	0.0088247	0.00112221	0	0.00387905	0	0.00818823	0.00215125	0.00170658	0.00179643	0.000677451	0.00413527	0.000595012	0.00162372	0.00554397	0.000443503	0.00259195	0.00556665	0.0042484	0.00127918	0.002185	0.00495225	0.00423586	0.000734214	0.00179244	0.000490117	0.00022013	0.000723384	0.00335684	0.00065479	0.00171433	0
OTU1164 (Streptococcus)	0.00106191	0.0114008	0.00281514	0.012344	0.00159011	0.0131893	0.00202947	0.00450779	0.00535488	0.000958637	0.00604426	0.000111741	0.00606145	0.00725196	0.000255989	0.00164218	0.000370916	0.00937578	0.00246868	0.00100363	0.000478314	0.000276253	0.00428839	0.00281383	0.00270219	0.00725443	0.00357626	0.00862211	0.0145126	0.000130414	0.000275207	0.00877933	0.00323203	0.00324939	0.00105154	0.00137741	0.000762469	0.00420899	0.00646575	0.0238908	0	0.000245154	0.00397677	0.0137688	0.00140365	0.00170704	0.00355619	0.00160004	0.000515237
OTU412 (Lactobacillales_P5D1-392)	0.0140372	0.0170296	0.00886961	0.0800739	0.015304	0.0809145	0.0105966	0.0154451	0.0109329	0.00458459	0.0139605	0.000216908	0.0155529	0.0110021	0.00555211	0.00791743	0.00706186	0.0170355	0.0132203	0.00889295	0.00283883	0.0279015	0.0107733	0.0158193	0.00800162	0.00934157	0.0155912	0.0121325	0.0105494	0.00506168	0.022888	0.0277861	0.00589305	0.0100698	0.0201338	0.0083585	0.0085762	0.0205773	0.0120501	0.0283026	0.0179008	0.00368937	0.0122839	0.00835073	0.00466128	0.00795753	0.0198356	0.0137146	0.00220993
OTU735 (Streptococcus)	0.00342633	0.00436473	0.00113762	0.0222819	0.00360058	0.0176557	0.00316039	0.00878986	0.00488555	0.0033286	0.00352979	0	0.00673137	0.00293058	0.00369761	0.00174833	0.00427758	0.00726974	0.0084449	0.00686875	0.0080568	0.011499	0.0028136	0.00660124	0.00745444	0.00761121	0.00694508	0.00730826	0.00408834	0.00438516	0.00361438	0.00777811	0.00331519	0.00453591	0.00564388	0.0074347	0.00267179	0.00715299	0.00971313	0.0113518	0.0183641	0.00188086	0.0124266	0.0161902	0.00612242	0.00373676	0.0120797	0.00947993	0.00474266
OTU751 (Alloprevotella)	0.00168413	0	0	0.00577472	0	0.00767378	0.00728129	0.000909296	0.00085401	0.000612462	0.00272864	0	0	0	0.000420959	0	0.00476411	0	0.000228995	0.00739386	0.00237294	0.000943863	0.00177811	0	0.00114684	0.00831287	0.00826854	0	0.00160613	0.00978918	0.00113752	0.000190315	0.000787218	0.00138584	0.0213754	0.0199752	0.0113803	0.000582666	0.00773571	0	0.0277166	0.0013383	0	0.0126539	0.0127574	0.00306539	0.00105557	0.0016241	0.000515237
OTU1229 (Veillonella)	0.000771547	0.00157416	0	0.00262996	0	0.0032074	0.00472509	0.00557831	0.00208502	0.0018507	0	0	0.000589531	0	0.00426648	0.000380886	0.00184976	0.000343207	0.000346286	0.00389596	0	0.000287763	0.000899516	0	0.00101566	0.000862207	0.00614851	0	0.00135061	0.00140602	0.00146777	0	0.000720693	0.00114462	0.00983817	0.00265525	0.00327673	0	0.000191363	0	0.00663415	0.00149906	0	0.00301791	0.00137491	0.000255016	0.00427307	0.00113687	0.00180022
OTU862 (Prevotella)	0.00129421	0	0.0013208	0.000861731	0	0	0.0265457	0.00339213	0.00298519	0.00701225	0.000928056	0	0.000487703	0.0150751	0.00316288	0.000636891	0.000708113	0	0.00043565	0.000529343	0.0201265	0.00295821	0.000951813	0	0.000359792	0.00369857	0.000348499	0.00105723	0	0.000762105	0.000266033	0	0.000315996	0.000137165	0	0.00226803	0.000932607	0.00157166	0	0.00019054	0.00492973	0.00178038	0.000235752	0.0217502	0.00558108	0.00110854	0.0104089	0.00193087	0.0176794
OTU1407 (Alloprevotella)	0.00323552	0	0	0.00199205	0.00123066	0.00067945	0.0021534	0.0177216	0.0131256	0.0124445	0.00637741	0	0.00269041	0.000981001	0.000591618	0.000243517	0.00651753	0.000161203	0.0127176	0.00164731	0.00297549	0.0129609	0.00370266	0.000545882	0.000505957	0.0201757	0.015894	0	0	0.0457345	0.0017338	0	0.056397	0.00633797	0	0.00443095	0.00190302	0.00355733	0.00251672	0.00677151	0.000559401	0.0031428	0.00623503	0.0212816	0.0568599	0.00760363	0.0174366	0.0464853	0.0366315
OTU915 (Prevotella)	0.000771547	0	0	0.000335739	0.00165103	0.00106913	0.00169639	0.0137426	0.00727063	0.0189375	0.00255414	0	0.00118978	0.000881659	0.000369761	0.000493278	0.00662832	0.000161203	0.0140916	0.00233334	0.00140388	0.00532937	0.00163168	0.000922935	0.000715836	0.0102513	0.0181634	0	0	0.0437823	0.000862314	0.000223414	0.0254016	0.0117158	0.000249519	0.00491221	0.00110274	0.002576	0.0026211	0.00493207	0.000952731	0.00486289	0.00341221	0.0240936	0.0431444	0.00855604	0.0109339	0.0239825	0.0194052
OTU455 (Prevotella)	0.0867617	0.0229446	0.0268595	0.169257	0.0808639	0.18519	0.0726425	0.185967	0.196438	0.0854696	0.169255	0.0207969	0.146279	0.0787905	0.0620005	0.0539234	0.130302	0.0119914	0.130505	0.137062	0.259427	0.155404	0.0758208	0.0624219	0.0521248	0.152504	0.0825942	0.128038	0.11962	0.138565	0.0511701	0.0228296	0.254332	0.0448814	0.0830066	0.133603	0.0299883	0.0668226	0.157573	0.0846293	0.191796	0.0882193	0.448476	0.10187	0.186307	0.146015	0.205158	0.248686	0.158656
OTU248 (Prevotella)	0.0848287	0.00395926	0.00180284	0.0507862	0.00827343	0.0423357	0.0128817	0.00704221	0.0135949	0.0069368	0.0200048	0	0.00695647	0.0177325	0.0537975	0.00314699	0.0219949	0.0116586	0.0396162	0.0493771	0.0263943	0.0415875	0.00702877	0.00550384	0.00966566	0.0322703	0.00965839	0.0080473	0.00815582	0.0243833	0.00601785	0.00609009	0.0038363	0.013901	0.0337444	0.0272827	0.0356974	0.0221106	0.0252889	0.030699	0.0946	0.00421987	0.00500664	0.0275375	0.0593415	0.0185953	0.0147723	0.0529336	0.0516478
OTU383 (Prevotella)	0.00710985	0.000667827	0	0.00236137	0.000804192	0.00171861	0.000766859	0.00158643	0.000400077	0.000923132	0.000967716	0	0.000396594	0.000881659	0.00341887	0.000174833	0.00266385	0.000322406	0.008026	0.00776228	0.00336062	0.00398264	0.00199776	0.000213851	0.000693349	0.003098	0.000647212	0.000369519	0.000349386	0.00453188	0.000210992	0.000165492	0.000432416	0.000789882	0.00128918	0.000923805	0.00120987	0.000858665	0.00165848	0.00223519	0.0045364	0.000405911	0.00259948	0.00207348	0.00491518	0.000999245	0.00301994	0.00754905	0.00444469
OTU200 (Acinetobacter)	0	0	0	0	0	0	0	0	0.000169263	0	0	0.00134746	0	0	0	0	0	0	0	0	0	0	0	0	0	0	0	0	0	0	0	0	0	0	0	0	0	0	0	0.000263825	0	0	0	0	0	0	0	0	0
OTU223 (Serratia)	0	0	0	0	0	0	0	0	0	0	0	0	0	0	0	0	0	0	0	0	0	0	0	0	0	0	0	0	0	0	0	0	0	0	0	0	0	0	0	0	0	0	0	0	0	0	0	0	0
OTU167 (Bacteroides)	0	0	0	0	0	0	0	0	0	0	0	0	0	0	0	0	0	0	0	0.000199033	0	0	0	0	0	0	0.000327755	0	0	0	0	0	0	0	0	0	0	0	0	0	0	0	0	0	0	0	0	0	0
OTU294 (Prevotella)	0	0	0	0	0	0	0	0	0	0	0	0	0	0	0	0	0	0	0	0	0	0	0	0	0	0	0	0	0	0	0	0	0	0	0	0	0	0	0	0	0	0	0	0	0	0	0	0	0
OTU113 (Faecalibacterium)	0	0	0	0	0	0	0	0	0	0	0	0	0	0	0	0	0	0	0	0	0	0.000276253	0	0	0	0	0	0	0	0	0	0	0	0	0	0	0	0	0	0	0	0	0	0	0	0	0	0	0
OTU130 (Bacteroides)	0	0	0	0	0	0	0	0	0	0	0	0	0	0	0	0	0	0	0	0	0	0	0	0	0	0	0	0	0	0	0	0	0	0	0	0	0	0	0	0	0	0	0	0	0	0	0	0	0
OTU121 (Prevotella)	0	0	0	0	0	0	0	0	0	0	0	0.000138033	0	0	0	0	0	0	0	0	0	0	0	0	0	0	0	0	0	0	0	0	0	0	0	0	0	0	0	0	0	0	0	0	0	0	0	0	0
OTU98 (Fusicatenibacter)	0	0	0	0	0	0	0	0	0	0	0	0	0	0	0	0	0	0	0	0	0	0	0	0	0	0	0	0	0	0	0	0	0	0	0	0	0	0	0	0	0	0	0	0	0	0	0	0	0
OTU266 (Bacteroides)	0	0	0	0	0	0	0	0	0	0	0	0	0	0	0	0	0	0	0	0	0	0	0	0	0	0	0	0	0	0	0	0	0	0	0	0	0	0	0	0	0	0	0	0	0	0	0	0	0
OTU27 (Lachnoanaerobaculum)	0.030696	0.0172681	0.00054953	0.00654692	0.0182954	0.00318742	0.0177075	0.00390159	0.0182574	0.0133233	0.0303244	0.0418567	0.00938962	0.0660251	0.00367486	0.0163656	0.00546259	0.0157043	0.00733343	0.00584394	0.0107838	0.0191075	0.0693673	0.0200738	0.00367662	0.0199973	0.00516525	0.0340471	0.051537	0.00680596	0.00519223	0.0187171	0.0112206	0.0177652	0.00954112	0.0172093	0.00700085	0.0128953	0.0135752	0.0234218	0.00687889	0.00196927	0.0185872	0.00758383	0.00848899	0.0138333	0.0198018	0.0158681	0.0182195
OTU90 (Johnsonella)	0.00370011	0.00255205	0	0	0	0	0.0039195	0	0.000176957	0	0.000198303	0.0368678	0.00050914	0.0114491	0.0002503	0.00123007	0	0.000150803	0	0	0.00295064	0.000241721	0.0178753	0	0	0	0	0.0101412	0	0	0	0.00113362	0	0	0	0	0	0.000291333	0.000197162	0	0	0	0	0	0.000201206	0	0	0	0.000242099
OTU38 (Absconditabacteriales_(SR1))	0.226545	0.0478451	0.0591371	0.00110794	0.00133423	0.0028377	0.0296596	0.0065005	0.00600885	0	0.032831	0.0176156	0.000246531	0.00543897	0.0505492	0.000349666	0.0014933	0.000254805	0.000485917	0.00197762	0.00990794	0.0346237	0.150251	0.000810382	0.000127426	0.0429914	0.000738485	0.00079036	0	0.000154866	0.0332174	0.0222917	0.000443503	0.000756773	0.000421806	0.0123967	0.22075	0.00791965	0.0516333	0.000410395	0.000568142	0	0.000173712	0.00244273	0.115938	0.00755679	0.00227483	0	0.010224
OTU21 (Peptostreptococcus)	0.0427587	0.0261407	0.0098819	0.00331263	0.00355185	0	0.016197	0.0797601	0.0248971	0.00472217	0.0258031	0.0284544	0.00286191	0.0241152	0.00494912	0.00648755	0.00131025	0.0342167	0.0618678	0.00843984	0.0131505	0.0994625	0.145251	0.0446104	0.0031032	0.0434374	0.00271746	0.249507	0.013115	0.00910451	0.0273555	0.0179972	0.00972935	0.00506565	0.00213873	0.0357186	0.00383125	0.00254533	0.0534657	0.0144005	0.00367981	0.000775652	0.000639013	0.0220911	0.0164558	0.0297223	0.0373908	0.00942579	0.0326275
OTU72 (Parvimonas)	0.0087525	0.00927803	0.0024295	0.00381624	0.00201657	0.00366703	0.0107205	0.00811273	0.0279669	0.00100302	0.00267312	0.00978059	0.000385875	0.0363591	0.0353378	0.00164842	0.000621405	0.000816416	0.00107795	0.000194798	0.0093116	0.00866743	0.037832	0	0	0.00329423	0.000792419	0.0382863	0	0.00014264	0.00854058	0.00332638	0.000576554	0.000468253	0.000629738	0.000243398	0.00128548	0.00443899	0.00226156	0.000461694	0.00122369	0.000421987	0	0.0233693	0.00386603	0.000681777	0.0168496	0.00737461	0.00191196
OTU884 (Porphyromonas)	0.00527639	0.0877001	0.0831815	0.00550613	0.00308273	0.00706428	0.0123317	0.00240544	0.0166109	0.000323984	0.0103117	0.00990548	0.00106652	0.0742953	0.00486379	0.00847939	0.00178714	0	0.000888055	0.00137206	0.00139767	0.00158845	0.00877551	0.000686574	0.000906975	0.00292556	0.00315723	0.00565569	0.00216411	0.000370864	0.000972397	0.0108976	0.00073178	0.000316899	0.00502008	0.00186974	0.0204984	0.0464369	0.00231955	0.00265291	0.00751696	0.000128605	0.000514933	0.00598611	0.00222764	0.000489214	0.00240466	0.00250833	0.0029921
OTU28 (Lautropia)	0.00739192	0.0704796	0.0921957	0.00637905	0.0069392	0.0328034	0.00986847	0.00151549	0.0104636	0.000328422	0.0229555	0.19364	0.00459834	0.0263132	0.00565451	0.00762396	0.00059732	0.000681213	0.00178169	0.000707202	0.000515586	0.0039366	0.00411058	0.00116492	0.00239112	0.000547056	0.000738485	0.00329488	0.00156963	0.000146715	0.00180719	0.00137358	0.00266102	0.000595959	0.00365367	0.000326374	0.0100381	0.0629586	0.00234855	0.00213259	0.00599608	0.00105296	0.000831338	0.00354338	0.00100124	0.000640142	0	0.000956414	0.000384876
OTU59 (Neisseria)	0.00180857	0.0549527	0.342984	0.00884114	0.00475204	0.00025979	0.0558026	0.000451424	0.00503174	0	0.0188387	0.0533003	0.0768212	0.0561033	0.00539283	0.0241894	0.00029866	0	0.00109471	0.000885061	0.000503162	0.00216398	0.00474861	0	0.000445992	0.00284231	0.00044807	0.0106955	0	0	0.000532066	0.000537848	0.000875919	0	0.00301205	0.0010621	0.0386843	0.0401809	0.000579888	0	0	0.00155532	0	0.000397654	0.000392831	0.000442374	0.000242724	0.00183463	0.00236512
OTU52 (Leptotrichia)	0.00183346	0.000763231	0.00197638	0.00508086	0.000694529	0.0020983	0.00626656	0.000683584	0.049648	0.012378	0.00019037	0.00189302	0.004116	0	0	0.00277235	0.00471112	0.00138323	0.00603207	0.00332851	0.00263383	0.00367186	0.00081584	0.0704076	0.00287459	0.00743282	0.00219886	0.00132411	0.00533465	0.0228224	0.00098157	0.00099295	0.00283288	0.000941237	0.00519237	0.0054322	0.000516714	0.00449266	0.0232999	0.00968825	0	0.0176029	0.0168563	0.0126042	0.00416305	0.00109813	0.00582537	0.0024181	0.049202
OTU14 (Leptotrichia)	0.000837917	0.00443628	0.00625693	0.00172346	0.0892592	0.00626493	0.0938279	0.00510109	0.0547721	0.0183827	0.0121837	0.0180165	0.0095504	0.0317646	0.000779343	0.000824212	0.0255595	0.0248045	0.0191295	0.0285506	0.00749152	0.0662085	0.0329265	0.0285828	0.0191889	0.0153651	0.0375258	0.0135285	0.0919772	0.0809095	0.0080819	0	0.028168	0.109576	0.00697464	0.00462456	0.000787674	0.00896999	0.0306181	0.00395738	0.0072897	0.0194476	0.0496073	0.0101402	0.00246717	0.00629733	0.0152634	0.00635203	0.0145384
OTU53 (Lachnospiraceae_uncultured)	0.000447995	0.000643976	0	0	0.00108444	0.00125898	0.00025562	0.000393383	0.000630891	0.00256968	0	0.000407525	0.00318883	0	0	0.000149857	0.00157037	0.00667173	0.00445144	0.000436178	0.000416196	0.00126616	0.00164214	0	0.000341053	0.00162927	0.000555938	0	0	0.00229447	0.000559587	0	0.00335399	0.00912385	0	0.00144932	0.000460002	0.000950665	0.00317199	0.0091606	0.000201035	0.000241135	0.00620401	0.00154091	0.00286479	0.00504307	0.000395132	0.000878217	0.00433916
OTU23 (Solobacterium)	0.0216282	0.0143106	0.00263196	0.0141906	0.00777385	0.00779369	0.0227579	0.0234611	0.0236199	0.0322874	0.0162211	0.0232946	0.0104347	0.0215572	0.00187156	0.00412106	0.0258533	0.0389019	0.0281441	0.0117175	0.00716229	0.03612	0.0882258	0.0268326	0.0106363	0.0090502	0.0175494	0.0316041	0.034511	0.0111015	0.00643984	0.0230695	0.0968888	0.0191889	0.00774102	0.0190569	0.00797127	0.0125886	0.0273881	0.0237443	0.00189672	0.00218227	0.0148524	0.0421513	0.0225974	0.0420256	0.0719027	0.026948	0.0485005
OTU25 (Atopobium)	0.0214872	0.00047702	0.00275729	0.0126798	0.0610211	0.0193243	0.00870656	0.010731	0.0289748	0.0283641	0.0138019	0.00993835	0.0200119	0.0202906	0.000767966	0.00651252	0.0530121	0.0279557	0.0178728	0.014703	0.00539191	0.00783867	0.0249877	0.0226626	0.016378	0.00916913	0.00907341	0.0074417	0.0426981	0.0118106	0.00166041	0.0157383	0.0545121	0.0620932	0.00247737	0.0107538	0.00567126	0.0112546	0.0252657	0.031234	0.000305923	0.00893004	0.0752237	0.0170281	0.0278623	0.0231336	0.0427363	0.0156274	0.00838036
OTU78 (Actinomyces)	0.00774036	0.00279056	0.000510966	0.0374909	0.00785914	0.0109911	0.0131838	0.00568794	0.0195422	0.0117699	0.00418815	0.0191339	0.248118	0.0283745	0.000204791	0.00544479	0.00393557	0.0199424	0.0137565	0.00970602	0.00106223	0	0.0170071	0.0326685	0.0108387	0.00304448	0.00327755	0.0167926	0.076698	0.00178096	0.000761405	0.0578062	0.00669136	0.0238951	0.000403983	0.0013055	0.00573427	0.002783	0.0375014	0.0759963	0	0.000494327	0.058752	0.025883	0.00258694	0.0197403	0.0206598	0.00144966	0.00302314
OTU94 (Streptococcus)	0	0	0	0	0	0	0	0	0	0	0.0234156	0	0	0	0	9.99045e-05	0	0	0.000139631	0	0	0	0	0	0	0	0.000141059	0	0	0	0	0	0	0	0	0	0	0.000896999	0	0	0	0.000554611	0	0	0	0	0	0	0
OTU198 (Actinomyces)	0	0	0	0	0	0	0.00025562	0	0	0	0.00594908	0	0	0	0	0	0	0	0	0	0	0	0	0	0	0	0	0	0	0	0	0	0	0	0	0	0	0	0	0	0	0	0	0	0	0	0	0	0
OTU84 (Rhodococcus)	0	0	0	0	0	0	0	0	0	0	0	0	0	0	0	0	0	0	0	0	0	0	0	0	0	0	0	0	0	0	0	0	0	0	0	0	0	0	0	0	0	0	0	0	0	0	0	0	0
OTU134 (Pseudomonas)	0	0	0	0	0	0	0	0	0	0	0	0	0	0	0	0	0	0	0	0	0	0	0	0	0	0	0	0	0	0	0	0	0	0	0	0	0	0	0	0.000139241	0	0	0	0	0	0	0	0	0
OTU229 (Aeromicrobium)	0	0	0	0	0	0	0	0	0	0	0	0	0	0	0	0	0	0	0	0	0	0	0	0	0	0	0	0	0	0	0	0	0	0	0	0	0	0	0	0	0	0	0	0	0	0	0	0	0
OTU158 (Fretibacterium)	0	0.000667827	0	0	0	0	0.000712637	0.00130268	0.0048317	0.00107847	0.00277624	0.00973458	0	0.00332795	0.000790721	0.000505766	0.000125244	0	0	0	0	0	0.00130744	0	0.000371035	0.000291367	0.0001701	0.000379783	0	0	0	0	0.000293821	0	0	0	0	0	0	0	0	0.000731444	0	0.00105804	0	0	0.000812843	0.000198501	0
OTU155 ([Eubacterium]_brachy_group)	0	0.00188423	0.000192818	0	0	0.000199838	0	0.000167672	0.000192345	0	0	0.000151179	0	0	0	0.000430838	0.000120427	0	0	0	0	0	0	0	0	0	0	0	0	0	0.000302727	0.000604045	0	0	0.000213873	0	0	0.000452333	0	0	0.000244738	0	0	0.000489966	0	0	0	0	0
OTU135 (Corynebacterium)	0	0.00286212	0.00825259	0.00144368	0.00487389	0.00412666	0.00175835	0.00263115	0.00262358	0	0.00224478	0.0788823	0.00156494	0.000745064	0	0.00122383	0.000173415	0	0.000452405	0.000580159	0	0.000253232	0	0	0.000445992	0.000297313	0.00013691	0.000328461	0.000172086	0.000126338	0	0.00030616	0.000421328	0.000416225	0.00473492	0.00024893	0.000970415	0.00196266	0.000179765	0.000908731	0.000620586	0	0.00183018	0.00453041	0	0	0.00213371	0.000168425	0
OTU125 (Corynebacterium)	0.000447995	0.0164572	0.00433839	0.00269711	0.156647	0.00571537	0.0563758	0.00156708	0.00583958	0.000408308	0.00810661	0.0560544	0.00109331	0.00737613	0.00143923	0.0240083	0.00044799	0	0.00055294	0	0	0	0	0.000692201	0.000509705	0.000796799	0.000360945	0.000769831	0.000292024	0.000158942	0	0.00328501	0.000376978	0.000756773	0.00365367	0	0.00115316	0.0269023	0.000446514	0.00176616	0.000262219	0	0.0114216	0.00112905	0	0.000228994	0.00147892	0	0
OTU33 (Rothia)	0	0.00190808	0.12321	0.00989312	0.0601316	0.0791659	0.0120761	0.0200174	0.101573	0.000252974	0.0112239	0.165291	0.0238867	0.0030796	0.00141078	0.0323878	0.000674393	0	0.00322269	0.00170237	0	0.000736674	0.000470677	0.00019134	0.00176523	0.000327044	0.000124464	0.00610732	0.000490183	0	0.000192645	0.00482408	0.000887006	0.000392576	0.00238231	0	0.00474495	0.00800399	0.000359531	0.00127515	0.00201909	0.00119362	0.00490737	0.00668911	0	0.00246168	0.00320057	0.000523321	0.00168228
OTU82 (Actinomyces)	0	0.00505641	0.00260304	0.0189805	0.0534909	0.0200737	0.00231607	0.00116725	0.00914791	0.000652405	0.00814627	0.0559886	0.00387483	0.00984726	0.00192276	0.00625027	0.000245672	0.000556411	0.0003407	0.000398066	0	0	0	0	0.00245858	0	0.000128613	0.00171416	0.00196595	0	0.000990744	0.00249065	0.000504485	0.000733124	0.00145553	0	0.00166987	0.0105033	0.00236594	0.00533513	0.00497343	0.000172814	0.0206408	0.00257765	0.000143719	0.00110854	0.00108379	0	0
OTU85 (Actinomycetaceae_F0332)	0	0	0.0021692	0	0	0.000229814	0	0.0005933	0.000138488	0.000310669	0.0745855	0.00706595	0	0.00317894	0.000204791	0.00702453	0.000250489	0	0	0	0	0	0	0.000388308	0	0	0	0	0	0	0	0	0	0	0.00019605	0	0	0.00415533	0	0	0	0	0	0.000411856	0	0	0.000445935	0	0
OTU161 (Oribacterium)	0	0.000834784	0	0	0.000481296	0	0.000480255	0.000225712	0.000738604	0.00011983	0.00318077	0.00158409	0	0	0	0.000530742	0	0	0	0	0.000416196	0	0.000355622	0	0	0	0	0	0	0	0	0	0	0	0	0.000232334	0.000170138	0.00143366	0	0	0	0.000108511	0	0.000184625	0	0	0.000174987	0	0.00026693
OTU11 (Gemella)	0.00887694	0.33451	0.102859	0.123519	0.0312173	0.109591	0.0336876	0.247999	0.105459	0.00117167	0.0578092	0.0407065	0.019969	0.0434745	0.0184938	0.0536362	0.0155785	0.0271653	0.0568634	0.00633517	0.0835994	0.00848326	0.0368488	0.0211262	0.0337192	0.0223282	0.019881	0.0163512	0.0128438	0.00338261	0.127971	0.144185	0.0264661	0.00643257	0.0181317	0.0143881	0.0119853	0.0316019	0.0256137	0.0752488	0.0997832	0.0052889	0.0236745	0.0969707	0.0143144	0.013188	0.0487988	0.0170711	0.0329007
OTU1044 (Gemella)	0	0.0224438	0.00569776	0.00694981	0.00104789	0.00437646	0.000720383	0.00957018	0.00149259	0	0.00115015	0	0.000251891	0.00201167	0.000204791	0.000780504	0.000322745	0.00052521	0.00130695	0	0.00188841	0.000667611	0.000847218	0.00019134	0.00117307	0.00125466	0.00188355	0.000975119	0.000135583	0.000154866	0.00257777	0.008498	0.000426872	0.000222302	0.00019011	0	0.000390687	0.000459999	0.00093362	0.00319522	0.00569016	0	0.000688645	0.00922415	0.000210788	0.000676572	0.00160311	0.00017444	0.000223476
OTU1096 (Streptococcus)	0.00149332	0.0036969	0.00806941	0.0473281	0.0331851	0.0179555	0.00232382	0.00871248	0.00665513	0.0208326	0.0136273	0.0123178	0.0222414	0.0118962	0.0011036	0.0390876	0.00265904	0.00229324	0.0113827	0.00584394	0.000925569	0.010958	0.00040792	0.0133488	0.0102466	0.00453105	0.00169686	0.00768804	0.00838005	0.00141825	0.00188058	0.0110466	0.0283066	0.00985224	0.00209715	0.00781086	0.00483317	0.002484	0.0176634	0.0432747	0.00211524	0.0424679	0.0125631	0.0066536	0.000790453	0.0411928	0.0043521	0.0148755	0.00533239
OTU55 (Burkholderia-Caballeronia-Paraburkholderia)	0	0	0	0.000212635	0.00424638	0.000669458	0.000495747	0	0.000146182	0.000745606	0	0.00404896	0.000144703	0	0	0.00302211	0.00105013	0.00250125	0.000173143	0	0	0	0.000742623	0	0	0	0	0	0	0	0.00025686	0	0	0.000794612	0	0.000243398	0.000970415	0.00144133	0.000173966	0	0	0.000124587	0.000303997	0	0.000253903	0	0.000186277	0	0.000198645
OTU74 (Ralstonia)	0	0.000787082	0.000269945	0	0	0.000789361	0	0	0.000176957	0	0	0.000650725	0	0	0	0	0	9.36018e-05	0	0	0	0	0.000376541	0	0	0	0	0.000390048	0.000625766	0	0.000614628	0.000140668	0.000970163	0	0	0	0	0.000283666	0.000249352	0.000205197	0	0	0	0.00022013	0	0	0	0	0
OTU208 (Herbaspirillum)	0	0	0.000241022	0	0.000121847	0.000539563	0.000387303	0.000606197	0.00335449	0	0.000198303	0.0072237	0.000230453	0	0	0.000299713	0	0	0.000134046	0	0	0.000299274	0	0.000253244	0	0	0	0	0	0.000150791	0.000321074	0.000587495	0.000238383	0.000222302	0	0	0	0.000291333	0	0.000234511	0	0	0	0	0.000201206	0.000374717	0.000231434	0	0
OTU313 (Alloprevotella)	0.0321893	0.00412622	0.00172572	0.00473393	0	0.000609506	0.00388077	0.000509464	0.00265436	0	0.000896327	0	0.000970046	0.00685459	0.0243701	0.00127378	0.000684027	0.00163803	0.000480332	0.00064368	0.00466512	0.0131335	0.00155846	0.000483978	0.000134922	0.00484025	0.000153505	0.00107776	0.000333742	0.000305657	0.000862314	0.00237481	0.000171858	0	0.00112878	0.00404925	0.00603674	0.00561199	0.000823441	0.00348103	0.00389833	0	0	0.00225811	0.00640507	0.00208697	0.000801553	0.00653249	0.0120801
OTU452 (Prevotella)	0.0370426	0.00403082	0.00817546	0.0371999	0	0.00261788	0.013788	0.00319866	0.00263128	0.00011983	0.012501	0	0.00118442	0.015994	0.026236	0.00510137	0.00589131	0.00141443	0.00981329	0.00673324	0.0743251	0.0211679	0.0166515	0.00501987	0.00251105	0.0253727	0.00778313	0.0702702	0.00433343	0.0024208	0.0221633	0.0248568	0.00125844	0.00194869	0.0272748	0.0187748	0.0109014	0.018009	0.015628	0.015595	0.058842	0.00026123	0.00422493	0.00768324	0.0323032	0.00841032	0.00655919	0.0314534	0.0271461
OTU327 (Prevotella)	0.0345122	0.0037446	0.00154254	0.0241956	0	0.0132393	0.00631303	0.0183536	0.00737834	0.000106515	0.0125327	0	0.00397665	0.0114119	0.0583199	0.0138305	0.00200873	0.000915218	0.00503231	0.00558562	0.0723249	0.0350726	0.0131999	0.00333157	0.0012143	0.0428547	0.0036219	0.0314809	0.00165306	0.00910858	0.0239613	0.00388078	0.000194033	0.000643257	0.0401191	0.0318851	0.0219982	0.011983	0.0154482	0.0181673	0.0594102	0.00037376	0.00469644	0.0088904	0.0163648	0.0211767	0.00728172	0.0512614	0.0538578
OTU676 (Prevotella)	0.0326871	0.00212274	0.00157146	0.0194953	0	0.00870295	0.0111466	0.0159997	0.0070629	0	0.00801935	0.000138033	0.00448579	0.0120079	0.039519	0.015941	0.00211952	0.00936538	0.0049988	0.00719059	0.0680325	0.0327474	0.00967502	0.00684885	0.00134547	0.0281496	0.00357626	0.0222943	0.00295674	0.00775146	0.0346026	0.00777811	0.000426872	0.000889208	0.0427925	0.034308	0.0175305	0.012351	0.0167994	0.0161446	0.0450056	0	0.00248781	0.00948688	0.0143288	0.0174504	0.00462869	0.0446808	0.0452105
OTU20 (Prevotella)	0.207314	0.166361	0.0389299	0.159353	0.00010357	0.0881586	0.126129	0.0888144	0.0607425	0	0.0955818	0.0187659	0.0228684	0.288191	0.550455	0.462064	0.0108385	0.0869197	0.0219891	0.022965	0.200799	0.197359	0.165448	0.0452013	0.0136234	0.218882	0.0190264	0.197046	0.0280082	0.0321551	0.516067	0.196331	0.00470668	0.00742111	0.353004	0.210301	0.440991	0.178602	0.0870818	0.170314	0.198194	0.00176431	0.00972169	0.0992217	0.0658998	0.193895	0.0141739	0.135191	0.282306
OTU768 (Haemophilus)	0.00441358	0.00577194	0.00913955	0.00342454	0	0.000489603	0.00192877	0.0026763	0.00114637	0.000133144	0.00531451	0.00370716	0.00126481	0.0101577	0.00816888	0.00272864	0.000313111	0.000119602	0.00114498	0	0.00223627	0.00820701	0.00469631	0.000247617	0	0.00156981	0	0.00435211	0	0.000273054	0.0137695	0.000190315	0	0.000175004	0.00560823	0.00438116	0.00284193	0.00239966	0.00198902	0.000872089	0.00926509	0	0	0.000205928	0.00148988	0.00069739	0.000242724	0.00267676	0.00359424
OTU18 (Campylobacter)	0.00233123	0.00395926	0.0057556	0.00932237	0.0208907	0.0436347	0.0253373	0.0108084	0.0696442	0.0361308	0.0594273	0.0210007	0.0339463	0.0122439	0.00407875	0.0168714	0.0154195	0.0383143	0.015231	0.0214024	0.0136475	0.0111192	0.00770864	0.158435	0.0252791	0.024124	0.0132471	0.0128305	0.0101374	0.0617264	0.0244475	0.0117003	0.039882	0.0419016	0.0408617	0.00741257	0.006314	0.016675	0.0130765	0.0100107	0.0139064	0.00983832	0.0239909	0.0126326	0.0622302	0.0258242	0.0317347	0.0218231	0.0178533
OTU940 (Campylobacter)	0.00041481	0	0.0013208	0.00133177	0.00157183	0.00369701	0.00365614	0.000341792	0.00646278	0.00382123	0.00443404	0.0015315	0.00458226	0.00093133	0.0010524	0.00172335	0.00193166	0.0050597	0.00368068	0.00209196	0.000409984	0.000702142	0.00137019	0.0248236	0.0033693	0.00402562	0.0015309	0.00104697	0.00199202	0.00568522	0.00115587	0.00068679	0.00470668	0.00552917	0.00339821	0.00158209	0.00158795	0.00168666	0.0020934	0.00176616	0.000874065	0.00172412	0.00240716	0.000816611	0.00468044	0.00341929	0.00439161	0.0021414	0.00248307
OTU101 (Prevotella)	0.000746659	0.0130226	0.00444444	0.00143249	0.00210186	0.00299757	0.00410541	0.00731951	0.00153876	0.00212143	0.00832871	0.0241886	0.00101292	0.00465665	0.00399342	0.00972195	0.000525063	0.000104002	0.000312774	0.000355718	0	0.00128918	0	0	0.000682105	0.00233093	0.000290415	0	0.000657054	0.000260827	0.000632975	0.000364082	0.00396381	0.000122976	0.00144959	0.00175357	0.00617537	0.0309349	0.00098581	0.000842775	0.00290189	0.00186478	0	0.0280275	0	0.0010669	0.00561652	0	0.00101806
OTU273 (Prevotella)	0	0	0	0.000313357	0	0	0	0	0.000546259	0.000204154	0	0.00322076	0	0.000422203	0	0	0	0	0	0	0	0	0	0	0	0	0	0	0	0	0	0	0	0	0	0	0.000189042	0	0	0	0	0	0	0.0116101	0.000191625	0.00026022	0.00066608	0	0
[truncated: 669 more columns]
