# Supplementary material for: Dynamic changes of Bacterial Microbiomes in Oropharynx during Infection and Recovery of COVID-19 Omicron Variant
Source: PLoS Pathog. 2024 Apr 3;20(4):e1012075. doi: 10.1371/journal.ppat.1012075 (PMC10990182; doi:10.1371/journal.ppat.1012075)
Supplement: S26 Table — (XLSX) [file ppat.1012075.s033.xlsx]

## Sheet: Sheet1
S26 Table. The cladogram of oropharyngeal microbial structure and their predominant bacteria among groups CCO (n=297), CCOR (n=222) and HC (n=199)
Biomaker_names	Logarithm value	Groups	LDA_value	P_value
d__Bacteria.p__Proteobacteria.c__Gammaproteobacteria.o__Oceanospirillales.f__Halomonadaceae.g__Halomonas	2.30144	HC	3.98127	3.72623e-89
d__Bacteria.p__Actinobacteriota.c__Actinobacteria.o__Actinomycetales.f__Actinomycetaceae.g__Actinomyces	4.38422	CCO	3.77203	8.30988e-14
d__Bacteria.p__Patescibacteria.c__Saccharimonadia.o__Saccharimonadales.f__Saccharimonadales.g__Saccharimonadales	3.62263	CCO	3.00588	0.000530661
d__Bacteria.p__Firmicutes.c__Clostridia.o__Oscillospirales.f__Oscillospiraceae	2.95094	HC	2.66302	4.73942e-41
d__Bacteria.p__Actinobacteriota.c__Coriobacteriia.o__Coriobacteriales.f__Atopobiaceae.g__Atopobium	3.69579	CCO	3.08112	2.24973e-10
d__Bacteria.p__Actinobacteriota.c__Coriobacteriia.o__Coriobacteriales	3.70172	CCO	3.04728	1.56844e-09
d__Bacteria.p__Campilobacterota.c__Campylobacteria.o__Campylobacterales.f__Campylobacteraceae.g__Campylobacter	4.04034	CCOR	3.43037	1.19216e-11
d__Bacteria.p__Firmicutes.c__Negativicutes.o__Veillonellales_Selenomonadales.f__Veillonellaceae.g__Veillonellaceae_unclassified	3.41345	CCO	3.00981	6.71496e-26
d__Bacteria.p__Firmicutes.c__Clostridia.o__Lachnospirales	4.3993	HC	3.81817	3.73883e-17
d__Bacteria.p__Firmicutes.c__Negativicutes.o__Veillonellales_Selenomonadales.f__Selenomonadaceae.g__Selenomonas	3.86995	CCOR	3.26605	1.03528e-06
d__Bacteria.p__Actinobacteriota.c__Actinobacteria.o__Actinomycetales	4.38669	CCO	3.7603	2.36e-14
d__Bacteria.p__Bacteroidota.c__Bacteroidia.o__Bacteroidales	5.62986	CCO	4.81174	2.81226e-20
d__Bacteria.p__Firmicutes.c__Clostridia.o__Peptostreptococcales_Tissierellales.f__Anaerovoracaceae	3.85739	CCOR	3.10848	0.000302205
d__Bacteria.p__Proteobacteria	5.37458	HC	4.71114	5.2961e-15
d__Bacteria.p__Firmicutes.c__Negativicutes.o__Veillonellales_Selenomonadales.f__Selenomonadaceae	3.94655	CCOR	3.33262	0.000110224
d__Bacteria.p__Actinobacteriota.c__Actinobacteria.o__Actinomycetales.f__Actinomycetaceae	4.38669	CCO	3.7603	2.36e-14
d__Bacteria.p__Campilobacterota.c__Campylobacteria.o__Campylobacterales	4.04069	CCOR	3.43032	1.518e-11
d__Bacteria.p__Patescibacteria.c__Saccharimonadia.o__Saccharimonadales.f__Saccharimonadaceae.g__Saccharimonadaceae_TM7x	3.9714	HC	3.06505	0.000129169
d__Bacteria.p__Bacteroidota.c__Bacteroidia.o__Flavobacteriales	4.18431	HC	3.61435	3.03053e-19
d__Bacteria.p__Firmicutes.c__Clostridia.o__Lachnospirales.f__Lachnospiraceae.g__Lachnoanaerobaculum	3.81755	HC	3.27587	5.66602e-25
d__Bacteria.p__Firmicutes.c__Negativicutes.o__Veillonellales_Selenomonadales	5.12485	CCOR	4.36667	2.97477e-12
d__Bacteria.p__Proteobacteria.c__Gammaproteobacteria.o__Pseudomonadales.f__Moraxellaceae.g__Acinetobacter	2.92601	HC	2.58832	7.98643e-39
d__Bacteria.p__Bacteroidota.c__Bacteroidia.o__Bacteroidales.f__Paludibacteraceae.g__Paludibacteraceae_F0058	2.91027	HC	2.51751	3.34249e-12
d__Bacteria.p__Bacteroidota.c__Bacteroidia.o__Bacteroidales.f__Tannerellaceae.g__Tannerella	3.31575	HC	2.78556	6.15507e-17
d__Bacteria.p__Patescibacteria.c__Saccharimonadia.o__Saccharimonadales.f__Saccharimonadales	3.62263	CCO	3.00588	0.000530661
d__Bacteria.p__Spirochaetota.c__Spirochaetia.o__Spirochaetales	3.39264	HC	2.6915	0.000655428
d__Bacteria.p__Firmicutes.c__Clostridia.o__Oscillospirales.f__Ruminococcaceae.g__Faecalibacterium	3.41462	HC	3.1262	4.9468e-54
d__Bacteria.p__Firmicutes.c__Bacilli.o__Staphylococcales	4.00315	CCOR	3.19875	3.39363e-08
d__Bacteria.p__Firmicutes.c__Bacilli.o__Staphylococcales.f__Gemellaceae	4.002	CCOR	3.19627	8.27692e-08
d__Bacteria.p__Bacteria_unclassified.c__Bacteria_unclassified.o__Bacteria_unclassified.f__Bacteria_unclassified.g__Bacteria_unclassified	3.41483	CCO	2.76983	3.98752e-23
d__Bacteria.p__Proteobacteria.c__Gammaproteobacteria.o__Burkholderiales.f__Neisseriaceae	5.17695	HC	4.45273	1.10652e-08
d__Bacteria.p__Spirochaetota.c__Spirochaetia	3.39264	HC	2.6915	0.000655428
d__Bacteria.p__Firmicutes.c__Clostridia.o__Peptostreptococcales_Tissierellales	4.19409	HC	3.3328	0.000146225
d__Bacteria.p__Actinobacteriota.c__Actinobacteria	4.62582	HC	4.06021	1.39761e-23
d__Bacteria.p__Firmicutes.c__Bacilli.o__Staphylococcales.f__Gemellaceae.g__Gemella	4.002	CCOR	3.19627	8.27692e-08
d__Bacteria.p__Patescibacteria.c__Gracilibacteria.o__Gracilibacteria_Absconditabacteriales__SR1_.f__Absconditabacteriales__SR1_	3.92342	HC	3.4515	6.50053e-19
d__Bacteria.p__Proteobacteria.c__Gammaproteobacteria.o__Pasteurellales.f__Pasteurellaceae.g__Haemophilus	4.75941	HC	4.22896	2.16207e-16
d__Bacteria.p__Bacteroidota.c__Bacteroidia.o__Bacteroidales.f__Prevotellaceae.g__Prevotella	5.5393	CCO	4.9018	2.11591e-27
d__Bacteria.p__Spirochaetota	3.39264	HC	2.6915	0.000655428
d__Bacteria.p__Proteobacteria.c__Gammaproteobacteria.o__Pasteurellales	4.85099	HC	4.31826	5.89073e-17
d__Bacteria.p__Bacteroidota.c__Bacteroidia	5.63717	CCO	4.78323	4.19905e-19
d__Bacteria.p__Bacteria_unclassified.c__Bacteria_unclassified	3.41483	CCO	2.76983	3.98752e-23
d__Bacteria.p__Actinobacteriota.c__Coriobacteriia	3.70172	CCO	3.04728	1.56844e-09
d__Bacteria.p__Firmicutes.c__Clostridia.o__Lachnospirales.f__Lachnospiraceae.g__Oribacterium	3.66885	CCOR	2.65752	0.0172077
d__Bacteria.p__Fusobacteriota.c__Fusobacteriia.o__Fusobacteriales.f__Fusobacteriaceae	4.8069	HC	3.93328	4.03498e-08
d__Bacteria.p__Proteobacteria.c__Gammaproteobacteria.o__Burkholderiales.f__Burkholderiaceae.g__Lautropia	3.71016	CCOR	3.2562	8.32203e-18
d__Bacteria.p__Actinobacteriota.c__Actinobacteria.o__Corynebacteriales.f__Nocardiaceae.g__Rhodococcus	3.25545	HC	3.46337	1.10113e-107
d__Bacteria.p__Proteobacteria.c__Gammaproteobacteria.o__Pseudomonadales	3.94003	HC	3.52405	8.77399e-41
d__Bacteria.p__Bacteroidota.c__Bacteroidia.o__Bacteroidales.f__Tannerellaceae	3.36236	HC	2.86375	8.168e-22
d__Bacteria.p__Actinobacteriota.c__Actinobacteria.o__Corynebacteriales.f__Corynebacteriaceae	3.21846	HC	2.86971	1.26975e-45
d__Bacteria.p__Bacteroidota	5.63717	CCO	4.78323	4.19905e-19
d__Bacteria.p__Bacteroidota.c__Bacteroidia.o__Bacteroidales.f__Porphyromonadaceae.g__Porphyromonas	4.69513	HC	3.9309	6.56284e-09
d__Bacteria.p__Firmicutes.c__Clostridia.o__Lachnospirales.f__Lachnospiraceae.g__Johnsonella	2.9921	HC	2.64356	2.60641e-42
d__Bacteria.p__Firmicutes.c__Firmicutes_unclassified	2.80031	CCO	2.52029	2.28874e-35
d__Bacteria.p__Fusobacteriota.c__Fusobacteriia.o__Fusobacteriales.f__Leptotrichiaceae	4.46686	HC	3.82684	1.1882e-14
d__Bacteria.p__Bacteroidota.c__Bacteroidia.o__Flavobacteriales.f__Flavobacteriaceae.g__Capnocytophaga	4.1347	HC	3.62546	3.49151e-20
d__Bacteria.p__Bacteria_unclassified	3.41483	CCO	2.76983	3.98752e-23
d__Bacteria.p__Firmicutes.c__Bacilli.o__Lactobacillales.f__Lactobacillales_P5D1_392.g__Lactobacillales_P5D1_392	3.45369	CCO	2.97299	1.43931e-38
d__Bacteria.p__Bacteria_unclassified.c__Bacteria_unclassified.o__Bacteria_unclassified	3.41483	CCO	2.76983	3.98752e-23
d__Bacteria.p__Bacteroidota.c__Bacteroidia.o__Flavobacteriales.f__Flavobacteriaceae	4.13483	HC	3.62325	3.39912e-20
d__Bacteria.p__Firmicutes.c__Negativicutes.o__Veillonellales_Selenomonadales.f__Veillonellaceae.g__Veillonella	5.07113	CCOR	4.3268	2.28356e-13
d__Bacteria.p__Bacteroidota.c__Bacteroidia.o__Bacteroidales.f__Paludibacteraceae	2.91027	HC	2.51751	3.34249e-12
d__Bacteria.p__Bacteroidota.c__Bacteroidia.o__Bacteroidales.f__Porphyromonadaceae	4.69513	HC	3.9309	6.56284e-09
d__Bacteria.p__Firmicutes.c__Clostridia.o__Oscillospirales.f__Ruminococcaceae	3.54343	HC	3.25314	3.01469e-58
d__Bacteria.p__Actinobacteriota	4.65308	HC	4.05567	3.25185e-21
d__Bacteria.p__Firmicutes.c__Clostridia.o__Lachnospirales.f__Lachnospiraceae.g__Stomatobaculum	3.46433	HC	2.8734	1.32055e-10
d__Bacteria.p__Campilobacterota.c__Campylobacteria.o__Campylobacterales.f__Campylobacteraceae	4.04034	CCOR	3.43037	1.19216e-11
d__Bacteria.p__Firmicutes.c__Bacilli.o__Erysipelotrichales	3.60656	CCO	2.99116	1.70161e-21
d__Bacteria.p__Proteobacteria.c__Gammaproteobacteria.o__Pasteurellales.f__Pasteurellaceae.g__Aggregatibacter	3.58111	HC	3.07318	8.42213e-21
d__Bacteria.p__Fusobacteriota.c__Fusobacteriia.o__Fusobacteriales.f__Fusobacteriaceae.g__Fusobacterium	4.8067	HC	3.93489	3.76695e-08
d__Bacteria.p__Patescibacteria.c__Gracilibacteria	3.93814	HC	3.46534	9.0148e-19
d__Bacteria.p__Campilobacterota.c__Campylobacteria	4.04069	CCOR	3.43032	1.518e-11
d__Bacteria.p__Actinobacteriota.c__Coriobacteriia.o__Coriobacteriales.f__Atopobiaceae	3.69656	CCO	3.06409	1.27097e-09
d__Bacteria.p__Bacteroidota.c__Bacteroidia.o__Bacteroidales.f__Prevotellaceae	5.58902	CCO	4.87711	2.31293e-22
d__Bacteria.p__Actinobacteriota.c__Actinobacteria.o__Bifidobacteriales.f__Bifidobacteriaceae	2.96501	HC	2.59252	1.74808e-05
d__Bacteria.p__Proteobacteria.c__Gammaproteobacteria.o__Pasteurellales.f__Pasteurellaceae	4.85099	HC	4.31826	5.89073e-17
d__Bacteria.p__Firmicutes.c__Firmicutes_unclassified.o__Firmicutes_unclassified.f__Firmicutes_unclassified	2.80031	CCO	2.55834	2.28874e-35
d__Bacteria.p__Actinobacteriota.c__Actinobacteria.o__Corynebacteriales.f__Corynebacteriaceae.g__Corynebacterium	3.20301	HC	2.84908	3.25913e-44
d__Bacteria.p__Actinobacteriota.c__Actinobacteria.o__Bifidobacteriales	2.96501	HC	2.59444	1.74808e-05
d__Bacteria.p__Firmicutes.c__Bacilli.o__Erysipelotrichales.f__Erysipelotrichaceae	3.60602	CCO	2.99201	7.02314e-21
d__Bacteria.p__Fusobacteriota	4.97037	HC	4.17427	1.01918e-11
d__Bacteria.p__Proteobacteria.c__Gammaproteobacteria.o__Pseudomonadales.f__Pseudomonadaceae	2.59227	HC	2.68174	1.62911e-57
d__Bacteria.p__Proteobacteria.c__Gammaproteobacteria.o__Burkholderiales.f__Neisseriaceae.g__Neisseria	5.17284	HC	4.44891	1.5899e-08
d__Bacteria.p__Firmicutes.c__Clostridia.o__Lachnospirales.f__Lachnospiraceae.g__Butyrivibrio	3.09411	CCO	2.6743	1.16471e-20
d__Bacteria.p__Actinobacteriota.c__Actinobacteria.o__Micrococcales.f__Micrococcaceae.g__Rothia	4.13839	HC	3.64369	1.09847e-28
d__Bacteria.p__Firmicutes.c__Clostridia.o__Peptostreptococcales_Tissierellales.f__Peptostreptococcales_Tissierellales	3.34005	HC	2.94644	6.72989e-34
d__Bacteria.p__Spirochaetota.c__Spirochaetia.o__Spirochaetales.f__Spirochaetaceae	3.39264	HC	2.6915	0.000655428
d__Bacteria.p__Proteobacteria.c__Gammaproteobacteria.o__Burkholderiales	5.19237	HC	4.45478	9.57541e-09
d__Bacteria.p__Firmicutes.c__Clostridia.o__Peptostreptococcales_Tissierellales.f__Anaerovoracaceae.g___Eubacterium__nodatum_group	3.80775	CCOR	3.20576	1.46741e-09
d__Bacteria.p__Proteobacteria.c__Gammaproteobacteria.o__Pseudomonadales.f__Moraxellaceae	3.92007	HC	3.49456	5.01403e-18
d__Bacteria.p__Fusobacteriota.c__Fusobacteriia	4.97037	HC	4.17427	1.01918e-11
d__Bacteria.p__Firmicutes.c__Bacilli.o__Lactobacillales.f__Lactobacillales_P5D1_392	3.45369	CCO	2.97299	1.43931e-38
d__Bacteria.p__Bacteroidota.c__Bacteroidia.o__Bacteroidales.f__Bacteroidaceae.g__Bacteroides	3.64506	HC	3.35658	5.5759e-36
d__Bacteria.p__Firmicutes.c__Clostridia.o__Peptostreptococcales_Tissierellales.f__Peptostreptococcaceae.g__Peptostreptococcus	3.80721	HC	3.28436	7.97483e-21
d__Bacteria.p__Firmicutes	5.50147	CCOR	4.25765	0.00346047
d__Bacteria.p__Firmicutes.c__Bacilli.o__Erysipelotrichales.f__Erysipelotrichaceae.g__Solobacterium	3.60199	CCO	2.98958	6.07382e-20
d__Bacteria.p__Firmicutes.c__Clostridia.o__Peptostreptococcales_Tissierellales.f__Peptostreptococcaceae	3.9418	HC	3.33879	1.33744e-17
d__Bacteria.p__Bacteroidota.c__Bacteroidia.o__Bacteroidales.f__Muribaculaceae	3.16102	HC	2.90963	3.07594e-36
d__Bacteria.p__Firmicutes.c__Bacilli.o__Lactobacillales.f__Carnobacteriaceae	4.03465	CCO	3.33136	2.20926e-08
d__Bacteria.p__Bacteria_unclassified.c__Bacteria_unclassified.o__Bacteria_unclassified.f__Bacteria_unclassified	3.41483	CCO	2.76983	3.98752e-23
d__Bacteria.p__Firmicutes.c__Bacilli.o__Lactobacillales.f__Carnobacteriaceae.g__Granulicatella	4.0346	CCO	3.3313	2.33089e-08
d__Bacteria.p__Fusobacteriota.c__Fusobacteriia.o__Fusobacteriales	4.97037	HC	4.17427	1.01918e-11
d__Bacteria.p__Spirochaetota.c__Spirochaetia.o__Spirochaetales.f__Spirochaetaceae.g__Treponema	3.39207	HC	2.70266	0.000649334
d__Bacteria.p__Firmicutes.c__Clostridia	4.69424	HC	4.0482	7.83017e-17
d__Bacteria.p__Patescibacteria.c__Saccharimonadia.o__Saccharimonadales.f__Saccharimonadaceae	4.053	HC	3.0718	0.000810861
d__Bacteria.p__Actinobacteriota.c__Actinobacteria.o__Actinomycetales.f__Actinomycetaceae.g__Actinomycetaceae_F0332	3.06718	HC	2.73118	1.98492e-37
d__Bacteria.p__Actinobacteriota.c__Actinobacteria.o__Micrococcales	4.1417	HC	3.642	5.58252e-28
d__Bacteria.p__Firmicutes.c__Negativicutes	5.12485	CCOR	4.36356	4.59158e-12
d__Bacteria.p__Actinobacteriota.c__Actinobacteria.o__Micrococcales.f__Micrococcaceae	4.13916	HC	3.64601	9.07234e-29
d__Bacteria.p__Patescibacteria	4.34763	HC	3.51475	4.49849e-08
d__Bacteria.p__Actinobacteriota.c__Actinobacteria.o__Corynebacteriales.f__Nocardiaceae	3.25545	HC	3.46256	1.10113e-107
d__Bacteria.p__Firmicutes.c__Clostridia.o__Oscillospirales	3.67685	HC	3.38399	1.1118e-54
d__Bacteria.p__Bacteroidota.c__Bacteroidia.o__Bacteroidales.f__Muribaculaceae.g__Muribaculaceae	3.15839	HC	2.89981	1.33535e-35
d__Bacteria.p__Patescibacteria.c__Gracilibacteria.o__Gracilibacteria_Absconditabacteriales__SR1_.f__Absconditabacteriales__SR1_.g__Absconditabacteriales__SR1_	3.92342	HC	3.4515	6.50053e-19
d__Bacteria.p__Campilobacterota	4.04069	CCOR	3.43032	1.518e-11
d__Bacteria.p__Patescibacteria.c__Gracilibacteria.o__Gracilibacteria_Absconditabacteriales__SR1_	3.92342	HC	3.4515	6.50053e-19
d__Bacteria.p__Firmicutes.c__Clostridia.o__Lachnospirales.f__Lachnospiraceae.g__Lachnospiraceae_uncultured	3.35272	HC	2.93899	1.87944e-08
d__Bacteria.p__Actinobacteriota.c__Actinobacteria.o__Corynebacteriales	3.54953	HC	3.21643	3.8205e-59
d__Bacteria.p__Proteobacteria.c__Gammaproteobacteria.o__Burkholderiales.f__Burkholderiaceae	3.75672	CCOR	3.27293	1.56223e-14
d__Bacteria.p__Firmicutes.c__Clostridia.o__Peptostreptococcales_Tissierellales.f__Peptostreptococcaceae.g__Filifactor	3.28993	HC	2.86309	3.89742e-14
d__Bacteria.p__Firmicutes.c__Clostridia.o__Peptostreptococcales_Tissierellales.f__Peptostreptococcales_Tissierellales.g__Parvimonas	3.31975	HC	2.93201	1.98231e-35
d__Bacteria.p__Proteobacteria.c__Gammaproteobacteria.o__Pasteurellales.f__Pasteurellaceae.g__Actinobacillus	3.9699	HC	3.56513	1.48413e-09
d__Bacteria.p__Proteobacteria.c__Gammaproteobacteria.o__Oceanospirillales.f__Halomonadaceae	2.30144	HC	4.23907	3.72623e-89
d__Bacteria.p__Bacteroidota.c__Bacteroidia.o__Bacteroidales.f__Bacteroidaceae	3.64506	HC	3.35669	5.5759e-36
d__Bacteria.p__Proteobacteria.c__Gammaproteobacteria.o__Pseudomonadales.f__Pseudomonadaceae.g__Pseudomonas	2.59227	HC	2.68291	1.62911e-57
d__Bacteria.p__Firmicutes.c__Clostridia.o__Lachnospirales.f__Lachnospiraceae.g__Lachnospiraceae_unclassified	3.13668	HC	2.83376	1.32635e-27
d__Bacteria.p__Fusobacteriota.c__Fusobacteriia.o__Fusobacteriales.f__Leptotrichiaceae.g__Leptotrichia	4.45362	HC	3.80848	7.60992e-14
d__Bacteria.p__Proteobacteria.c__Gammaproteobacteria.o__Oceanospirillales	2.30144	HC	4.16128	3.72623e-89
d__Bacteria.p__Firmicutes.c__Negativicutes.o__Veillonellales_Selenomonadales.f__Veillonellaceae	5.09504	CCOR	4.3306	2.61971e-12
d__Bacteria.p__Firmicutes.c__Clostridia.o__Lachnospirales.f__Lachnospiraceae	4.39565	HC	3.81477	7.08718e-17
d__Bacteria.p__Proteobacteria.c__Gammaproteobacteria	5.37386	HC	4.71002	6.54415e-15
