# Supplementary material for: Dynamic changes of Bacterial Microbiomes in Oropharynx during Infection and Recovery of COVID-19 Omicron Variant
Source: PLoS Pathog. 2024 Apr 3;20(4):e1012075. doi: 10.1371/journal.ppat.1012075 (PMC10990182; doi:10.1371/journal.ppat.1012075)
Supplement: S27 Table — (XLSX) [file ppat.1012075.s034.xlsx]

## Sheet: Sheet1
S27 Table. The corresponding LDA value and p value of microbial community gene function for samples in groups CCO (n=297), CCOR (n=222) and HC (n=199)
Biomaker_names	Logarithm value	Groups	LDA_value	P_value
Level1_Environmental_Information_Processing.Level2_Membrane_transport.Level3_ABC_transporters	4.84515	HC	3.67088	1.41661e-22
Level1_Genetic_Information_Processing.Level2_Translation.Level3_RNA_transport	3.66412			-
Level1_Metabolism.Level2_Xenobiotics_biodegradation_and_metabolism.Level3_Xylene_degradation	3.40094			-
Level1_Metabolism.Level2_Metabolism_of_cofactors_and_vitamins.Level3_One_carbon_pool_by_folate	5.34276	CCO	3.91919	1.03163e-31
Level1_Metabolism.Level2_Carbohydrate_metabolism.Level3_Inositol_phosphate_metabolism	4.33352			-
Level1_Metabolism.Level2_Carbohydrate_metabolism.Level3_Citrate_cycle_TCA_cycle	5.10425	CCOR	3.62712	4.85244e-13
Level1_Genetic_Information_Processing.Level2_Transcription.Level3_Spliceosome	2.42689			-
Level1_Metabolism.Level2_Metabolism_of_cofactors_and_vitamins.Level3_Riboflavin_metabolism	5.06762	CCO	3.47631	1.27768e-13
Level1_Metabolism.Level2_Metabolism_of_terpenoids_and_polyketides.Level3_Geraniol_degradation	4.12541	HC	3.61728	5.59956e-33
Level1_Cellular_Processes.Level2_Cellular_community_prokaryotes.Level3_Biofilm_formation_Vibrio_cholerae	4.26075	HC	3.29324	1.05813e-05
Level1_Metabolism.Level2_Nucleotide_metabolism.Level3_Pyrimidine_metabolism	5.13909	CCO	3.47933	7.3544e-33
Level1_Genetic_Information_Processing.Level2_Transcription.Level3_RNA_polymerase	4.97467	CCO	3.7158	2.69501e-22
Level1_Metabolism.Level2_Lipid_metabolism.Level3_Fatty_acid_degradation	4.54661			-
Level1_Organismal_Systems.Level2_Excretory_system.Level3_Vasopressin_regulated_water_reabsorption	0			-
Level1_Metabolism.Level2_Metabolism_of_terpenoids_and_polyketides.Level3_Sesquiterpenoid_and_triterpenoid_biosynthesis	0			-
Level1_Metabolism.Level2_Xenobiotics_biodegradation_and_metabolism.Level3_Styrene_degradation	4.17814	HC	3.6479	9.92112e-29
Level1_Metabolism.Level2_Xenobiotics_biodegradation_and_metabolism.Level3_Polycyclic_aromatic_hydrocarbon_degradation	2.53876			-
Level1_Metabolism.Level2_Metabolism_of_terpenoids_and_polyketides.Level3_Biosynthesis_of_vancomycin_group_antibiotics	5.35031	HC	3.70289	0.000508049
Level1_Metabolism.Level2_Xenobiotics_biodegradation_and_metabolism.Level3_Atrazine_degradation	3.22743			-
Level1_Human_Diseases.Level2_Infectious_diseases__Parasitic.Level3_Chagas_disease_American_trypanosomiasis	2.23017			-
Level1_Organismal_Systems.Level2_Immune_system.Level3_NOD_like_receptor_signaling_pathway	3.9875	CCO	3.10851	1.92609e-21
Level1_Cellular_Processes.Level2_Cell_motility.Level3_Flagellar_assembly	4.27065	CCOR	3.23865	7.68781e-05
Level1_Metabolism.Level2_Carbohydrate_metabolism.Level3_C5_Branched_dibasic_acid_metabolism	5.21025	HC	3.78671	6.45022e-11
Level1_Metabolism.Level2_Metabolism_of_cofactors_and_vitamins.Level3_Nicotinate_and_nicotinamide_metabolism	5.12864	CCO	3.67621	6.72251e-25
Level1_Genetic_Information_Processing.Level2_Replication_and_repair.Level3_Mismatch_repair	5.29339	CCO	3.47333	6.46977e-28
Level1_Metabolism.Level2_Amino_acid_metabolism.Level3_Tryptophan_metabolism	4.33436	HC	3.35591	2.5666e-20
Level1_Metabolism.Level2_Carbohydrate_metabolism.Level3_Amino_sugar_and_nucleotide_sugar_metabolism	5.04186	CCO	3.516	8.52451e-16
Level1_Metabolism.Level2_Metabolism_of_terpenoids_and_polyketides.Level3_Limonene_and_pinene_degradation	3.96533	HC	3.61987	1.33645e-78
Level1_Metabolism.Level2_Metabolism_of_cofactors_and_vitamins.Level3_Pantothenate_and_CoA_biosynthesis	5.25858	CCOR	3.43212	4.51142e-17
Level1_Environmental_Information_Processing.Level2_Signal_transduction.Level3_Calcium_signaling_pathway	0			-
Level1_Human_Diseases.Level2_Infectious_diseases__Parasitic.Level3_African_trypanosomiasis	2.81897			-
Level1_Human_Diseases.Level2_Infectious_diseases__Bacterial.Level3_Epithelial_cell_signaling_in_Helicobacter_pylori_infection	4.21473			-
Level1_Metabolism.Level2_Glycan_biosynthesis_and_metabolism.Level3_Other_types_of_O_glycan_biosynthesis	2.04182			-
Level1_Metabolism.Level2_Glycan_biosynthesis_and_metabolism.Level3_N_Glycan_biosynthesis	3.94597			-
Level1_Metabolism.Level2_Glycan_biosynthesis_and_metabolism.Level3_Glycosaminoglycan_degradation	4.79543	CCO	3.98634	1.77848e-28
Level1_Metabolism.Level2_Biosynthesis_of_other_secondary_metabolites.Level3_Flavonoid_biosynthesis	3.55004			-
Level1_Genetic_Information_Processing.Level2_Replication_and_repair.Level3_Base_excision_repair	5.04331	CCO	3.22743	1.44487e-14
Level1_Metabolism.Level2_Energy_metabolism.Level3_Sulfur_metabolism	4.98817	HC	3.43897	1.44859e-11
Level1_Genetic_Information_Processing.Level2_Folding_sorting_and_degradation.Level3_Protein_export	5.21234			-
Level1_Genetic_Information_Processing.Level2_Folding_sorting_and_degradation.Level3_Proteasome	2.64245			-
Level1_Metabolism.Level2_Metabolism_of_terpenoids_and_polyketides.Level3_Polyketide_sugar_unit_biosynthesis	3.52743			-
Level1_Metabolism.Level2_Xenobiotics_biodegradation_and_metabolism.Level3_Toluene_degradation	4.42012	HC	3.92295	5.05869e-14
Level1_Metabolism.Level2_Biosynthesis_of_other_secondary_metabolites.Level3_Penicillin_and_cephalosporin_biosynthesis	3.66299			-
Level1_Organismal_Systems.Level2_Digestive_system.Level3_Protein_digestion_and_absorption	3.98756	CCO	3.18842	1.18618e-22
Level1_Metabolism.Level2_Carbohydrate_metabolism.Level3_Glyoxylate_and_dicarboxylate_metabolism	4.74219	HC	3.15012	2.42553e-09
Level1_Metabolism.Level2_Energy_metabolism.Level3_Oxidative_phosphorylation	4.7406			-
Level1_Metabolism.Level2_Carbohydrate_metabolism.Level3_Butanoate_metabolism	4.8365	HC	3.2612	1.60338e-19
Level1_Metabolism.Level2_Xenobiotics_biodegradation_and_metabolism.Level3_Dioxin_degradation	4.23381	HC	3.81556	5.60659e-38
Level1_Cellular_Processes.Level2_Cellular_community_eukaryotes.Level3_Focal_adhesion	0.841556			-
Level1_Metabolism.Level2_Carbohydrate_metabolism.Level3_Propanoate_metabolism	4.80933			-
Level1_Metabolism.Level2_Biosynthesis_of_other_secondary_metabolites.Level3_Betalain_biosynthesis	1.4783			-
Level1_Metabolism.Level2_Metabolism_of_terpenoids_and_polyketides.Level3_Biosynthesis_of_ansamycins	5.5754			-
Level1_Metabolism.Level2_Metabolism_of_terpenoids_and_polyketides.Level3_Zeatin_biosynthesis	4.97564	CCO	3.76512	7.224e-27
Level1_Human_Diseases.Level2_Infectious_diseases__Bacterial.Level3_Shigellosis	0.745303			-
Level1_Metabolism.Level2_Lipid_metabolism.Level3_Linoleic_acid_metabolism	4.22012	HC	3.4196	5.02093e-12
Level1_Metabolism.Level2_Metabolism_of_other_amino_acids.Level3_Phosphonate_and_phosphinate_metabolism	4.24838	HC	3.11678	5.83496e-14
Level1_Organismal_Systems.Level2_Environmental_adaptation.Level3_Plant_pathogen_interaction	4.24564			-
Level1_Metabolism.Level2_Carbohydrate_metabolism.Level3_Pentose_and_glucuronate_interconversions	4.51359	HC	3.05742	1.04113e-05
Level1_Metabolism.Level2_Biosynthesis_of_other_secondary_metabolites.Level3_Streptomycin_biosynthesis	5.21209	CCO	3.54592	0.000399611
Level1_Metabolism.Level2_Amino_acid_metabolism.Level3_Valine_leucine_and_isoleucine_degradation	4.56505			-
Level1_Metabolism.Level2_Energy_metabolism.Level3_Carbon_fixation_in_photosynthetic_organisms	5.26034	CCO	3.63103	1.62993e-27
Level1_Human_Diseases.Level2_Cardiovascular_diseases.Level3_Hypertrophic_cardiomyopathy_HCM	1.4509			-
Level1_Metabolism.Level2_Metabolism_of_terpenoids_and_polyketides.Level3_Biosynthesis_of_type_II_polyketide_products	0.186344			-
Level1_Metabolism.Level2_Xenobiotics_biodegradation_and_metabolism.Level3_Aminobenzoate_degradation	4.21037			-
Level1_Metabolism.Level2_Amino_acid_metabolism.Level3_Cysteine_and_methionine_metabolism	5.16427	CCOR	3.69876	2.33596e-27
Level1_Metabolism.Level2_Metabolism_of_other_amino_acids.Level3_D_Glutamine_and_D_glutamate_metabolism	5.41899	CCO	3.58362	4.31918e-20
Level1_Metabolism.Level2_Amino_acid_metabolism.Level3_Arginine_and_proline_metabolism	4.77834			-
Level1_Metabolism.Level2_Xenobiotics_biodegradation_and_metabolism.Level3_Caprolactam_degradation	3.43043	HC	3.03997	1.03881e-33
Level1_Metabolism.Level2_Metabolism_of_terpenoids_and_polyketides.Level3_Monoterpenoid_biosynthesis	0			-
Level1_Human_Diseases.Level2_Infectious_diseases__Bacterial.Level3_Staphylococcus_aureus_infection	3.64854			-
Level1_Metabolism.Level2_Amino_acid_metabolism.Level3_Phenylalanine_tyrosine_and_tryptophan_biosynthesis	5.10774			-
Level1_Human_Diseases.Level2_Neurodegenerative_diseases.Level3_Alzheimer_s_disease	1.91982			-
Level1_Metabolism.Level2_Metabolism_of_cofactors_and_vitamins.Level3_Vitamin_B6_metabolism	5.12094	CCO	3.48832	3.77796e-15
Level1_Metabolism.Level2_Metabolism_of_other_amino_acids.Level3_Glutathione_metabolism	4.89119	HC	3.3916	5.97549e-06
Level1_Metabolism.Level2_Metabolism_of_other_amino_acids.Level3_Selenocompound_metabolism	5.05735			-
Level1_Metabolism.Level2_Metabolism_of_other_amino_acids.Level3_D_Alanine_metabolism	5.30363	CCO	3.34614	0.00579443
Level1_Metabolism.Level2_Energy_metabolism.Level3_Methane_metabolism	4.65634			-
Level1_Genetic_Information_Processing.Level2_Translation.Level3_Ribosome_biogenesis_in_eukaryotes	3.89581			-
Level1_Metabolism.Level2_Biosynthesis_of_other_secondary_metabolites.Level3_Tropane_piperidine_and_pyridine_alkaloid_biosynthesis	4.70082	CCO	3.28676	4.53947e-21
Level1_Metabolism.Level2_Glycan_biosynthesis_and_metabolism.Level3_Glycosylphosphatidylinositol_GPI_anchor_biosynthesis	1.0545			-
Level1_Metabolism.Level2_Energy_metabolism.Level3_Carbon_fixation_pathways_in_prokaryotes	5.11368	CCOR	3.63594	9.09848e-24
Level1_Metabolism.Level2_Carbohydrate_metabolism.Level3_Pyruvate_metabolism	5.07271	HC	3.57477	1.81215e-14
Level1_Human_Diseases.Level2_Immune_diseases.Level3_Systemic_lupus_erythematosus	3.24582			-
Level1_Cellular_Processes.Level2_Cell_growth_and_death.Level3_Cell_cycle_Caulobacter	5.24071	CCO	3.43277	2.21944e-20
Level1_Metabolism.Level2_Lipid_metabolism.Level3_Sphingolipid_metabolism	4.61069	CCO	3.7653	1.25873e-23
Level1_Metabolism.Level2_Glycan_biosynthesis_and_metabolism.Level3_Various_types_of_N_glycan_biosynthesis	0.168565			-
Level1_Metabolism.Level2_Metabolism_of_other_amino_acids.Level3_Taurine_and_hypotaurine_metabolism	4.88972	HC	3.98882	8.17431e-13
Level1_Human_Diseases.Level2_Infectious_diseases__Parasitic.Level3_Amoebiasis	3.26358			-
Level1_Metabolism.Level2_Carbohydrate_metabolism.Level3_Glycolysis_Gluconeogenesis	5.05286	CCO	3.10063	1.8264e-09
Level1_Metabolism.Level2_Metabolism_of_cofactors_and_vitamins.Level3_Ubiquinone_and_other_terpenoid_quinone_biosynthesis	4.81547	CCOR	3.45667	3.83901e-18
Level1_Metabolism.Level2_Biosynthesis_of_other_secondary_metabolites.Level3_Isoflavonoid_biosynthesis	0.474285			-
Level1_Metabolism.Level2_Xenobiotics_biodegradation_and_metabolism.Level3_Chlorocyclohexane_and_chlorobenzene_degradation	3.20859			-
Level1_Metabolism.Level2_Glycan_biosynthesis_and_metabolism.Level3_Lipopolysaccharide_biosynthesis	5.26983	CCOR	3.60296	7.67825e-05
Level1_Genetic_Information_Processing.Level2_Folding_sorting_and_degradation.Level3_Protein_processing_in_endoplasmic_reticulum	3.58954			-
Level1_Metabolism.Level2_Xenobiotics_biodegradation_and_metabolism.Level3_Ethylbenzene_degradation	4.08623	HC	3.65042	3.27055e-27
Level1_Human_Diseases.Level2_Infectious_diseases__Bacterial.Level3_Bacterial_invasion_of_epithelial_cells	2.57758			-
Level1_Genetic_Information_Processing.Level2_Translation.Level3_Ribosome	5.28237	CCO	3.5336	2.35836e-35
Level1_Metabolism.Level2_Lipid_metabolism.Level3_Steroid_hormone_biosynthesis	3.59149			-
Level1_Cellular_Processes.Level2_Transport_and_catabolism.Level3_Endocytosis	0.686851			-
Level1_Metabolism.Level2_Metabolism_of_terpenoids_and_polyketides.Level3_Biosynthesis_of_siderophore_group_nonribosomal_peptides	4.02821			-
Level1_Metabolism.Level2_Energy_metabolism.Level3_Photosynthesis_antenna_proteins	2.08933			-
Level1_Metabolism.Level2_Amino_acid_metabolism.Level3_Histidine_metabolism	4.9984	CCOR	3.39032	3.93817e-11
Level1_Genetic_Information_Processing.Level2_Folding_sorting_and_degradation.Level3_RNA_degradation	4.82853			-
Level1_Metabolism.Level2_Carbohydrate_metabolism.Level3_Pentose_phosphate_pathway	5.18435	HC	3.17085	9.8177e-06
Level1_Environmental_Information_Processing.Level2_Membrane_transport.Level3_Bacterial_secretion_system	4.98738	HC	3.59498	1.13088e-13
Level1_Metabolism.Level2_Metabolism_of_cofactors_and_vitamins.Level3_Retinol_metabolism	3.92351			-
Level1_Cellular_Processes.Level2_Cell_growth_and_death.Level3_Meiosis_yeast	2.27591			-
Level1_Metabolism.Level2_Metabolism_of_terpenoids_and_polyketides.Level3_Biosynthesis_of_type_II_polyketide_backbone	0			-
Level1_Cellular_Processes.Level2_Transport_and_catabolism.Level3_Lysosome	2.64512			-
Level1_Metabolism.Level2_Carbohydrate_metabolism.Level3_Starch_and_sucrose_metabolism	4.90738	CCO	3.29176	1.43972e-12
Level1_Cellular_Processes.Level2_Cell_motility.Level3_Bacterial_chemotaxis	4.54606	HC	3.44638	2.33994e-06
Level1_Cellular_Processes.Level2_Cell_growth_and_death.Level3_Apoptosis	3.9839	CCO	3.24772	7.70014e-29
Level1_Metabolism.Level2_Metabolism_of_terpenoids_and_polyketides.Level3_Terpenoid_backbone_biosynthesis	5.18288	CCO	3.62839	6.32698e-29
Level1_Metabolism.Level2_Xenobiotics_biodegradation_and_metabolism.Level3_Drug_metabolism_other_enzymes	5.10272	HC	3.40824	1.80318e-07
Level1_Metabolism.Level2_Metabolism_of_cofactors_and_vitamins.Level3_Lipoic_acid_metabolism	5.1153	HC	3.73626	1.62626e-05
Level1_Metabolism.Level2_Energy_metabolism.Level3_Photosynthesis	4.32451			-
Level1_Metabolism.Level2_Xenobiotics_biodegradation_and_metabolism.Level3_Benzoate_degradation	4.12682			-
Level1_Metabolism.Level2_Carbohydrate_metabolism.Level3_Fructose_and_mannose_metabolism	4.95957	CCO	3.5699	2.68567e-13
Level1_Metabolism.Level2_Lipid_metabolism.Level3_Synthesis_and_degradation_of_ketone_bodies	4.4612	HC	3.20696	0.0056569
Level1_Organismal_Systems.Level2_Endocrine_system.Level3_Renin_angiotensin_system	0.685916			-
Level1_Metabolism.Level2_Amino_acid_metabolism.Level3_Tyrosine_metabolism	4.49131	HC	3.08162	1.82522e-09
Level1_Metabolism.Level2_Amino_acid_metabolism.Level3_Valine_leucine_and_isoleucine_biosynthesis	5.31732	HC	3.72399	2.36974e-13
Level1_Metabolism.Level2_Metabolism_of_other_amino_acids.Level3_beta_Alanine_metabolism	4.62159	HC	4.02245	8.9147e-12
Level1_Metabolism.Level2_Lipid_metabolism.Level3_Biosynthesis_of_unsaturated_fatty_acids	4.53848	HC	3.32175	1.4756e-19
Level1_Metabolism.Level2_Metabolism_of_other_amino_acids.Level3_Cyanoamino_acid_metabolism	4.7122	HC	4.19466	3.57103e-26
Level1_Organismal_Systems.Level2_Endocrine_system.Level3_Insulin_signaling_pathway	3.95456			-
Level1_Metabolism.Level2_Metabolism_of_cofactors_and_vitamins.Level3_Folate_biosynthesis	5.23083	CCO	3.70574	7.44433e-26
Level1_Metabolism.Level2_Xenobiotics_biodegradation_and_metabolism.Level3_Nitrotoluene_degradation	4.28686			-
Level1_Metabolism.Level2_Xenobiotics_biodegradation_and_metabolism.Level3_Bisphenol_degradation	3.37133			-
Level1_Metabolism.Level2_Lipid_metabolism.Level3_Fatty_acid_biosynthesis	5.26414	HC	3.82162	1.33613e-11
Level1_Genetic_Information_Processing.Level2_Replication_and_repair.Level3_Nucleotide_excision_repair	4.9609	CCO	3.45731	5.21522e-28
Level1_Metabolism.Level2_Lipid_metabolism.Level3_Glycerolipid_metabolism	4.59838			-
Level1_Metabolism.Level2_Carbohydrate_metabolism.Level3_Galactose_metabolism	4.93747	CCO	3.6026	1.09049e-11
Level1_Metabolism.Level2_Amino_acid_metabolism.Level3_Lysine_biosynthesis	5.18476	CCOR	3.16919	1.80008e-05
Level1_Metabolism.Level2_Amino_acid_metabolism.Level3_Glycine_serine_and_threonine_metabolism	5.07011	CCOR	3.16606	5.34218e-19
Level1_Metabolism.Level2_Metabolism_of_terpenoids_and_polyketides.Level3_Carotenoid_biosynthesis	3.45939			-
Level1_Metabolism.Level2_Xenobiotics_biodegradation_and_metabolism.Level3_Naphthalene_degradation	3.67204			-
Level1_Genetic_Information_Processing.Level2_Replication_and_repair.Level3_Homologous_recombination	5.24746	CCO	3.20254	3.37878e-17
Level1_Metabolism.Level2_Metabolism_of_cofactors_and_vitamins.Level3_Biotin_metabolism	5.18223	HC	3.98159	5.29276e-17
Level1_Environmental_Information_Processing.Level2_Signal_transduction.Level3_Two_component_system	4.37499	HC	3.21848	6.17477e-18
Level1_Metabolism.Level2_Energy_metabolism.Level3_Nitrogen_metabolism	4.84771			-
Level1_Genetic_Information_Processing.Level2_Replication_and_repair.Level3_DNA_replication	5.15484	CCO	3.18643	1.49811e-22
Level1_Metabolism.Level2_Xenobiotics_biodegradation_and_metabolism.Level3_Chloroalkane_and_chloroalkene_degradation	4.36746	HC	3.74554	2.16627e-26
Level1_Metabolism.Level2_Lipid_metabolism.Level3_Steroid_biosynthesis	2.38982			-
Level1_Genetic_Information_Processing.Level2_Replication_and_repair.Level3_Non_homologous_end_joining	2.49934			-
Level1_Genetic_Information_Processing.Level2_Folding_sorting_and_degradation.Level3_Sulfur_relay_system	4.9673	HC	3.93444	1.19758e-30
Level1_Metabolism.Level2_Amino_acid_metabolism.Level3_Phenylalanine_metabolism	4.44826			-
Level1_Genetic_Information_Processing.Level2_Translation.Level3_Aminoacyl_tRNA_biosynthesis	5.2873	CCO	3.40007	1.71165e-26
Level1_Metabolism.Level2_Glycan_biosynthesis_and_metabolism.Level3_Other_glycan_degradation	5.20616	CCO	4.3404	6.55965e-26
Level1_Metabolism.Level2_Amino_acid_metabolism.Level3_Lysine_degradation	4.22796	HC	3.01824	7.01587e-26
Level1_Cellular_Processes.Level2_Transport_and_catabolism.Level3_Peroxisome	4.43537			-
Level1_Human_Diseases.Level2_Infectious_diseases__Bacterial.Level3_Vibrio_cholerae_infection	1.80108			-
Level1_Metabolism.Level2_Carbohydrate_metabolism.Level3_Ascorbate_and_aldarate_metabolism	4.38772			-
Level1_Metabolism.Level2_Lipid_metabolism.Level3_Glycerophospholipid_metabolism	4.82673	HC	3.48574	5.70046e-15
Level1_Metabolism.Level2_Amino_acid_metabolism.Level3_Alanine_aspartate_and_glutamate_metabolism	5.20755	CCO	3.54148	1.16774e-22
Level1_Metabolism.Level2_Lipid_metabolism.Level3_Secondary_bile_acid_biosynthesis	3.98129	HC	3.39487	1.27391e-15
Level1_Metabolism.Level2_Xenobiotics_biodegradation_and_metabolism.Level3_Fluorobenzoate_degradation	3.00754			-
Level1_Metabolism.Level2_Glycan_biosynthesis_and_metabolism.Level3_Glycosphingolipid_biosynthesis_lacto_and_neolacto_series	0.189615			-
Level1_Metabolism.Level2_Glycan_biosynthesis_and_metabolism.Level3_Peptidoglycan_biosynthesis	5.33911	CCO	3.61738	1.95617e-31
Level1_Metabolism.Level2_Nucleotide_metabolism.Level3_Purine_metabolism	5.01045	CCO	3.08599	1.58995e-24
Level1_Metabolism.Level2_Lipid_metabolism.Level3_Arachidonic_acid_metabolism	3.91351			-
Level1_Environmental_Information_Processing.Level2_Signaling_molecules_and_interaction.Level3_ECM_receptor_interaction	1.0338			-
Level1_Metabolism.Level2_Metabolism_of_other_amino_acids.Level3_D_Arginine_and_D_ornithine_metabolism	4.59658	CCOR	3.8362	8.62752e-12
Level1_Metabolism.Level2_Lipid_metabolism.Level3_Primary_bile_acid_biosynthesis	3.09312			-
Level1_Metabolism.Level2_Metabolism_of_cofactors_and_vitamins.Level3_Thiamine_metabolism	5.17918	CCO	3.35414	1.35372e-05
Level1_Environmental_Information_Processing.Level2_Membrane_transport.Level3_Phosphotransferase_system_PTS	4.61091	HC	3.55249	8.72487e-11
Level1_Metabolism.Level2_Metabolism_of_cofactors_and_vitamins.Level3_Porphyrin_and_chlorophyll_metabolism	4.87304			-
