# Supplementary material for: Dynamic changes of Bacterial Microbiomes in Oropharynx during Infection and Recovery of COVID-19 Omicron Variant
Source: PLoS Pathog. 2024 Apr 3;20(4):e1012075. doi: 10.1371/journal.ppat.1012075 (PMC10990182; doi:10.1371/journal.ppat.1012075)
Supplement: S28 Table — (XLSX) [file ppat.1012075.s035.xlsx]

## Sheet: Sheet1
S28 Table. The detailed values of oropharyngeal microbial α-diversity index and observed OTUs between groups CCO (n=134) and CCOS (n=73)
sample	reads	label	ace	chao	shannon	simpson	coverage	observed_otus
CCO001	7543	0.97	366.613	379.364	3.81218	0.042693	0.988068	258
CCO002	7543	0.97	338.387	336.8	3.69955	0.056896	0.989659	251
CCO003	7543	0.97	349.088	353.229	3.74658	0.045473	0.988996	256
CCO005	7543	0.97	379.287	378.737	3.76194	0.058571	0.988334	278
CCO006	7543	0.97	348.306	343	3.69851	0.051172	0.989262	253
CCO021	7543	0.97	333.195	338.083	3.53623	0.102575	0.990057	261
CCO038	7543	0.97	306.537	290.732	3.41876	0.087019	0.991383	240
CCO039	7543	0.97	332.516	361.714	3.74383	0.049749	0.989262	246
CCO046	7543	0.97	226.855	215.533	3.67668	0.046283	0.994167	184
CCO053	7543	0.97	373.145	376	3.98361	0.043395	0.988996	293
CCO058	7543	0.97	260.699	249.125	3.31288	0.087145	0.992576	201
CCO061	7543	0.97	311.924	298.487	3.91935	0.042668	0.99178	250
CCO062	7543	0.97	215.211	225.286	2.97728	0.119872	0.993902	176
CCO063	7543	0.97	275.234	279.037	2.73773	0.23482	0.991383	202
CCO064	7543	0.97	378.444	372.978	3.93875	0.050465	0.988996	299
CCO069	7543	0.97	322.872	284.375	3.15587	0.098587	0.99125	195
CCO070	7543	0.97	247.974	244.781	3.07106	0.163772	0.993769	211
CCO071	7543	0.97	404.985	365.903	3.59869	0.066126	0.988599	248
CCO072	7543	0.97	324.589	312.154	3.66436	0.055954	0.990057	241
CCO107	7543	0.97	370.336	370	3.92163	0.050244	0.989262	298
CCO108	7543	0.97	252.607	252.552	3.32995	0.095384	0.993504	212
CCO109	7543	0.97	328.206	341.774	3.47469	0.081898	0.990322	257
CCO110	7543	0.97	322.473	258.091	3.13804	0.087404	0.991515	197
CCO112	7543	0.97	321.516	348.731	3.41578	0.094924	0.990057	242
CCO113	7543	0.97	368.634	354.562	3.98128	0.039643	0.989659	292
CCO114	7543	0.97	333.493	347.636	3.46896	0.101225	0.990322	268
CCO115	7543	0.97	352.422	366.182	3.54432	0.058904	0.988731	258
CCO116	7543	0.97	292.724	293.182	3.59198	0.067573	0.991648	234
CCO117	7543	0.97	344.041	353.667	3.90051	0.045535	0.989792	265
CCO118	7543	0.97	314.231	306.395	3.45689	0.097354	0.990587	241
CCO120	7543	0.97	231.551	227.04	2.80308	0.161834	0.993106	174
CCO123	7543	0.97	320.015	324	3.6283	0.0744	0.990587	253
CCO126	7543	0.97	223.573	219.129	3.29586	0.100989	0.994299	190
CCO127	7543	0.97	151.55	146.9	2.92237	0.106141	0.996288	128
CCO130	7543	0.97	337.762	333.075	3.775	0.044734	0.989659	258
CCO133	7543	0.97	289.403	296	3.60978	0.071928	0.99178	235
CCO134	7543	0.97	376.846	374	3.85095	0.05746	0.988996	291
CCO135	7543	0.97	349.254	385.731	3.63018	0.067685	0.989129	258
CCO136	7543	0.97	328.342	332.364	3.28668	0.104842	0.989924	246
CCO137	7543	0.97	269.409	278.5	3.712	0.046536	0.992443	212
CCO138	7543	0.97	335.187	340.182	3.46162	0.069681	0.989262	242
CCO139	7543	0.97	383.4	359.583	3.84999	0.047827	0.988201	278
CCO140	7543	0.97	385.733	378.7	3.84485	0.051841	0.988334	283
CCO142	7543	0.97	319.67	324.774	3.59973	0.080946	0.990322	240
CCO143	7543	0.97	473.119	451.552	3.9051	0.050435	0.98714	291
CCO144	7543	0.97	287.102	295.1	3.60763	0.073049	0.992311	240
CCO145	7543	0.97	358.551	334.05	3.27107	0.077948	0.99019	199
CCO146	7543	0.97	402.555	353.294	3.73788	0.065673	0.989262	258
CCO148	7543	0.97	306.097	313.194	3.9652	0.033552	0.99125	244
CCO150	7543	0.97	360.295	368.6	3.82041	0.050771	0.988864	269
CCO151	7543	0.97	416.851	371.219	3.6226	0.062419	0.988599	257
CCO152	7543	0.97	322.555	377	3.76414	0.067259	0.99072	262
CCO153	7543	0.97	330.764	313.068	3.62719	0.070206	0.990057	250
CCO155	7543	0.97	327.896	319.878	3.55674	0.07385	0.99019	254
CCO157	7543	0.97	409.368	398.429	3.82543	0.067927	0.987803	313
CCO159	7543	0.97	321.404	332.286	3.77039	0.046212	0.990455	241
CCO160	7543	0.97	430.788	419.909	3.80391	0.085943	0.987273	337
CCO161	7543	0.97	202.973	196	2.92149	0.165084	0.994697	166
CCO162	7543	0.97	281.759	282.552	2.84701	0.127463	0.990985	204
CCO163	7543	0.97	349.915	315.621	3.50534	0.065914	0.990322	225
CCO165	7543	0.97	321.267	336.138	3.79693	0.049107	0.990455	248
CCO167	7543	0.97	328.903	328.286	3.54852	0.067994	0.990057	249
CCO168	7543	0.97	350.574	377.517	3.81017	0.046537	0.989129	263
CCO169	7543	0.97	394.02	382.766	4.12906	0.03546	0.988599	305
CCO171	7543	0.97	298.069	299.429	3.41534	0.099562	0.991383	240
CCO173	7543	0.97	402.899	416.927	3.65793	0.069237	0.987008	301
CCO176	7543	0.97	355.219	377.345	3.66034	0.067958	0.988996	260
CCO177	7543	0.97	405.449	425.243	3.61465	0.080254	0.987273	302
CCO179	7543	0.97	348.123	362	3.56055	0.077627	0.989924	287
CCO180	7543	0.97	296.684	304.2	3.28642	0.083743	0.990852	226
CCO186	7543	0.97	384.053	374.227	3.82445	0.064088	0.988864	295
CCO187	7543	0.97	347.163	340.525	3.87886	0.040995	0.99019	273
CCO190	7543	0.97	356.661	345.146	3.65104	0.069983	0.989527	270
CCO191	7543	0.97	327.363	315.026	3.60149	0.058461	0.989792	240
CCO193	7543	0.97	364.214	376.029	3.92027	0.047062	0.989527	288
CCO194	7543	0.97	322.049	304.95	3.77779	0.049994	0.990985	248
CCO196	7543	0.97	441.901	442.06	4.22877	0.038065	0.987008	347
CCO197	7543	0.97	439.554	482.812	4.25475	0.033001	0.98661	325
CCO199	7543	0.97	281.275	280.5	3.87679	0.039661	0.992708	231
CCO200	7543	0.97	380.307	355.6	3.36271	0.092444	0.989262	226
CCO201	7543	0.97	298.824	302.5	3.33928	0.089298	0.99072	222
CCO202	7543	0.97	251.126	257.037	3.18101	0.123257	0.992576	200
CCO203	7543	0.97	348.83	342.5	3.66203	0.063153	0.989659	271
CCO206	7543	0.97	263.956	243.429	3.48795	0.06368	0.992708	201
CCO209	7543	0.97	300.773	294.656	3.46271	0.084789	0.990587	217
CCO214	7543	0.97	268.682	277.375	3.35752	0.072468	0.991648	196
CCO216	7543	0.97	450.224	392.341	3.8538	0.050967	0.987671	288
CCO219	7543	0.97	340.471	366	3.74852	0.059161	0.989262	246
CCO221	7543	0.97	396.324	328.973	3.1655	0.118123	0.988996	237
CCO222	7543	0.97	330.252	339.774	3.82063	0.05003	0.990322	255
CCO224	7543	0.97	280.357	273.031	3.27894	0.112801	0.991648	212
CCO228	7543	0.97	279.296	235.115	2.76876	0.184187	0.992708	178
CCO233	7543	0.97	304.192	289.773	3.05807	0.129835	0.990985	238
CCO236	7543	0.97	335.165	333.973	2.76069	0.238496	0.988996	242
CCO238	7543	0.97	283.492	275.091	3.25809	0.086883	0.991515	214
CCO239	7543	0.97	341.797	368.857	3.56531	0.076051	0.989394	256
CCO240	7543	0.97	323.158	325.086	3.52652	0.093501	0.990985	260
CCO241	7543	0.97	260.908	250.774	3.41983	0.090349	0.993106	208
CCO242	7543	0.97	452.222	398.032	3.45261	0.103902	0.987803	263
CCO243	7543	0.97	388.597	285	3.06007	0.106568	0.990852	183
CCO249	7543	0.97	320.243	347.615	3.42034	0.089019	0.989924	238
CCO251	7543	0.97	357.342	392.536	3.59523	0.079945	0.988599	262
CCO253	7543	0.97	332.172	322.61	3.54516	0.084968	0.990587	262
CCO256	7543	0.97	291.511	306.37	3.38193	0.075817	0.990985	222
CCO257	7543	0.97	345.327	340.162	3.52872	0.094881	0.989659	259
CCO258	7543	0.97	384.419	411	3.33182	0.106698	0.987671	273
CCO259	7543	0.97	371.76	344.75	3.18675	0.142875	0.989924	226
CCO260	7543	0.97	341.594	364.935	3.47208	0.093644	0.989924	273
CCO262	7543	0.97	193.243	182.875	3.17464	0.08503	0.99483	152
CCO263	7543	0.97	252.389	254	3.71559	0.050537	0.992974	201
CCO266	7543	0.97	280.086	272.941	3.13469	0.158659	0.992443	226
CCO270	7543	0.97	301.987	308.69	2.935	0.179122	0.990587	223
CCO271	7543	0.97	369.318	379.778	4.08005	0.034419	0.989394	292
CCO272	7543	0.97	359.181	313.69	2.91142	0.181949	0.990057	218
CCO273	7543	0.97	299.53	287.447	3.61721	0.060268	0.99125	231
CCO276	7543	0.97	342.395	345.886	3.72168	0.049981	0.989129	251
CCO277	7543	0.97	317.343	318.406	3.3397	0.096683	0.99019	234
CCO278	7543	0.97	374.017	382.176	3.62089	0.077632	0.988201	267
CCO279	7543	0.97	427.523	380.778	3.78907	0.049421	0.988201	272
CCO280	7543	0.97	240.013	232.781	3.46055	0.059301	0.993769	199
CCO281	7543	0.97	306.656	303.312	3.41238	0.113814	0.990852	230
CCO282	7543	0.97	277.162	287.2	3.45714	0.068196	0.991913	214
CCO283	7543	0.97	306.879	312.889	3.59502	0.072914	0.990852	226
CCO284	7543	0.97	323.968	369.391	3.4357	0.079421	0.989394	232
CCO286	7543	0.97	369.35	369.349	3.9387	0.043464	0.989262	294
CCO288	7543	0.97	300.442	278.737	3.12331	0.115211	0.990852	217
CCO289	7543	0.97	360.178	359	3.95004	0.044329	0.989659	282
CCO290	7543	0.97	286.294	286.7	3.25433	0.098294	0.991118	213
CCO291	7543	0.97	275.582	268.032	3.29672	0.081569	0.991913	209
CCO292	7543	0.97	356.106	388.69	3.97288	0.04856	0.990057	293
CCO293	7543	0.97	362.997	331.619	3.0004	0.13159	0.99019	203
CCO295	7543	0.97	332.363	345.059	3.08162	0.184835	0.989792	259
CCO296	7543	0.97	313.933	307.737	3.20665	0.118393	0.990852	246
CCO297	7543	0.97	277.945	272.634	3.37333	0.083797	0.991648	225
CCOS001	7543	0.97	258.682	277.091	2.73023	0.149231	0.992841	147
CCOS002	7543	0.97	164.726	165	2.97451	0.092015	0.995227	120
CCOS003	7543	0.97	184.962	159.625	2.45479	0.178843	0.995095	118
CCOS004	7543	0.97	205.274	165.571	3.01914	0.087099	0.995095	118
CCOS005	7543	0.97	135.403	132.5	2.85234	0.097157	0.996288	101
CCOS006	7543	0.97	200.258	162.286	3.12039	0.068773	0.99483	127
CCOS007	7543	0.97	136.446	138.071	2.5542	0.202335	0.996421	113
CCOS008	7543	0.97	173.12	127.25	2.37003	0.156013	0.996023	91
CCOS009	7543	0.97	220.014	183.4	3.33175	0.066478	0.99483	134
CCOS010	7543	0.97	187.863	183.333	3.48048	0.06272	0.99536	155
CCOS011	7543	0.97	170.217	154.8	2.6555	0.139844	0.995625	102
CCOS012	7543	0.97	99.6517	110.333	1.32402	0.483078	0.997349	47
CCOS013	7543	0.97	291.525	247.056	2.70526	0.146936	0.992178	152
CCOS014	7543	0.97	157.944	163.154	2.83417	0.153007	0.995758	125
CCOS015	7543	0.97	122.231	78.8571	2.50997	0.1257	0.997614	57
CCOS016	7543	0.97	238.688	238.577	2.49147	0.18047	0.992311	175
CCOS017	7543	0.97	369.053	369.143	3.99985	0.037758	0.989262	292
CCOS018	7543	0.97	237.803	232.778	3.26871	0.102743	0.993636	191
CCOS019	7543	0.97	121.697	120.429	1.33196	0.488494	0.996553	74
CCOS020	7543	0.97	238.623	213.2	2.72725	0.15111	0.993636	138
CCOS021	7543	0.97	176.111	193.5	3.28465	0.070371	0.995227	141
CCOS022	7543	0.97	242.417	239.84	3.83588	0.044064	0.994167	202
CCOS023	7543	0.97	184.593	183.5	2.86627	0.126773	0.995493	158
CCOS024	7543	0.97	298.796	304.966	3.6025	0.064894	0.99125	231
CCOS025	7543	0.97	210.205	214.955	2.18547	0.341085	0.993239	157
CCOS026	7543	0.97	268.422	272.8	2.97182	0.19649	0.992046	202
CCOS027	7543	0.97	221.389	231.056	3.06551	0.130306	0.993769	171
CCOS028	7543	0.97	329.925	302.435	3.56794	0.064421	0.991383	212
CCOS029	7543	0.97	253.761	244.571	3.58518	0.054875	0.993902	215
CCOS030	7543	0.97	332.507	271.75	2.14365	0.342963	0.990852	174
CCOS031	7543	0.97	171.643	158.875	1.69311	0.474035	0.99483	128
CCOS032	7543	0.97	256.277	264.731	2.67548	0.186502	0.99178	192
CCOS033	7543	0.97	357.044	305.897	3.94155	0.034808	0.990852	225
CCOS034	7543	0.97	158.761	184.333	1.95124	0.30879	0.994564	116
CCOS035	7543	0.97	266.094	279.913	3.50595	0.062051	0.991648	195
CCOS036	7543	0.97	396.711	342.276	3.66537	0.070636	0.989924	244
CCOS037	7543	0.97	142.024	143.231	1.97104	0.237994	0.995095	92
CCOS038	7543	0.97	198.322	199	1.91328	0.341131	0.993504	150
CCOS039	7543	0.97	117.915	116.077	3.1046	0.108858	0.998011	108
CCOS040	7543	0.97	382.108	350.037	3.05843	0.155636	0.989394	233
CCOS041	7543	0.97	142.844	147	2.57451	0.130298	0.996023	118
CCOS042	7543	0.97	219.02	192.5	2.65243	0.10342	0.994034	110
CCOS043	7543	0.97	322.809	333.5	3.68694	0.061531	0.99072	253
CCOS044	7543	0.97	371.949	354.75	3.261	0.156812	0.989924	236
CCOS045	7543	0.97	200.216	204	2.77285	0.150432	0.994564	163
CCOS046	7543	0.97	240.208	192.562	2.02933	0.282288	0.993769	125
CCOS047	7543	0.97	120.974	149.333	2.5743	0.105899	0.996951	65
CCOS048	7543	0.97	173.802	181.714	3.10974	0.099895	0.995625	144
CCOS049	7543	0.97	162.966	146.75	1.96054	0.303236	0.995493	100
CCOS050	7543	0.97	247.559	199.105	2.25208	0.249455	0.993239	132
CCOS051	7543	0.97	348.278	342.757	3.54909	0.067562	0.989129	253
CCOS052	7543	0.97	222.333	185	2.87638	0.14315	0.994697	146
CCOS053	7543	0.97	234.648	267	3.66536	0.056343	0.993504	183
CCOS054	7543	0.97	137.694	110.875	2.96533	0.076906	0.997083	82
CCOS055	7543	0.97	232.169	217.462	3.33242	0.066372	0.994299	148
CCOS056	7543	0.97	302.232	295.923	3.61073	0.080548	0.991913	249
CCOS057	7543	0.97	252.8	254	3.05975	0.13077	0.992708	199
CCOS058	7543	0.97	205.639	205.105	2.9489	0.10984	0.994034	153
CCOS059	7543	0.97	291.98	240.036	2.58587	0.245787	0.992311	181
CCOS060	7543	0.97	199.829	158.5	2.94496	0.083707	0.995227	106
CCOS061	7543	0.97	246.636	263.5	2.76165	0.151206	0.991913	172
CCOS062	7543	0.97	283.026	295	2.60944	0.245947	0.992443	162
CCOS063	7543	0.97	120.689	105.833	0.5845	0.816521	0.99589	80
CCOS064	7543	0.97	194.954	207.647	1.80278	0.465413	0.994167	152
CCOS065	7543	0.97	298.45	296.029	3.40438	0.079271	0.991118	231
CCOS066	7543	0.97	264.118	253.791	2.45517	0.318859	0.992178	214
CCOS067	7543	0.97	234.617	241	2.73633	0.182974	0.993636	194
CCOS068	7543	0.97	312.085	339.4	2.76951	0.187049	0.991118	192
CCOS069	7543	0.97	160.354	157	2.81143	0.185971	0.995758	126
CCOS070	7543	0.97	186.186	138	3.15346	0.077452	0.996023	109
CCOS071	7543	0.97	348.503	273.5	3.6753	0.052029	0.99125	202
CCOS072	7543	0.97	256.087	210.474	2.51534	0.202271	0.993371	146
CCOS073	7543	0.97	193.164	211.571	3.21973	0.094161	0.994564	153
