# Supplementary material for: Dynamic changes of Bacterial Microbiomes in Oropharynx during Infection and Recovery of COVID-19 Omicron Variant
Source: PLoS Pathog. 2024 Apr 3;20(4):e1012075. doi: 10.1371/journal.ppat.1012075 (PMC10990182; doi:10.1371/journal.ppat.1012075)
Supplement: S29 Table — (XLSX) [file ppat.1012075.s036.xlsx]

## Sheet: Sheet1
S29 Table. The relative abundance and average composition at the phylum level between groups CCO (n=134) and CCOS (n=73)
ID	CCO	CCOS
Bacteroidota	0.428755	0.208798
Firmicutes	0.293303	0.365282
Proteobacteria	0.143963	0.177862
Fusobacteriota	0.0713557	0.137702
Actinobacteriota	0.0360747	0.09223
Patescibacteria	0.0159194	0.00774823
Campilobacterota	0.00591696	0.00525841
Bacteria_unclassified	0.00271965	0.0035851
Spirochaetota	0.00171285	0.000918411
Cyanobacteria	0.000130127	0.000450411
Synergistota	0.000120567	0.00011437
Desulfobacterota	1.67761e-05	1.61233e-05
Deinococcota	0	2.76575e-05
Verrucomicrobiota	2.55224e-06	4.9863e-06
Elusimicrobiota	3.94776e-06	1.65753e-06
Acidobacteriota	3.92537e-06	0
Chloroflexi	2.52239e-06	1.08219e-06
