# Supplementary material for: Dynamic changes of Bacterial Microbiomes in Oropharynx during Infection and Recovery of COVID-19 Omicron Variant
Source: PLoS Pathog. 2024 Apr 3;20(4):e1012075. doi: 10.1371/journal.ppat.1012075 (PMC10990182; doi:10.1371/journal.ppat.1012075)
Supplement: S30 Table — (XLSX) [file ppat.1012075.s037.xlsx]

## Sheet: Sheet1
S30 Table. The abundance and composition at the phylum level of all samples between groups CCO (n=134) and CCOS (n=73)
phylum	CCO001	CCO002	CCO003	CCO005	CCO006	CCO021	CCO038	CCO039	CCO046	CCO053	CCO058	CCO061	CCO062	CCO063	CCO064	CCO069	CCO070	CCO071	CCO072	CCO107	CCO108	CCO109	CCO110	CCO112	CCO113	CCO114	CCO115	CCO116	CCO117	CCO118	CCO120	CCO123	CCO126	CCO127	CCO130	CCO133	CCO134	CCO135	CCO136	CCO137	CCO138	CCO139	CCO140	CCO142	CCO143	CCO144	CCO145	CCO146	CCO148
Acidobacteriota	0	0	0	0	0	0	0	0	0	0	2.8e-05	0	0	4.4e-05	0	0	0	0	0	0	0	0	0	0	0	0	0	0	0	0	0	0	3.7e-05	0	0	0	0	0	0	0	0	0	0	0	0	0	0	0	0
Actinobacteriota	0.014519	0.013503	0.040367	0.028462	0.010468	0.028154	0.045784	0.044751	0.099864	0.023936	0.047129	0.018987	0.050779	0.007307	0.034305	0.15944	0.020475	0.007317	0.045475	0.056075	0.048722	0.007491	0.047274	0.050023	0.121291	0.007421	0.02087	0.019772	0.049433	0.013322	0.016494	0.001806	0.09324	0.016404	0.008596	0.004287	0.004835	0.002952	0.025724	0.055744	0.009955	0.085897	0.13709	0.01957	0.022306	0.007933	0.068976	0.061171	0.010873
Bacteria_unclassified	0.003438	0.001444	0.001256	0.002158	0.00153	0.002038	0.000975	0.003024	0.0006	0.003212	0.001605	0.000774	0.011042	0.008684	0.002268	0.000378	0.002047	0.001907	0.000473	0.002129	0.005946	0.002804	0.001887	0.005307	0.000807	0.001957	0.001902	0.001618	0.00207	0.002094	0.001874	0.001846	4.2e-05	0.005076	0.003494	0.001582	0.002318	0.003095	0.001664	0.002364	0.001356	0.001023	0.001318	0.002075	0.003516	0.002738	0.002668	0.002961	0.005714
Bacteroidota	0.410439	0.537273	0.616565	0.492292	0.450467	0.590721	0.473714	0.466923	0.362432	0.612663	0.514679	0.593047	0.35694	0.142574	0.488344	0.136256	0.348307	0.416881	0.51353	0.453606	0.376329	0.667023	0.481365	0.490238	0.424817	0.624299	0.510585	0.547857	0.393099	0.276237	0.279038	0.425423	0.154556	0.397464	0.450715	0.301731	0.511353	0.425402	0.423019	0.498413	0.714579	0.421859	0.529372	0.575751	0.61122	0.595926	0.357602	0.603399	0.441187
Campilobacterota	0.000515	0.015118	0.00656	0.003154	0.004528	0.010896	0.007833	0.002605	0.001036	0.009185	0.014978	0.011499	0.002889	0.004068	0.002421	0.001888	0.007268	0.009014	0.004379	0.003699	0.002182	0.023431	0.001953	0.003267	0.008636	0.006783	0.004548	0.004839	0.039376	0.006166	0.000984	0.002829	0.001409	0.004548	0.004012	0.012852	0.017882	0.001871	0.001411	0.002981	0.002884	0.011125	0.003715	0.007811	0.003267	0.009265	0.010897	0.003005	0.003038
Chloroflexi	0	0	0	0	0	0	0	0	0	0	0	0	0	0	0	0	0	0	0	3.7e-05	0	0	0	0	0	0	0	0	0	0	0	0	0	0	0	0	0	0	0	0	0	0	0	0	0	0	0	0	0
Cyanobacteria	0	0	0	0	0	0	0	0	0	0	0	0	0	0	0	0.000893	0	0	0	0	0	0	0	0	0	0	4.8e-05	0	0	0	0	0	0	7.1e-05	0	0	0	0	0	0	0	0	0	0	0	0	0	0	0
Deinococcota	0	0	0	0	0	0	0	0	0	0	0	0	0	0	0	0	0	0	0	0	0	0	0	0	0	0	0	0	0	0	0	0	0	0	0	0	0	0	0	0	0	0	0	0	0	0	0	0	0
Desulfobacterota	0	0	0	4.8e-05	0	0	3e-05	0	0	0	0	0	0	0	0	2.7e-05	2.5e-05	0	4e-05	0	0	0	0	0	0	0	0	0	0	6.3e-05	0	0	0.000149	0	2.2e-05	4.7e-05	4.7e-05	0	0	0	2.2e-05	0	0	0	0	0	0	0	0
Elusimicrobiota	0	0	0	0	0	0	0	0	0	0	0	0	0	0	0	0	0	0	0	0	0	0	0	0	0	0	0	0	0	0	0	0	0	0	0	0	0	0	0	0	0	0	0	0	0	0	0	0	0
Firmicutes	0.136341	0.340215	0.22758	0.251064	0.174069	0.212224	0.39372	0.263319	0.4086	0.205128	0.379981	0.237285	0.240703	0.610205	0.268779	0.631031	0.129012	0.150309	0.35818	0.355194	0.202964	0.184376	0.445751	0.104381	0.332861	0.092008	0.404766	0.385382	0.20486	0.119893	0.047108	0.049714	0.688966	0.308528	0.181414	0.161246	0.201253	0.11727	0.505671	0.285344	0.237944	0.373685	0.268534	0.266803	0.196737	0.130395	0.432583	0.277176	0.221881
Fusobacteriota	0.112352	0.044188	0.027828	0.142524	0.12048	0.035588	0.01722	0.053627	0.026585	0.024843	0.002802	0.046765	0.019643	0.018673	0.105045	0.054589	0.052002	0.102277	0.043462	0.043145	0.023201	0.029798	0.013381	0.059042	0.086617	0.110128	0.02137	0.01101	0.091606	0.143043	0.1238	0.28759	0.049169	0.03258	0.068885	0.244337	0.148812	0.07857	0.01082	0.024332	0.013683	0.027455	0.038362	0.029735	0.041061	0.068472	0.121809	0.005692	0.048781
Patescibacteria	0.039735	0.015295	0.019553	0.014554	0.01961	0.024487	0.013668	0.004706	0.055703	0.009282	0.004714	0.016899	0.001391	0.034918	0.025893	0.00875	0.004366	0.052708	0.016951	0.017993	0.010494	0.007926	0.005444	0.006566	0.016514	0.014915	0.014332	0.004896	0.027796	0.025911	0.044689	0.013314	0.00339	0	0.007496	0.013322	0.023646	0.048214	0.01011	0.022841	0.011637	0.046882	0.015479	0.042401	0.010478	0.027583	0.002056	0.01022	0.00387
Proteobacteria	0.282287	0.031027	0.059415	0.062788	0.218168	0.093451	0.045938	0.160251	0.045108	0.111268	0.034036	0.074377	0.316613	0.173362	0.071909	0.005846	0.435718	0.258889	0.015988	0.064984	0.330162	0.076217	0.001957	0.281068	0.002811	0.141663	0.019871	0.024626	0.190384	0.412519	0.485748	0.216026	0.003653	0.23526	0.274334	0.254394	0.084761	0.320033	0.020946	0.107923	0.006729	0.030031	0.004644	0.055644	0.111284	0.157503	0.003349	0.036061	0.264188
Spirochaetota	0.000374	0.001857	0.00081	0.002649	0.00068	0.002405	0.001033	0.000794	7.2e-05	0.000483	4.8e-05	0.000317	0	0.000165	0.000967	0.000705	0.00074	0.000698	0.001432	0.003079	0	0.000934	0.000676	0.000108	0.004974	0.000826	0.001708	0	0.001376	0.000752	0.000265	0.001452	0.005194	6.9e-05	0.000926	0.006144	0.004937	0.002593	0.000567	5.8e-05	0.000978	0.001869	0.001299	0.00021	0.000131	0.000185	6e-05	0.000315	0.000468
Synergistota	0	8e-05	6.6e-05	0.000307	0	3.6e-05	8.5e-05	0	0	0	0	5e-05	0	0	6.9e-05	0.000197	2.4e-05	0	9e-05	5.9e-05	0	0	0.000312	0	0.000672	0	0	0	0	0	0	0	0.000195	0	7.5e-05	0	5.5e-05	0	4.3e-05	0	0.000192	0.000174	0.000187	0	0	0	0	0	0
Verrucomicrobiota	0	0	0	0	0	0	0	0	0	0	0	0	0	0	0	0	1.6e-05	0	0	0	0	0	0	0	0	0	0	0	0	0	0	0	0	0	3.1e-05	5.8e-05	0.000101	0	2.5e-05	0	4.1e-05	0	0	0	0	0	0	0	0
[truncated: 158 more columns]
