# Supplementary material for: Dynamic changes of Bacterial Microbiomes in Oropharynx during Infection and Recovery of COVID-19 Omicron Variant
Source: PLoS Pathog. 2024 Apr 3;20(4):e1012075. doi: 10.1371/journal.ppat.1012075 (PMC10990182; doi:10.1371/journal.ppat.1012075)
Supplement: S31 Table — (XLSX) [file ppat.1012075.s038.xlsx]

## Sheet: Sheet1
S31 Table. The relative abundance and average composition at the genus level between groups CCO (n=134) and CCOS (n=73)
ID	CCO	CCOS
Prevotella	0.345365	0.167444
Streptococcus	0.116797	0.157253
Neisseria	0.109016	0.137693
Veillonella	0.105604	0.118235
Leptotrichia	0.0194194	0.106123
Fusobacterium	0.051114	0.0314777
Actinomyces	0.0229616	0.0541269
Porphyromonas	0.0387872	0.0230021
Alloprevotella	0.0340279	0.00304962
Haemophilus	0.0265833	0.0140932
Gemella	0.00771601	0.0279847
Rothia	0.00648572	0.0285338
Granulicatella	0.0120371	0.0121314
Capnocytophaga	0.00604606	0.0117829
Saccharimonadaceae_TM7x	0.00632718	0.00598196
Campylobacter	0.00590398	0.0052574
Lachnoanaerobaculum	0.00296935	0.0085709
[Eubacterium]_nodatum_group	0.00646613	0.0020763
Megasphaera	0.00471672	0.00201903
Selenomonas	0.00376916	0.00364966
Peptostreptococcus	0.00364399	0.00353226
Oribacterium	0.00332829	0.00389101
Lautropia	0.00161431	0.00662559
Atopobium	0.00384903	0.00237953
Solobacterium	0.00396988	0.0018801
Halomonas	0	0.00898196
Bacteria_unclassified	0.00271965	0.0035851
Clostridia_UCG-014	0.00364887	0.00178137
Veillonellaceae_unclassified	0.00289132	0.00293611
Lactobacillales_P5D1-392	0.0026484	0.00304821
Absconditabacteriales_(SR1)	0.00374369	0.000413822
Saccharimonadales	0.00361919	0.000393877
Stomatobaculum	0.00137716	0.00383999
Burkholderiales_unclassified	0.00137412	0.00231362
Abiotrophia	0.000862612	0.00295255
Treponema	0.00170748	0.000891932
Neisseriaceae_unclassified	0.000860388	0.00198626
Aggregatibacter	0.00162105	0.000410466
Candidatus_Saccharimonas	0.00165884	0.000335863
Tannerella	0.000970224	0.00146512
Corynebacterium	0.000618843	0.00189296
Lactobacillus	0.00138658	0.000181384
Bergeyella	0.00113837	0.000468041
Actinobacillus	0.000830694	0.00101014
Dialister	0.00104916	0.000583767
Actinobacteria_unclassified	0.000243194	0.00170805
Pasteurellaceae_unclassified	0.00096147	0.000303041
Butyrivibrio	0.000943993	0.000275096
Catonella	0.00074853	0.000566904
Bifidobacterium	0.000943194	0.000189534
Others	0.012915	0.0186911
