# Supplementary material for: Dynamic changes of Bacterial Microbiomes in Oropharynx during Infection and Recovery of COVID-19 Omicron Variant
Source: PLoS Pathog. 2024 Apr 3;20(4):e1012075. doi: 10.1371/journal.ppat.1012075 (PMC10990182; doi:10.1371/journal.ppat.1012075)
Supplement: S32 Table — (XLSX) [file ppat.1012075.s039.xlsx]

## Sheet: Sheet1
S32 Table. The abundance and composition at the genus level of all samples between groups CCO (n=134) and CCOS (n=73)
genus	CCO001	CCO002	CCO003	CCO005	CCO006	CCO021	CCO038	CCO039	CCO046	CCO053	CCO058	CCO061	CCO062	CCO063	CCO064	CCO069	CCO070	CCO071	CCO072	CCO107	CCO108	CCO109	CCO110	CCO112	CCO113	CCO114	CCO115	CCO116	CCO117	CCO118	CCO120	CCO123	CCO126	CCO127	CCO130	CCO133	CCO134	CCO135	CCO136	CCO137	CCO138	CCO139	CCO140	CCO142	CCO143	CCO144	CCO145	CCO146	CCO148
Abiotrophia	0.000143	8.3e-05	0.000162	8.1e-05	0	0.000139	0.00052	0.000352	0	0.000255	5.4e-05	0.000163	0	0.001701	0.00024	0.000256	0	0.000122	0	0.000245	0.002168	0.000138	0.000105	0	0.000175	8.4e-05	0.001461	6.9e-05	0.000669	6.8e-05	0.00015	0	0	0.006326	0	0	0	0	0.000789	0	0	0.000299	0.000577	0.000122	0.0002	0.000232	0.000118	0.00021	6.5e-05
Absconditabacteriales_(SR1)	0.029609	0.000151	0.000966	0.005689	0.012622	0.000219	0	0.000509	2.9e-05	0.000716	0	0.002845	0	0.000812	0.013139	8.8e-05	0.000827	0.018381	0	0.000487	0.001931	5.1e-05	0	0.000215	0.002593	0.003883	0.000344	0	0.016965	0.018253	0.036561	0.007841	0	0	0.005152	0.000936	0.000595	0.016661	0	4.8e-05	0.000198	0.000537	0.000301	0.028809	0.003665	0.000389	6.5e-05	6e-05	0.0004
Acholeplasma	0	8.2e-05	4.5e-05	0.000182	0	0.000385	0	0	0	0	0	0	0	0	0	0	0	5.4e-05	0	0	0	0	6.1e-05	0	0.000652	8.1e-05	0	0	0	0	0	0	0	0	0	0	0.000496	0	0	0	2.7e-05	5.1e-05	0	0	0	0	0	4.5e-05	0
Achromobacter	0	0	0	0	0	0	0	0	0	0	0	0	0	0	0	0	0	0	0	0	0	0	0	0	0	0	0	0	0	0	0	0	0	0	0	0	0	0	0	0	0	0	0	0	0	0	0	0	0
Acidovorax	0	0	0	0	0	0	0	0	0	0	0	0	0	0	0	0	0	0	0	0	0	0	0	0	0	0	0	0	0	0	0	0	4.5e-05	0	0	0	0	0	0	0	0	0	0	0	0	0	0	0	0
Acinetobacter	0	0	0	0	0	0	0	0	0	0	0	0	0	0	0	0	0	0	0	0	0	0	0	0	0	0	0	0	0	0	0	0	0	0	0	0	0	4.5e-05	0	0	0	5e-05	0	0	0	0	0	0	0
Actinobacillus	9.4e-05	0.000149	0.00092	0.000472	0.006574	8.6e-05	0.000139	0.000788	0.000492	0.00025	0.000257	0.000932	0	0.017565	0.000416	0	0.000338	0.00069	0	3.4e-05	0	0.000144	0	4.9e-05	5.1e-05	9.6e-05	0.000547	0.002856	0.002286	0	0.001583	0.000157	0	0	0.000203	0.0002	0.000503	0	0.000203	0.000705	0	0	6.2e-05	0.00022	0.000515	0.000734	0	9.9e-05	0.000316
Actinobacteria_unclassified	0.000131	4.9e-05	0	0.000303	0.000112	0.00018	0.000561	0.000116	0.000315	0.000724	0.000726	0.000263	0.001747	5.2e-05	4e-05	3.2e-05	0.000365	0	0.000597	8.3e-05	0.000537	0	0.000383	0.001144	0.000433	0	0.000138	0.000438	0.000459	0	6.6e-05	0	0.00063	3.2e-05	0.000113	0	0	4.2e-05	0.000192	0.001164	2.5e-05	0.000231	0.000887	0.00031	7.4e-05	0	0.000254	0.00138	0.000216
Actinomyces	0.007928	0.00667	0.007346	0.022154	0.005489	0.020164	0.017852	0.027109	0.078848	0.012176	0.02351	0.012227	0.010435	0.003504	0.026846	0.008906	0.007923	0.005777	0.029659	0.042599	0.020338	0.00373	0.042	0.04157	0.113319	0.004159	0.015483	0.006635	0.009323	0.010583	0.001332	0.000377	0.050548	0.001192	0.001705	0.002605	0.002811	0.000715	0.01751	0.046077	0.007773	0.071284	0.110794	0.007978	0.018405	0.006522	0.019913	0.030419	0.003027
Actinomycetaceae_F0332	0	4.5e-05	2.3e-05	0	0.000191	0	0	0	0	0	8.4e-05	0	0	0	0	2.6e-05	0	0	8.1e-05	8.9e-05	4.8e-05	0	0	0	0	0	5.1e-05	0	0	5e-05	0	0	0	0	0	0	0	0	0	0	0	0.000237	6.8e-05	0	0	0	0.000187	0	0
Actinomycetaceae_unclassified	0	0	0	0	0	0	0	0	0	0	0	0	0	0	0	0	0	0	0	0	0	0	0	0	0	0	0	0	7.6e-05	0	0	0	0	2.2e-05	0	0	0	0	0	0	0	0	0.000132	0	0	0	0	0	0
Actinotignum	0	0	0	0	0	0	0	0	0	0	0	0	0	0	0	0	0	0	0	0	0	0	0	0	0	0	0	0	0	0	0	0	0	0	0	0	0	0	0	0	0	0	0	0	0	0	0	0	0
Aeromonas	0	0	0	0	0	0	0	0	0	0	0	0	0	0	0	0	0	0	0	0	0	0	0	0	0	0	0	0	0	0	0	0	0	0	0	0	0	0	0	0	0	0	0	0	0	0	0	0	0
Agathobacter	0	0	0	0	0	0	0	0	0	0	0	0	0	0	0	0	0	0	0	0	0	0	0	0	0	0	0	0	0	0	0	0	0	0	0	0	0	0	0	0	0	0	0	0	0	0	0	0	0
Aggregatibacter	0.000429	0.00075	0.000809	0.000367	0.013128	0.000479	0.000977	0.000611	0	0.002012	0.000798	0.001215	0	0.000561	0.001173	0.000134	0.001607	0.000299	0	0.001858	0.003496	0.001396	0.000224	0.000222	0.000238	0.00174	0.000675	0.000326	0.00167	0.001214	0.001125	0.000841	0	0	0.000337	8.4e-05	0.001432	0.000124	0.000134	0.000608	0.000183	0.001595	0.00029	0.000266	0.001297	0.00269	0	4.6e-05	0.000136
Akkermansia	0	0	0	0	0	0	0	0	0	0	0	0	0	0	0	0	1.6e-05	0	0	0	0	0	0	0	0	0	0	0	0	0	0	0	0	0	3.1e-05	5.8e-05	0.000101	0	2.5e-05	0	4.1e-05	0	0	0	0	0	0	0	0
Alcaligenes	0	0	0	0	0	0	0	0	0	0	0	0	0	0	0	0	0	0	0	0	0	0	0	0	0	0	0	0	0	0	0	0	0	0	0	0	0	0	0	0	0	0	0	0	0	0	0	0	0
Aliihoeflea	0	0	0	0	0	0	0	0	0	0	0	0	0	0	0	0	0	0	0	0	0	0	0	0	0	0	0	0	0	0	0	0	0	0	0	0	0	0	0	0	0	0	0	0	0	0	0	0	0
Alistipes	0	0	0	0	3.3e-05	0	0	0	0	0	0	0	0	0	0	0	0	0	0	0	0	0	0	0	0	0	0	0	0	0	0	0	0	0	0	0	0	0	0	0	0	0	0	0	0	0	0	0	0
Alkanindiges	0	0	0	0	0	0	0	0	0	0	0	0	0	0	0	0	0	0	0	0	0	0	0	0	0	0	0	0	0	0	0	0	0	0	0	0	0	0	0	0	0	0	0	0	0	0	0	0	0
Allisonella	0	0	0	0	0	0	2.9e-05	0	0	0	0	0	0	0	0	0	0	0	0	0	0	3.9e-05	0	0	0	0	0	0	0	0	0	0	0	0	0	0	0	0	0	0	0	0	0	0	0	0	0	0	0
Alloprevotella	0.096948	0.034205	0.080477	0.111514	0.095429	0.062848	0.022617	0.054619	0.011894	0.096262	0.108954	0.069102	0.000389	0.010019	0.039709	0.003666	0.035866	0.10139	0.015016	0.040175	0.005899	0.011962	0.003548	0.014254	0.012456	0.039022	0.01887	0.043487	0.099919	0.016128	0.004388	0.052439	0.003056	0.000849	0.029428	0.01542	0.042054	0.041417	0.037767	0.049166	0.062812	0.031854	0.038737	0.033364	0.041319	0.024609	0.011003	0.044569	0.034858
Allorhizobium-Neorhizobium-Pararhizobium-Rhizobium	0	4.2e-05	0	0	0	0	0	0	2.8e-05	0	0	0	0	4.5e-05	0	0	0	0	3.6e-05	0	0	0	0	0	0	0	0	0	0	0	0	0	0	0	0	0	0	0	0	0	0	0	0	0	0	0	0	0	0
Alloscardovia	0	0	0	0	0	0	0	0	0	0	5.2e-05	0	0	0	0	0.002422	0	0	0.00028	6.3e-05	0	0	0	0	0	0	0	0	0	0	0	0	0	0	0	0	9.5e-05	0	0	0	6.5e-05	0	0.00072	0	7.4e-05	0	6.1e-05	0	0
Alysiella	0.000524	0	7.3e-05	0.00012	0.000116	8.1e-05	0	0	2.8e-05	0	2.7e-05	0	0	4.8e-05	0.000108	0	0	0.0008	0	6.9e-05	0	0	0	0	0	0	0	0	3.2e-05	5.7e-05	0.000209	8.8e-05	0	0	8e-05	0.000202	0	0.00028	0	0	0	0	0	0	0.000128	0	0	0	6.4e-05
Amnibacterium	0	0	0	0	0	0	0	0	0	0	0	0	0	0	0	0	0	0	0	0	0	0	0	0	0	0	0	0	0	0	0	0	0	0	0	0	0	0	0	0	0	0	0	0	0	0	0	0	0
Amnipila	5.2e-05	0	0	0.001335	0.00065	0.000477	0	6e-05	0	0	0	0	0	0	0.000553	0	0	0.002879	0	0	0	0	0	0.000123	0	0.000108	0	0	0	0.000633	0.00019	0.000689	0	0	3.5e-05	0.009378	0.000281	0.001341	0	0	0	0	0	0.000145	0.000261	9.5e-05	0	0	6.7e-05
Anaerococcus	0	0	0	0	0	0	0	0	0	0	0	0	0	0	0	0	0	0	0	0	0	0	0	0	0	0	0	0	0	0	0	0	0	0	0	0	0	0	0	0	0	0	0	0	0	0	0	0	0
Anaeroglobus	0	3.4e-05	3.5e-05	0.000323	4.6e-05	0	0.000289	5.8e-05	0	0	2.7e-05	0.000159	0	0	0.000224	5.4e-05	0	6.6e-05	4.8e-05	0	0	4.5e-05	0.000153	0	0.000658	4e-05	0	0	0	0	0	0	0.003442	0	0.000199	4.9e-05	4.7e-05	0	0.000216	0	0.000107	0	0.000305	0	0	5.1e-05	5.6e-05	0	0
Anaerostipes	0	0	0	0	0	0	0	0	0	0	0	0	0	0	0	0	0	0	0	0	0	0	0	0	0	0	0	0	0	0	0	0	0	0	0	0	0	0	0	0	0	0	0	0	0	0	0	0	0
Anaerotruncus	0	0	0	0	0	0	0	0	0	0	0	0	0	0	0	0	0	0	0	0	0	0	0	0	0	0	0	0	0	0	0	0	0	0	0	0	0	0	0	0	0	0	0	0	0	0	0	0	0
Anaerovoracaceae_Family_XIII_AD3011_group	0	0	0	0	0	0	0	0	0	0	0	0	0	0	0	0	0	0	0	0	0	0	0	0	0	0	0	0	0	0	0	0	0	0	0	0	0	0	0	0	0	0	0	0	0	0	0	0	0
Anaerovoracaceae_Family_XIII_UCG-001	0	0	3.4e-05	0.000191	8.4e-05	0.000395	0	5.4e-05	0	0	5.2e-05	0.000112	0	4.4e-05	0.000278	2.3e-05	0	0.000512	0.000231	0	0	0	7e-05	0.000121	0.000163	0	4.3e-05	0	0.000324	0.000504	6e-05	0	8.5e-05	0	3.4e-05	0.000481	9.4e-05	8.9e-05	0	6.4e-05	0.000129	0.000109	0	0	0	0	0	0	0
Anaerovoracaceae_uncultured	0	7.1e-05	0	0.000106	0	0	9.7e-05	6.9e-05	0	0	0	4.2e-05	0	0	7.8e-05	0	3e-05	0	8.3e-05	0.000119	0	0	0.00017	0	0.000395	0	6.4e-05	0	0	0	0	0	0.00019	0	3.6e-05	0	4.2e-05	5.7e-05	0	0	0.000149	0	0	0	0	0	0	0	0
Aquabacterium	0	0	0	0	0	0	0	0	0	0	0	0	0	0	0	0	0	0	0	0	0	0	0	0	0	0	0	0	0	0	0	0	0	0	0	0	0	0	0	0	0	0	0	0	0	0	0	0	0
Arthrobacter	0	0	0	0	0	0	0	0	0	0	0	0	0	0	0	0	0	0	0	0	0	0	0	0	0	0	0	0	0	0	0	0	0	0	0	0	0	0	0	0	0	0	0	0	0	0	0	0	0
Asteroleplasma	0	0	0	8.5e-05	0	0	0	0	0	0	0	0	0	0	0	0	0	0	0	0	0	0	0	0	0	0	0	0	0	0	0	0	0	0	0	0	0	0	0	0	0	0	0	0	0	0	0	0	0
Atopobiaceae_unclassified	0	0	0	0	0	0	0	0	0	0	0	0	0	0	0	0	0	0	0	0	0	0	0	0	0	0	0	0	0	0	0	0	0	0	0	0	0	0	0	5.1e-05	0	0	0	0	0	0	0	0	0
Atopobium	0.00259	0.002653	0.031645	0.00262	0.001082	0.003056	0.009888	0.005318	0.008225	0.002134	0.005949	0.003244	0.000189	0.000651	0.006087	0.018767	0.001941	0.00066	0.004	0.004915	0.001348	0.002372	0.003221	0.000289	0.00424	0.001544	0.003507	0.003125	0.004211	0.000315	0.00018	0.000394	0.002515	0.001427	0.001336	0.000604	0.001192	0.000413	0.003146	0.002289	0.001553	0.011143	0.00848	0.003943	0.002995	0.000959	0.042641	0.004184	0.002261
Atopostipes	0	0	0	0	0	0	0	0	0	0	0	0	0	0	0	0	0	0	0	0	0	0	0	0	0	0	0	0	0	0	0	0	0	0	0	0	0	0	0	0	0	0	0	0	0	0	0	0	0
Azorhizobium	0	0	0	0	0	0	0	0	0	0	0	0	0	0	0	0	0	0	0	3.6e-05	0	0	0	0	0	0	0	0	0	0	0	0	3.8e-05	0	0	0	0	0	0	0	0	0	0	0	0	0	0	0	0
Bacilli_RF39	9.2e-05	8.6e-05	0.000537	0.000603	0	0.000159	2.4e-05	0	0	0	0	0.000145	0	0	0.001118	0	0	5.9e-05	0.00032	0.000572	0	0	0	0	0	0	0	0	0.000106	0	6.7e-05	8.2e-05	0	0	0.00014	0.000159	0.000257	3.4e-05	0	0	2.2e-05	0.000109	0.000139	0.000203	0	0.000145	0	0	7.2e-05
Bacilli_unclassified	5.2e-05	0	7e-05	0.000512	0.000119	3.5e-05	5.7e-05	0.00031	4.8e-05	0.000465	0.000599	9.7e-05	0.000714	0.001691	0.000418	2.4e-05	2.7e-05	0	0	0.001067	5.8e-05	0.000357	0	0.000168	0.000208	4.2e-05	0.00011	0.000467	0.000345	0	0	0	0.003945	0	0	0	3.9e-05	0.000485	0.000833	0.000481	5e-05	0.000285	0.00044	0.000213	0.000134	0.000265	0	0.000131	0.000129
Bacillus	0	0	0	0	0	0	0	0	0	0	0	0	0	0	0	0	0	0	0	0	0	0	0	0	0	0	0	0	0	0	0	0	0	0	0	0	0	0	0	0	0	0	0	0	0	0	0	0	0
Bacteria_unclassified	0.003438	0.001444	0.001256	0.002158	0.00153	0.002038	0.000975	0.003024	0.0006	0.003212	0.001605	0.000774	0.011042	0.008684	0.002268	0.000378	0.002047	0.001907	0.000473	0.002129	0.005946	0.002804	0.001887	0.005307	0.000807	0.001957	0.001902	0.001618	0.00207	0.002094	0.001874	0.001846	4.2e-05	0.005076	0.003494	0.001582	0.002318	0.003095	0.001664	0.002364	0.001356	0.001023	0.001318	0.002075	0.003516	0.002738	0.002668	0.002961	0.005714
Bacteroidales_F082	0	0	0	0	0	0	0	0	0	5.9e-05	0	0	0	0	0	0	0	0	0	0	0	0	0	0	0	0.000145	0	0	0	0	0	0	0	0	0	0	0.000271	0	4.2e-05	0	0	0	0	0	0	0	0	0	0
Bacteroidales_p-2534-18B5_gut_group	0	0	0	0	0	0	0	0	0	0	0	0	0	0	0	0	0	0	0	0	0	0	0	5.4e-05	0	0	0	0	0	0	0	0	0	0	0	0	0	0	0	0	0	0	0	0	0	0	0	0	0
Bacteroidales_unclassified	0.000609	0.00017	0.000181	0.000891	0.000402	0.001272	0	0.00049	6e-05	0.001	7.3e-05	0.0005	0.001755	0	0.000187	0	0.000508	0.000197	0	6.4e-05	0.000101	9.4e-05	5.2e-05	0.000284	0.000203	0.000791	0.000112	6.9e-05	0.000529	0.000639	0.00012	0.002889	0	0	0.000343	0.000273	0.000435	0.000601	0.000133	0.000124	0.000366	5.5e-05	0.000177	4.9e-05	0.00114	9.9e-05	0	0.000209	0.001287
Bacteroides	0	8.1e-05	7.1e-05	0.000241	4e-05	2.4e-05	4.1e-05	0	0	0	0	0	0	0	0.000139	0	0	0	0	3.6e-05	0	0	0	0	0.000544	0	0	0	0	0	0	0.000169	0	0	7.8e-05	0.000154	0.000169	0	4.9e-05	0	2.5e-05	0	0.000435	0	0	0	0	4.8e-05	0
Bacteroidia_unclassified	0	2.3e-05	0	0	0	0	0	0	0	0	0	0	2.9e-05	0	3.6e-05	0	0	0	0	0	5.5e-05	0	0	0	0	0	0	0	0	5.6e-05	0	0.000148	0	0	3.3e-05	4.3e-05	0	0	0	0	0	0	0	0	0	0	0	0	7.1e-05
Barnesiella	0	0	0	0	0	0	0	0	0	0	0	0	0	0	0	0	0	0	0	0	0	0	0	0	0	0	0	0	0	0	0	0	0	0	0	0	0	0	0	0	0	0	0	0	0	0	0	0	0
Bergeyella	0.000513	0.001324	0.000146	0.000879	0.002166	0.000746	0.000315	0.001072	0.000104	0.000211	0.000787	4.4e-05	0.00076	0.00073	0.00098	0.000423	0.000604	0.000951	0.000271	0.000278	0.001441	0.000182	5.2e-05	8.9e-05	0.000522	0.000646	9.1e-05	0.000132	0.001792	0.000878	0.003233	0.000439	0.000163	2.9e-05	0.002285	0.000829	0.000485	0.001643	0.001522	0.0004	9.4e-05	0.002079	5.8e-05	8.9e-05	6.9e-05	0.00054	0	0.000133	0.000128
Bifidobacterium	0	0.00017	0	0	0.000137	0	0.001266	0	0	0.000321	2.8e-05	0	0	0	8.2e-05	0.110626	0	0	0.000448	0.000126	0	0	0	0	0.000728	0	0	0	4.3e-05	0	0	0	0.001665	0.00026	0	0	0	0	0.000185	0	0	0	0.001995	0	0	0	0	0	0
Bilophila	0	0	0	0	0	0	0	0	0	0	0	0	0	0	0	0	0	0	0	0	0	0	0	0	0	0	0	0	0	0	0	0	0	0	0	0	0	0	0	0	0	0	0	0	0	0	0	0	0
Blastomonas	0	0	0	0	0	0	0	0	0	0	0	0	0	0	0	0	0	0	0	0	0	0	0	0	0	0	0	0	0	0	0	0	0	0	0	0	0	0	0	0	0	0	0	0	0	0	0	0	0
Blautia	0	0	0	0	0	0	0	0	0	0	0	0	0	0	0	0	0	0	0	0	0	0	0	0	0	0	0	0	0	0	0	0	0	0	0	0	0	0	0	0	0	0	0	0	0	0	0	0	0
Bosea	0	0	0	0	0	0	0	0	0	0	0	0	0	0	0	0	0	0	0	0	0	0	0	0	0	0	0	0	0	0	0	0	0	0	0	0	0	0	0	0	0	0	0	0	0	0	0	0	0
Brachymonas	0	0	0	0	0	0	0	0	0	0	0	0	0	0	0	0	0	0	0	0	0	0	0	0	0	0	0	0	3.8e-05	0	0	0	0	0	0	0	0	0	0	0	0	0	0	0	0	0	0	0	0
Brevibacillus	0	0	0	0	0	0	0	0	0	0	0	0	0	0	0	0	0	0	0	0	0	0	0	0	0	0	0	0	0	0	0	0	0	0	0	0	0	0	0	0	0	0	0	0	0	0	0	0	0
Brevundimonas	0	0	0	0	0	0	0	0	0	0	0	0	0	0	0	0	0	0	0	0	0	0	0	0	0	0	0	0	0	0	0	0	0	0	0	0	0	0	0	0	0	0	0	0	0	0	0	0	0
Bulleidia	0	8e-05	7.5e-05	0	4.5e-05	0	0	0	0	0	0	0	3e-05	0	0.000146	0	0	0	4.2e-05	0.000132	0	0	0	0	9.8e-05	0	0	0	0	0	0	0	0	0	0	0	0	0	4.3e-05	0	0	0.000166	0.000183	0	0	0	0	3.9e-05	0
Burkholderia-Caballeronia-Paraburkholderia	0	4.2e-05	0	0	3.5e-05	0	0.00044	0.00013	0.00013	6.5e-05	0.000433	4.2e-05	0	0	0	0.000799	0	0	0	0.000587	0	0	0	0	0	0	0	0	0	0	5.2e-05	0	3.5e-05	3.7e-05	0	0	0	0	0	0.000115	0	0	0	0	0	0	0	0	0
Burkholderiales_unclassified	0.002734	0.000378	0.000707	0.000929	0.00089	0.000356	0.000305	0.00087	0.000192	0.002246	0.000203	0.00085	0.007698	0.004353	0.00059	0	0.001301	0.00144	0.00011	0.000734	0.002961	0.00157	0	0.003109	0	0.00047	0.000198	0.000977	0.001204	0.001061	0.001448	0.000987	0	0.001876	0.001267	0.001055	0.001305	0.00218	0.000336	0.001496	2.4e-05	0.000112	0	0.000773	0.001207	0.0022	0	0.000164	0.003279
Butyricicoccaceae_UCG-009	0	0	0	0	0	0	0	0	0	0	0	0	0	0	0	0	0	0	0	0	0	0	0	0	0	0	0	0	0	0	0	0	0	0	0	0	0	0	0	0	0	0	0	0	0	0	0	0	0
Butyricicoccus	0	0	0	0	0	0	0	0	0	0	0	0	0	0	0	0	0	0	0	0	0	0	0	0	0	0	0	0	0	0	0	0	0	0	0	0	0	0	0	0	0	0	0	0	0	0	0	0	0
Butyricimonas	0	0	0	0	0	0	0	0	0	0	0	0	0	0	0	0	0	0	0	0	0	0	0	0	0	0	0	0	0	0	0	0	0	0	0	0	0	0	0	0	0	0	0	0	0	0	0	0	0
Butyrivibrio	0	0.015467	0.000272	7.8e-05	0.001144	0.000545	0.001319	0.000183	0.002665	0.000353	0.002797	0.002354	3.7e-05	0	0.000268	0.000221	0	0.000437	0.000796	0.000385	0	0.001407	0.000497	0.000321	0.002085	0.000677	0.001394	0.000725	0.003016	0.000283	0.000131	0.000317	0	0	0.000645	0.000222	3.6e-05	0.000702	0.000782	0.001062	0.000877	0.004765	0.000203	0.00103	0.00102	4e-05	0.001137	0.000387	0.000767
Campylobacter	0.000515	0.015118	0.00656	0.003154	0.004528	0.010842	0.007833	0.002605	0.001036	0.009185	0.014978	0.011499	0.002889	0.004068	0.002421	0.001888	0.007268	0.009014	0.004379	0.003699	0.002182	0.023431	0.001953	0.003267	0.008636	0.006783	0.004548	0.004839	0.039376	0.006166	0.000984	0.002757	0.001409	0.004548	0.003977	0.012852	0.017841	0.001871	0.001411	0.002981	0.002884	0.011075	0.003715	0.007811	0.003267	0.009265	0.010897	0.003005	0.003038
Campylobacterales_Rs-M59_termite_group	0	0	0	0	0	0	0	0	0	0	0	0	0	0	0	0	0	0	0	0	0	0	0	0	0	0	0	0	0	0	0	0	0	0	0	0	0	0	0	0	0	0	0	0	0	0	0	0	0
Candidatus_Pacebacteria	0	0	0	0	0	0	0	0	0	0	0	0	0	0	3.4e-05	0	0	0	0	0	0	0	0	0	0	0	0	0	0	0	0	0	0	0	0	0	0	0	0	0	0	0	0	0	0	0	0	0	0
Candidatus_Saccharimonas	0.001389	0.00031	0.003768	0.001447	0.00069	0.001685	0.000825	0.00199	0.003943	0.001012	0.000684	0.00425	0.000253	0.000558	0.001923	0.000411	0.001041	0.000872	0.007363	0.002505	0.000471	0.001291	0	0.001105	0.002201	0.001378	0.000764	0.000863	0.003549	0.000672	0.000675	0.001861	0	0	0.000894	0.001807	0.011911	0.001068	0.00108	0	0.000706	0.000373	0.003219	0.000839	0.000216	0.001161	0.000653	3.6e-05	0.001296
Capnocytophaga	0.031978	0.000827	0.001595	0.010145	0.015241	0.000657	0.001945	0.000527	0.000488	0.001903	0.000528	0.001173	0.002316	0.004045	0.003061	0.000474	0.014731	0.014639	0.001157	0.008789	0.016747	0.002687	0.000587	0.001643	0.000851	0.003198	0.001181	0.000366	0.011599	0.029202	0.011301	0.034077	0.003437	0.00357	0.000764	0.012502	0.002929	0.008991	0.00061	0.001036	0.000698	0.001721	0.001131	0.000707	0.001398	0.003825	0.000777	0.000826	0.002175
Cardiobacterium	5.3e-05	0	0.000103	0	0.000541	2.8e-05	5.3e-05	6.1e-05	0.000315	0	0	0	8.4e-05	4.4e-05	0	0	0	0.000116	5.3e-05	0.00023	0	7.5e-05	0	0	5.7e-05	0	0	0	3.1e-05	0	0	0	8.1e-05	0	0	0	0	0	2.4e-05	0	0	5.3e-05	0.000131	0	0	0	0	0	0
Catenibacterium	0	0	0	0	0	0	0	0	0	0	0	0	0	0	0	0	0	0	0	0	0	0	0	0	0	0	0	0	0	0	0	0	0	0	0	0	0	0	0	0	0	0	0	0	0	0	0	0	0
Catonella	0.000248	0.001684	0.001368	0.001799	0.001021	0.000644	0.000346	0.000606	4.4e-05	0.000254	0.000364	0.00027	0.000199	0.000186	0.000295	0.00012	0.000256	0.002237	0.000262	0.000529	0.000655	0.000162	0	0.000482	0.000564	0.000471	0.000174	7.3e-05	0.00057	0.002191	0.000209	0.000373	0.000113	0	0.000148	0.002972	0.001645	0.000899	5.9e-05	0.000169	0.000724	0.000382	0.000383	0.000248	0.000118	0.000106	0.000245	0.0002	0.000196
Caulobacter	0	4e-05	0	0	4.1e-05	0	0	0	2.7e-05	0	5e-05	0	0	4.6e-05	0	0.000137	0	0	0	0	0	0	0	0	0	0	0	0	0	0	0	0	0.000108	0	0	0	0	0	0	0	0	0	0	0	0	0	0	4.8e-05	0
Chloroplast	0	0	0	0	0	0	0	0	0	0	0	0	0	0	0	0.000893	0	0	0	0	0	0	0	0	0	0	4.8e-05	0	0	0	0	0	0	7.1e-05	0	0	0	0	0	0	0	0	0	0	0	0	0	0	0
Christensenellaceae_R-7_group	0	0	0	0	0	0	0	0	0	6.7e-05	0	0	0	0	0	0	0	0	0	0	0	0	0	0	0	0	0	0	0	5.3e-05	0	0	0	0	0	0	0	0	0	0	0	0	0	0	0	0	0	0	0
Chryseobacterium	0	0	0	0	0	0	0	0	0	0	0	0	0	0	0	0	0	0	0	0	0	0	0	0	0	0	0	0	0	0	0	0	0	0	0	0	0	0	0	0	0	0	0	0	0	0	0	0	0
Clostridia_UCG-014	0.00276	0.000283	0.003484	0.002552	0.002721	0.002421	0.002777	0.000801	0.022552	0.00687	0.000845	0.006173	0.00021	0.004462	0.005724	0.001157	0.001619	0.002345	0.003065	0.005614	0.000149	0.003919	0	0.00062	0.00491	0.001342	0.00103	0.011556	0.005358	0.006063	0.001151	0.002346	0.00064	0	0.000504	0.000672	0.01061	0.002682	0.000743	0.002961	0.004039	0.014498	0.007684	0.001595	0.005035	0.003684	0.003618	0.001385	0.000127
Clostridia_unclassified	5e-05	0	0	0	0	0	0	0	0	0	0	0	7e-05	0	0	0	2.1e-05	0	5.2e-05	0	0	0	0	0	0	5.7e-05	0	7.4e-05	5.5e-05	0	6e-05	0	0.000634	0	0	4.3e-05	0	0	2.7e-05	5.4e-05	0	0	0	5e-05	7.9e-05	0	0	0	0
Clostridia_vadinBB60_group	0	0	0.000162	0.000224	0	0.000221	3.3e-05	0	0	0	0	0	0	0	0.000103	0	0	0	8.8e-05	0.000103	0	0	4.7e-05	0	0.000231	0	0	0	0	0	0	0	0.00059	0	3.9e-05	0	0.000149	0	4.7e-05	0	4.1e-05	0	0	0	0	0	0	0	0
Clostridiaceae_Clostridium_sensu_stricto	0	0	0	0	0	0	0	0	0	0	0	0	0	0	0	0	0	0	0	0	0	0	0	0	0	0	0	0	0	0	0	0	0	0	0	0	0	0	0	0	0	0	0	0	0	0	0	0	0
Colidextribacter	0	0	0	0	0	0	0	0	0	0	0	0	0	0	0	0	0	0	0	0	0	0	0	0	0	0	0	0	0	0	0	0	0	0	0	0	0	0	2.5e-05	0	2.3e-05	0	0	0	0	0	0	0	0
Collinsella	0	0	0	0	0	0	0	0	0	0	0	0	0	0	0	0	0	0	0	0	0	0	0	0	0	0	0	0	0	0	0	0	0	0	0	0	0	0	0	0	0	0	0	0	0	0	0	0	0
Comamonadaceae_unclassified	0	0	0	0	0	0	0	0	0	0	0	0	0	0	0	0	0	0	0	0	0	0	0	0	0	0	0	0	3.5e-05	0	0	0	0	0	0	0	0	0	0	0	0	0	0	0	0	0	0	0	0
Comamonas	0	0	0	0	0	0	5.8e-05	0	0	0	0	0	0	0	3.7e-05	0	0.000258	0	0	3.1e-05	5.5e-05	0	0	0	5.4e-05	0	0	0	0	0.000121	5.9e-05	0	6.9e-05	0	0	0.00016	0	0	0	0	2.6e-05	0	0	5.1e-05	0	0.000123	0	0	5.6e-05
Coprococcus	0	0	0	0	0	0	0	0	0	0	0	0	0	0	0	0	0	0	0	0	0	0	0	0	0	0	0	0	0	0	0	0	0	0	0	0	0	0	0	0	0	0	0	0	0	0	0	0	0
Corynebacterium	5.4e-05	4.5e-05	3.1e-05	3.7e-05	0.000281	0.000153	0.000165	5.7e-05	0.000398	0	0.00019	0.000167	0.000302	0	0.000268	0.0037	2.7e-05	0	0.000288	0.000876	0.003693	0	6.2e-05	5.1e-05	5.2e-05	0	0.00033	0	7.8e-05	6.1e-05	0	0	0.000941	6.8e-05	3.5e-05	4.7e-05	0.000193	0	0.000188	0	5.7e-05	0.000597	0.001483	0	0	0	0.001772	0.00012	0
Cryptobacterium	0	0	0	0	0	2.7e-05	0	0	2.8e-05	0.000123	0	5.1e-05	0	0	0	0	0	0	7.5e-05	0	5.3e-05	0	0	0	0.000332	0	0	0	0	0	0	0	0.000163	0	0	0	0	0	2.8e-05	0	0	0	0.000175	0	0	0	0	0	0
Cutibacterium	0	0	0	0	0	0	0	0	0	0	0	0	0	0	0	0	0	0	0	0	0	0	0	0	0	0	0	0	0	0	0	0	0	0	0	0	0	0	0	0	0	0	0	0	0	0	0	0	0
Dechloromonas	0	0	0	0	0	0	0	0	0	0	0	0	0	0	0	0	0	0	0	0	0	0	0	0	0	0	0	0	0	0	0	0	0	0	0	0	0	0	0	0	0	0	0	0	0	0	0	0	0
Defluviitaleaceae_UCG-011	0.000232	3.8e-05	2.2e-05	0.00056	0.000171	0.000128	3e-05	0	0	0	0	0.000156	0	0	7.6e-05	6.5e-05	0	0.000381	0.000145	0.000105	0	0	0	0	6.1e-05	4.9e-05	4.9e-05	0	0.000226	0.000491	7.5e-05	7.8e-05	0	0	0	0.000657	3.4e-05	0.000591	2.1e-05	0	0.000137	6.7e-05	6.5e-05	5e-05	7e-05	4.8e-05	0	0	6e-05
Deinococcus	0	0	0	0	0	0	0	0	0	0	0	0	0	0	0	0	0	0	0	0	0	0	0	0	0	0	0	0	0	0	0	0	0	0	0	0	0	0	0	0	0	0	0	0	0	0	0	0	0
Delftia	0	0	0	0	0	0	0	0	0	0	0	0	0	0	0	0	0	0	0	0	0	0	0	0	0	0	0	0	0	0	0	0	0	0	0	0	0	0	0	0	0	0	0	0	0	0	0	0	0
Desulfobulbus	0	0	0	4.8e-05	0	0	3e-05	0	0	0	0	0	0	0	0	2.7e-05	0	0	4e-05	0	0	0	0	0	0	0	0	0	0	0	0	0	0	0	0	0	0	0	0	0	2.2e-05	0	0	0	0	0	0	0	0
Desulfomicrobium	0	0	0	0	0	0	0	0	0	0	0	0	0	0	0	0	0	0	0	0	0	0	0	0	0	0	0	0	0	0	0	0	0	0	0	0	0	0	0	0	0	0	0	0	0	0	0	0	0
Desulfovibrio	0	0	0	0	0	0	0	0	0	0	0	0	0	0	0	0	2.5e-05	0	0	0	0	0	0	0	0	0	0	0	0	6.3e-05	0	0	0.000149	0	2.2e-05	4.7e-05	4.7e-05	0	0	0	0	0	0	0	0	0	0	0	0
Devosia	0	0	0	0	0	0	0	0	0	0	0	0	0	0	0	0	0	0	0	0	0	0	0	0	0	0	0	0	0	0	0	0	0	0	0	0	0	0	0	0	0	0	0	0	0	0	0	0	0
Dialister	7.7e-05	0.001698	0.00013	0.001012	0.001096	0.000118	0.000352	0.000421	0.0004	0.000251	0.000103	0.000489	3.7e-05	8.4e-05	0.002583	0.00075	8.7e-05	0.000237	0.004443	0.000599	0.000166	0	0.000273	0.000162	0.003297	0.00036	0.000644	0.00034	5.1e-05	0.000128	0	0.00015	0.007116	0	0.000297	0.0001	0.000543	0	0.000971	0.000354	0.001784	0.001813	0.003757	0	0.000136	0.000232	0.000126	0.000294	0.000132
Dojkabacteria	0	0	0	0	0	0	0	0	0	0	0	0	0	0	3.8e-05	0	0	0	0	0	0	0	0	0	0	0	0	0	0	0	0	0	0	0	0	0	0	0	0	0	0	0	0	0	0	0	0	0	0
Dolosigranulum	0	0	0	0	0	0	0	0	0	0	0	0	0	0	0	0	0	0	0	0	0	0	0	0	0	0	0	0	0	0	0	0	0	0	0	0	0	0	0	0	0	0.000164	6.5e-05	0	0	0	0	0	0
Dorea	0	0	0	0	0	0	0	0	0	0	0	0	0	0	0	0	0	0	0	0	0	0	0	0	0	0	0	0	0	0	0	0	0	0	0	0	0	0	0	0	0	0	0	0	0	0	0	0	0
Eggerthia	0	4.2e-05	0	0	0	0	0	0	0	0	0	0	0	0	0	0	0	0	0	0.000154	0	0	0	0	0	0	0	0	0	0	0	0	0	0	0	0	0	0	0	0	0	0	0	0	0	0	0	0	0
Endomicrobium	0	0	0	0	0	0	0	0	0	0	0	0	0	0	0	0	0	0	0	0	0	0	0	0	0	0	0	0	0	0	0	0	0	0	0	0	0	0	0	0	0	0	0	0	0	0	0	0	0
Enhydrobacter	0	0	0	0	0	0	0	0	0	0	0	0	0	0	0	0	0	0	0	0	0	0	0	0	0	0	0	0	0	0	0	0	0	0	0	0	0	0	0	0	0	0	0	0	0	0	0	0	0
Enterobacteriaceae_unclassified	0	0	0	0	0	0	4e-05	0	0	0	0	0	0	0	6.9e-05	0	0	0	0	0	0	0	0	5.4e-05	0	0	0	0	0	0	0	0	0	0	6.3e-05	0	0	0	0	0	0	0	0	0	0	0	0	0	0
Enterococcus	0	0	0	0	0	0	0	0	0	0	3e-05	0	0	0	0	0	0	0	0	0	0	0	0	0	0	0	0	0	0	0	0	0	0	0	0	0	0	0	0	0	0	0	0	0	0	0	0	0	0
Erysipelatoclostridiaceae_UCG-004	0	0	0	0	0	0	0	0	0	0	0	0	0	0	0	0	0	0	0	0	0	0	0	0	0	0	0	0	0	0	0	0	0	0	0	0	0	0	0	0	0	0	0	0	0	0	0	0	0
Erysipelotrichaceae_UCG-003	0	0	0	0	0	0	0	0	0	0	0	0	0	0	0	0	0	0	0	0	0	0	0	0	0	0	0	0	0	0	0	0	0	0	0	0	0	0	0	0	0	0	0	0	0	0	0	0	0
Erysipelotrichaceae_UCG-006	0	4.3e-05	0	0	0	0	0	0	0	0	0	0	0	0	0.00012	0	0	0	0	4e-05	0	0	0	0	0	0	0	0	0	0	0	0	8.3e-05	0	0	0	4.8e-05	0	0	0	0	0	0	0	0	0	0	0	0
Escherichia-Shigella	0	0	0	0	3.7e-05	0	0	0	0	0	0	0	0	0	0	0	0	0	0	0	0	0	0	0	0	0	0	0	0	0	0	0	0.001993	0	0	4.7e-05	0	0	0	0	4.2e-05	0	0	0	0	0	0	0	0
Faecalibacterium	0	0	0	0	7.6e-05	2.9e-05	0	0	0	0	0	0	0	0	0	0	0	0	0	0	0	0	0	0	0	0	0	0	0	0	0	0	0	0	0	0	0	0	0	0	0	0	0	0	0	0	0	0	0
Faecalibaculum	0	0	0	0	0	0	0	0	0	0	0	0	0	0	0	0	0	0	0	0	0	0	0	0	0	0	0	0	0	0	0	7.5e-05	0	0	3.8e-05	0	0	0	0	0	0	0	0	0	0	0	0	0	0
Faucicola	0	0	0	0	0	0	0	0	0	0	0	0	0	0	0	0	0	0	0	0	0	0	0	0	0	0	0	0	0	0	0	0	0	0	0	0	0	0	0	0	0	0	0	0	0	0	0	0	0
Filifactor	5.1e-05	0.001675	0.000594	0.002151	8.3e-05	0.000818	9.8e-05	0.000474	0	0.000273	0	0	0	0	0.001109	0	2.3e-05	0.000377	0.000414	0.001242	0	0	5.5e-05	0.000105	0.00322	0.000205	0.000325	6.1e-05	3.2e-05	0.000264	0	0.000334	0.00125	2.8e-05	0.000133	8.5e-05	0.000783	0.000124	0.000249	0	0.001145	0.00069	0.000745	0	6.3e-05	0.000146	0	0.000312	0
Finegoldia	0	0	0	0	0	0	0	0	0	0	0	0	0	0	0	0	0	0	0	0	0	0	0	0	0	0	0	0	0	0	0	0	0	0	0	0	0	0	0	0	2.7e-05	0	0	0	0	0	0	0	0
Firmicutes_unclassified	0.000277	0.00185	0.000498	0.000283	0	0.000566	0.00065	0.000662	0.000429	0.000404	0.000652	0.000214	0.000149	0.000122	7.8e-05	0.011593	0.000152	6e-05	0.000878	0.000548	0.000914	0.000146	0.000666	0.000109	0.002172	0.000244	0.001333	0.002588	2.2e-05	0.00017	0	7.8e-05	0.00045	0.00228	0.000797	0	9.9e-05	0.000141	0.001211	0.000507	0.000214	0.000233	0.000133	0.000859	0.000544	0.000255	0.003062	0.000593	0.001021
Flavobacteriaceae_unclassified	0	0	0	0	0	0	0	0	0	0	0	0	0	0	0	0	0	0	0	0	0	0	0	0	0	0	0	0	0	0	0	0	0	0	0	4.2e-05	0	0	0	0	0	0	0	0	0	0	0	0	0
Flexilinea	0	0	0	0	0	0	0	0	0	0	0	0	0	0	0	0	0	0	0	3.7e-05	0	0	0	0	0	0	0	0	0	0	0	0	0	0	0	0	0	0	0	0	0	0	0	0	0	0	0	0	0
Fretibacterium	0	8e-05	3.5e-05	0.000307	0	3.6e-05	8.5e-05	0	0	0	0	5e-05	0	0	6.9e-05	0.000141	2.4e-05	0	5.1e-05	5.9e-05	0	0	0.000312	0	0.000672	0	0	0	0	0	0	0	0.000129	0	7.5e-05	0	5.5e-05	0	4.3e-05	0	0.000192	0.000174	0.000187	0	0	0	0	0	0
Fusicatenibacter	0	0	0	0	0	0	0	0	0	0	0	0	0	0	0	0	0	0	0	0	0	0	0	0	0	0	0	0	0	0	0	0	0	0	0	0	0	0	0	0	0	0	0	0	0	0	0	0	0
Fusobacteriaceae_unclassified	0.00041	0	0	0.000903	0.000175	7.7e-05	0	0.000168	0	6.4e-05	0	4.8e-05	0	0	8.4e-05	3.3e-05	7.4e-05	0.000342	0	0	0	0	0	0.000107	0	0.000474	5e-05	0	0	0.000235	0.000135	0.000871	0	0	0	0.000383	0.000266	0.000101	2.7e-05	0	0	0	0	9.6e-05	7.1e-05	9.7e-05	0	9.1e-05	5.9e-05
Fusobacterium	0.101372	0.020256	0.022165	0.126613	0.102415	0.028602	0.006226	0.048715	0.014225	0.018701	0.001028	0.025123	0.016927	0.01344	0.090924	0.002828	0.042196	0.082995	0.030373	0.027859	0.017144	0.018263	0.004107	0.050695	0.048028	0.080208	0.007712	0.005313	0.059252	0.107982	0.112812	0.248038	0.046779	0.000121	0.066579	0.089275	0.128887	0.059491	0.00849	0.0133	0.011529	0.007585	0.026559	0.023644	0.022877	0.051414	0.000648	0.003223	0.04287
Gammaproteobacteria_unclassified	0	0	0	0	0	0	0	0	0	0	0	0	0	0	0	0	0	0	0	0	0	0	0	0	0	0	0	0	0	0	0	6.7e-05	0	0	0	0	0	0	0	0	0	0	0	6.2e-05	6.9e-05	0	0	0	0
Gardnerella	0	0.000151	0	0	0	0	0	0	0	0	0	0	0	0	0	0	0	0	0	0	0	0	0	0	0.00038	0	0	0	0	0	0	0	0	0	0	0	0	0	0	0	0	0	0	0	0	0	0	0	0
Gemella	0.00107	0.002093	0.00171	0.005363	0.00287	0.002229	0.004718	0.003325	0.002456	0.003109	0.010141	0.005261	0.004782	0.013405	0.006806	0.008868	0.001947	0.002123	0.005074	0.019221	0.004218	0.003939	0.002071	0.001937	0.001727	0.001404	0.001794	0.004323	0.008115	0.001361	0.005657	0.001153	0.103506	6.4e-05	0.000981	0.002441	0.001546	0.008799	0.006065	0.005673	0.001567	0.00813	0.005277	0.004352	0.002844	0.004241	0.001116	0.003994	0.003182
Geobacillus	0	0	0	3.5e-05	9.4e-05	0	0	0	0	0	0	0	0	0	0	0	0	0	0	0	0	0	0	0	0	0	0	0	0	0	0	0	0	0	0	0	0	0	0	0	0	0	0	0	0	0	0	0	0
Gracilibacteria	0.000289	0	2.8e-05	0	0.000138	0	3.5e-05	0	0	7.9e-05	1.9e-05	5.7e-05	0	0	0.000574	0	0	0.000643	0	4e-05	0.005775	3.9e-05	0	0	0	0.000154	0	0	9.7e-05	0.002416	0.002796	0	0	0	0	0	7.7e-05	0.000258	0	0	7.8e-05	0.000238	0	4.1e-05	0	4.3e-05	0	0	0
Gracilibacteria_JGI_0000069-P22	0	3.6e-05	9.1e-05	0	0.000529	0	0	5.7e-05	0	0	0	0	0	8.4e-05	4.4e-05	0	0	0	0	0	6.1e-05	0	0	0	0	4.5e-05	4.8e-05	0	0.000201	0	0	0	0	0	0	0	0	0.000381	0	0	0	0	0	0	0	0	0	0	0
Granulicatella	0.006012	0.0082	0.001607	0.009564	0.004301	0.00596	0.0047	0.030324	0.004937	0.005896	0.011524	0.004374	0.001372	0.006714	0.014176	0.245412	0.002675	0.003676	0.005867	0.011514	0.010672	0.001457	0.002356	0.002688	0.009945	0.001805	0.003728	0.004031	0.002468	0.003512	0.002431	0.001544	0.014886	0.010041	0.00267	0.000962	0.000995	0.002913	0.01139	0.016472	0.000502	0.011281	0.004719	0.007658	0.001874	0.002974	0.004476	0.005531	0.005226
Haemophilus	0.023961	0.013954	0.007505	0.017244	0.107172	0.034247	0.010665	0.050961	0.01907	0.015526	0.022827	0.009957	0.017181	0.023386	0.014665	0.002413	0.027587	0.054497	0.009034	0.013189	0.041713	0.01408	0.001374	0.024782	0.000977	0.019764	0.003833	0.005269	0.016742	0.042537	0.041639	0.03806	0.000171	0.000159	0.0885	0.016212	0.00932	0.058845	0.013628	0.034245	0.001112	0.006627	0.000296	0.013598	0.027824	0.012436	0.000133	0.005461	0.023131
Halomonas	0	0	0	0	0	0	0	0	0	0	0	0	0	0	0	0	0	0	0	0	0	0	0	0	0	0	0	0	0	0	0	0	0	0	0	0	0	0	0	0	0	0	0	0	0	0	0	0	0
Helicobacter	0	0	0	0	0	0	0	0	0	0	0	0	0	0	0	0	0	0	0	0	0	0	0	0	0	0	0	0	0	0	0	0	0	0	0	0	0	0	0	0	0	0	0	0	0	0	0	0	0
Herbaspirillum	0	0	4.3e-05	0	0	0	0	0	0.001525	6.2e-05	2.2e-05	0	0	0	3.6e-05	2.6e-05	2.8e-05	0	0	4.8e-05	0	0	0	0	0	0	0	0	0	0	0	0	0.000122	3.2e-05	3.8e-05	0	0	0	0	0	8.3e-05	0	0	0	0	0	0	0	0
Holdemanella	0	0	0	0	0	0	0	0	0	0	0	0	0	0	0	0	0	0	0	0	0	0	0	0	0	0	0	0	0	0	0	0	0	0	0	0	0	0	0	0	0	0	0	0	0	0	0	0	0
Holdemania	0	0	0	0	0	0	0	0	0	0	0	0	0	0	0	0	0	0	0	0	0	0	0	0	0	0	0	0	0	0	0	0	0	0	0	0	0	0	0	0	0	0	0	0	0	0	0	0	0
Howardella	0	7.9e-05	0	0	0	0	0	0	0	0	0	0	0	0	4.3e-05	2.5e-05	0	0	9.2e-05	0.00015	0	0	0	0	0.000439	0	0	0	0	0	6.7e-05	0	0.00048	0	0	0	0	0	5e-05	0	0	0	0	0	0	0	0	0	0
Hyphomonadaceae_uncultured	0	0	0	0	0	0	0	0	0	0	0	0	0	0	0	0	0	0	0	0	0	0	0	0	0	0	0	0	0	0	0	0	0	0	0	0	0	0	0	0	0	0	0	0	0	0	0	0	0
Intestinibacter	0	0	0	0	0	0	0	0	0	0	0	0	0	0	0	0	0	0	0	0	0	0	0	0	0	0	0	0	0	0	0	0	0	0	0	0	0	0	0	0	0	0	0	0	0	0	0	0	0
Intrasporangiaceae_unclassified	0	0	0	0	0	0	0	0	2.8e-05	0	0	0	0	0	0	0	0	0	0	0	0	0	0	0	0	0	0	0	0	0	0	0	0	0	0	0	0	0	0	0	0	0	0	0	0	0	0	0	0
Izemoplasmatales	0	0	0	0	0	0	3.4e-05	0	0	0	0	0	0	0	0	0	0	0	0	0	0	0	0	0	0	0	0	0	0	0	0	0	0.000269	0	0	0	0	0	0	0	0	0	0	0	0	0	0	0	0
Janthinobacterium	0	0	0	0	0	0	0	0	0	0	0	0	0	0	0	0	0	0	0	0	0	0	0	0	0	0	0	0	0	0	0	0	0	0	0	0	0	0	0	0	0	0	0	0	0	0	0	0	0
Johnsonella	0.000489	4.2e-05	0	0.000361	0.00029	4.9e-05	0	0	0	6e-05	0	0	0	0	0.000581	0	0.000299	0.000125	0	0	0	0	0	5.9e-05	0	0	0	0	0	0.000394	0	0	0	0	0	4.5e-05	0	4.7e-05	1.8e-05	0	2.5e-05	0.000108	6.2e-05	9.8e-05	0	5.5e-05	0	0	0
Kingella	4.1e-05	0	7.6e-05	0	0.000127	0	6.5e-05	0	0.000244	0	5.3e-05	5e-05	0	5.5e-05	8e-05	3.6e-05	0	0.000414	0.000151	0.000545	0.000372	4.6e-05	0	4.3e-05	0	4.4e-05	0.000155	0.000192	0.000103	0.002889	0.000589	8e-05	0.000238	0.000139	0	0.00012	4.2e-05	0	0	0	4.4e-05	0.000114	6.1e-05	0	0	0	0	0	0
Kocuria	0	0	0	0	0	0	0	0	0	0	0	0	0	0	0	0	0	0	0	0	0	0	0	0	0	0	0	0	0	0	0	0	0	0	0	0	0	0	0	0	0	0	0	0	0	0	0	0	0
Lachnoanaerobaculum	0.004052	0.000904	0.002687	0.004959	0.002129	0.004566	0.013986	0.00464	0.005653	0.003957	0.002383	0.004083	0.001217	0.002098	0.002461	0.011108	0.002946	0.005084	0.002888	0.003684	0.003197	0.00153	0.004773	0.00153	0.006596	0.002565	0.001364	0.001192	0.001175	0.002617	0.00234	0.005153	0.000394	5.4e-05	0.002913	0.001454	0.002186	0.003726	0.001343	0.006639	0.001096	0.00477	0.005731	0.003048	0.004675	0.006679	0.001146	0.004077	0.003263
Lachnoclostridium	0	0	0	0	0	0	0	0	0	0	0	0	0	0	0	0	0	0	0	0	0	0	0	0	0	0	0	0	0	0	0	0	0	0	0	0	0	0	0	0	0	0	0	0	0	0	0	0	0
Lachnospira	0	0	0	0	0	0	0	0	0	0	0	0	0	0	0	0	0	0	0	0	0	0	0	0	0	0	0	0	0	0	0	0	0	0	0	0	0	0	0	0	0	0	0	0	0	0	0	0	0
Lachnospiraceae_A2	0	0	0	0	0	0	0	0	0	0	0	0	0	0	0	0	0	0	0	0	0	0	0	0	0	0	0	0	0	0	0	0	0	0	0	0	0	0	0	0	0	0	0	0	0	0	0	0	0
Lachnospiraceae_FE2018_group	0	0	0	0	0	0	0	0	0	0	0	0	0	0	0	0.000808	0	0	0	0	0	0	0	0	0	0	0	0	0	0	0	0	0	0	0	0	0	0	0	0	0	0	0	0	0	0	0	0	0
Lachnospiraceae_GCA-900066575	0	0	0	0	0	0	0	0	0	0	0	0	0	0	0	0	0	0	0	0	0	0	0	0	0	0	0	0	0	0	0	0	0	0	0	0	0	0	0	0	0	0	0	0	0	0	0	0	0
Lachnospiraceae_ND3007_group	0	0	0	0	0	0	0	0	0	0	0	0	0	0	0	0	0	0	0	0	0	0	0	0	0	0	0	0	0	0	0	0	0	0	0	0	0	0	0	0	0	0	0	0	0	0	0	0	0
Lachnospiraceae_NK3A20_group	0	0	0	5.1e-05	0	0	0	0	0	0	0	0	0	0	0	0	0	0	0	0	0	0	0	0	0	0	0	0	0	0	0	0	0	0	0	0	0	0	0	0	0	0	6.6e-05	0	0	0	0	0	0
Lachnospiraceae_NK4A136_group	0	0	0	0	0	0	0	0	0	0	0	0	0	0	0	0	0	0	0	0	0	0	0	0	0	0	0	0	0	0	0	7.7e-05	0	0	3.9e-05	0	0	4e-05	0	0	0	0	0	0	0	0	0	0	0
Lachnospiraceae_UCG-003	0	0	0	0	0	0	0	0	0	0	0	0	0	0	0	0	0	0	0	0	0	0	0	0	0	0	0	0	0	0	0	0	0	0	0	0	0	0	0	0	0	0	0	0	0	0	0	0	0
Lachnospiraceae_UCG-004	0	0	0	0	0	0	0	0	0	0	0	0	0	0	0	0	0	0	0	0	0	0	0	0	0	0	0	0	0	0	0	0	0	0	0	0	0	0	0	0	0	0	0	0	0	0	0	0	0
Lachnospiraceae_UCG-006	0	0	0	0	0	0	0	0	0	0	0	0	0	0	0	0	0	0	0	0	0	0	0	0	0	0	0	0	0	0	0	0	0	0	0	0	0	0	0	0	0	0	0	0	0	0	0	0	0
Lachnospiraceae_UCG-010	0	0	0	0	0	0	0	0	0	0	0	0	0	0	0	0	0	0	0	0	0	0	0	0	0	0	0	0	0	0	0	0	0	0	0	0	0	0	0	0	0	0	0	0	0	0	0	0	0
Lachnospiraceae_unclassified	0	8.3e-05	0	4.1e-05	0	2.9e-05	7.5e-05	5.6e-05	5.2e-05	0.000144	2.3e-05	0	0	0	0	0.000385	0	0	4.9e-05	0	0	0	0.000165	0.000115	0.00026	4.7e-05	0	0	0	5.1e-05	0	6.8e-05	0	0	6.4e-05	0.000148	0.000138	5.5e-05	7.6e-05	0	7.2e-05	0	0	9.2e-05	6.7e-05	0.000128	0.000129	0.000188	7.4e-05
Lachnospiraceae_uncultured	5.4e-05	9.2e-05	3.3e-05	0	4.2e-05	0.000312	0.000679	0.000553	0.001647	0.001466	0.00083	0.000439	4.1e-05	8e-05	0.000852	0.006349	0.000161	0.000403	0.000171	0	0	0	0.000703	0.000646	5.6e-05	0.000237	8.9e-05	0	0.000278	0.000381	0	7.9e-05	0	0	0	0.000145	0	0.0001	2e-05	0	7.4e-05	0.001109	0	0.001508	0.000216	0.000281	0.000213	0	0.000133
Lactobacillales_P5D1-392	0.001844	0.00268	0.001269	0.003239	0.001586	0.00166	0.001583	0.002311	0.001255	0.001793	0.004289	0.00079	0.004501	0.005649	0.001829	0.001999	0.000675	0.000847	0.000677	0.002457	0.001377	0.002142	0.003424	0.001558	0.002139	0.00063	0.002869	0.004386	0.00042	0.000662	0.00012	0.0003	0.006384	0.004569	0.001407	0.000496	0.001201	0.000769	0.008347	0.003534	0.001294	0.001784	0.00181	0.002112	0.00199	0.000786	0.002257	0.002922	0.003055
Lactobacillales_unclassified	0.000337	0.001319	0.000133	0.000508	0.000126	0.000282	0.001392	0.000308	0.000581	0.00073	0.000653	0.000526	7.1e-05	0	0.000193	0.000224	7.9e-05	0.000118	0.000665	0.000104	0.000165	0.000828	0.002715	0	0.000705	9.3e-05	0.002778	0.002443	0.000201	4.8e-05	0.000116	7.4e-05	0.000229	4e-05	0.000494	0	0.000283	0.000474	0.000736	0.00056	0.000305	0.00128	0.000567	0.000681	0.000622	0.000203	0.000686	0.000234	0.000831
Lactobacillus	0	0.000153	0	0	0	0	0.000431	0	0	0	0	0	0	0	0	0.050649	0	5.8e-05	0	3.4e-05	6.3e-05	0	0.000327	0.000223	0.000443	0.000108	0	0.000267	6.7e-05	0	0	0	0.025968	0.000642	0.000107	0	0.000138	0	5.5e-05	0.0001	0.000286	0	0.000762	0	0	0	0.000449	0	0
Lactococcus	0	0	0	0	0	0	0	0	0	0	0	0	0	0	0	0	0	0	0	0	0	0	0	0	0	0	0	0	0	0	0	0	0	0	0	0	0	0	0	0	0	0	0	0	0	0	0	0	0
Lautropia	0.001108	0.000229	0.000197	0.000628	0.002821	0.000243	0.000269	0.000112	0.00013	0.000381	0.000843	0.000254	0	0.000345	0.000464	0.000135	0.000319	0.000439	0.000757	0.00177	0.000308	0.000213	0	0.000145	0.000204	0.000279	0.000132	5.8e-05	0.000419	0.000363	0.000328	0.000238	4.1e-05	0.00054	0.000172	4.5e-05	0	4.5e-05	0.000318	0.000347	0.000122	0.000425	0	0	0.000155	9.5e-05	0.000237	0.000823	0.000144
Lawsonella	0	0	0	0	0	0	0	0	0	0	0	0	0	0	0	0	0	0	0	0	0	0	0	0	0	0	0	0	0	0	0	0	0	0	0	0	0	3.9e-05	0	0	0	0	0	0	0	0	0	0	0
Lentimicrobium	0.000244	0.000226	0.000102	0.000337	0.000295	3.8e-05	0	0.000122	0	0.000192	0	4.9e-05	0	0	0	0	0	0	8e-05	0.000343	0	5.1e-05	0.000293	4.4e-05	0.000732	0	0.00019	0	0	0.000955	0.000119	0.000152	0.000843	0	4e-05	0	0.000327	0.000567	0.00014	0	3.6e-05	0.000155	0	0	0	5.8e-05	0	4.4e-05	8.3e-05
Leptotrichia	0.01051	0.023431	0.005629	0.01458	0.01789	0.006873	0.010994	0.004744	0.01236	0.004925	0.001774	0.021594	0.002681	0.005233	0.008713	0.051639	0.009133	0.01894	0.013089	0.015259	0.006057	0.011535	0.009274	0.008188	0.029264	0.029289	0.013608	0.005642	0.031362	0.03467	0.010853	0.03714	0.00239	0.032459	0.002306	0.154626	0.019364	0.018836	0.001768	0.011032	0.002154	0.019011	0.00743	0.005795	0.017719	0.016862	0.121161	0.002158	0.005852
Leptotrichiaceae_uncultured	0	0	0	0.000389	0	0	0	0	0	0	0	0	0	0	0	0	0	0	0	2.7e-05	0	0	0	5.2e-05	0	0	0	5.5e-05	0	0	0	0	0	0	0	0	0	0	0.000418	0	0	0	0.004373	0	0	5.4e-05	0	0	0
Leuconostoc	0	0	0	0	0	0	0	0	0	0	0	0	0	0	0	0	0	0	0	0	0	0	0	0	0	0	0	0	0	0	0	0	0	0	0	0	0	0	0	0	0	0	0	0	0	0	0	0	0
Lineage_IV	0	0	0	0	0	0	0	0	0	0	0	0	0	0	0	0	0	0	0	0	0	0	0	0	0	0	0	0	0	0	0	0	0	0	0	0	0	0	0	0	0	0	0	0	0	0	0	0	0
Maribacter	0	0	0	0	0	0	0	0	0	0	0	0	0	0	0	0	0	0	0	0	0	0	0	0	0	0	0	0	0	0	0	0	0	0	0	0	0	0	0	0	0	0	0	0	0	0	0	0	0
Massilia	0	0	0	0	0	0	0	0	0	0	0	0	0	0	0	0	0	0	0	0	0	0	0	0	0	0	0	0	0	0	0	0	0	0	0	0	0	0	0	0	0	0	0	0	0	0	0	0	0
Megamonas	0	0	0	0	0	0	0	0	0	0	0	0	0	0	0	0	0	0	0	0	0	0	0	0	0	0	0	0	0	0	0	0	0	0	0	0	0	0	0	0	0	0	0	0	0	0	0	0	0
Megasphaera	0.00023	0.005091	0.014389	0.000565	0.000172	0.000887	0.01042	0	0.016611	0.0016	0.001683	0.00675	0.000681	4.9e-05	0.002222	0.003022	0.000178	0	0.016512	0.008395	0.000501	0.006218	0.006231	0	0.005547	0.001633	0.002584	0.003109	0.006566	0.000157	6.9e-05	8.1e-05	0.000958	0.004162	0.000681	0.000505	0.00339	9.2e-05	0.002266	0.000122	0.003091	0.016524	0.006695	0.0031	0.000352	0.002271	0.036558	0.012758	0.000534
Methylobacterium-Methylorubrum	0	0	0	0	0	0	0	0	0	0	0	0	0	0	0	0	0	0	0	0	0	0	0	0	0	0	0	0	0	0	0	0	0	0	0	0	0	0	0	0	0	0	0	0	0	0	0	0	0
Methylophilus	0	0	0	0	0	0	0	0	0	0	0	0	0	0	0	0	0	0	0	0	0	0	0	0	0	0	0	0	0	0	0	0	0	0	0	0	0	0	0	0	0	0	0	0	0	0	0	0	0
Methyloversatilis	0	0	0	0	0	0	0	0	0	0	0	0	0	0	0	0	0	0	0	0	0	0	0	0	0	0	0	0	0	0	0	0	0	0	0	0	0	0	0	0	0	0	0	0	0	0	0	0	0
Micrococcales_unclassified	0.000269	4.6e-05	8.2e-05	7.6e-05	0.000115	0.000254	0.000603	0.000484	0.000237	0.000318	0.000586	0	0.00156	0	0	7.8e-05	0.000394	5.6e-05	0.000225	0.00021	0.000659	0	0.000166	0.000263	0	0.000145	4.6e-05	0.000723	0.000112	6.2e-05	0.000397	8.1e-05	0.000669	0.001065	0.00044	0.000103	9.5e-05	8.8e-05	0.000196	0.000236	0	0.000113	6.7e-05	0.000555	0	0	0.000247	0.002017	0.000421
Mitochondria	0	4.5e-05	0	0	0	0	3.2e-05	0	0	0	0	0	0	0	0	8.5e-05	0	0	0	0	0	0	0	0	0	0	5.4e-05	0	0	0	0	0	0	3e-05	0	0	0	0	0	0	0	0	0	0	0	0	0	0	0
Mitsuokella	0	0	0	0	0	0	0	0	0	0	0	0	0	0	0	0	0	0	0	0	0	0	0	0	0	0	0	0	0	0	0	0	0	0	0	0	0	0	0	0	0	0	0	0	0	0	0	0	0
Mobiluncus	0	5e-05	0.000199	7.9e-05	0	0	0	0	5e-05	0	2.3e-05	0	0	0	0	0	0	0	0.00014	0	0	0	0	0	0	0	0	0	0	0	0	0	0	0	0	5.2e-05	0	0	2.1e-05	0	0.000143	0	0	0	0	0	0	5.4e-05	0
Mogibacterium	0	4.5e-05	3.1e-05	0	0	6.9e-05	0	6.4e-05	5.6e-05	5.7e-05	4.9e-05	0.000288	0	0	0.000157	0	0	0	4.4e-05	7.1e-05	0.000164	0	0.000182	0	0.000218	4.8e-05	0	0	0.000135	0	0	0	0	0	9.7e-05	4.5e-05	7.4e-05	0	0	0	2.4e-05	0.00011	0.000136	0	0	0.000111	0.000134	9.9e-05	0
Monoglobus	0	0	0	0	0	0	0	0	0	0	0	0	0	0	0	0	0	0	0	0	0	0	0	0	0	0	0	0	0	0	0	0	0	0	0	0	0	0	0	0	0	0	0	0	0	0	0	0	0
Moraxella	0	8.1e-05	0	0	0.000317	0	0	0	0	0	0	0	0	0	4.3e-05	0	2.8e-05	0.000169	4.5e-05	0	0	0	0	0	0	0	0	0	4.4e-05	0.000405	0.000713	0	0	0	0	0.000418	0	0.00034	2e-05	0	0	0.009363	0	0	0	0.000206	0	0	0
Murdochiella	0	0	0	0	0	0	0	0	0	0	0	0	0	0	0	0	0	0	0	0	0	0	0	0	0	0	0	0	0	6.1e-05	0	0	0	0	0	0	0	0	0	0	0	0	0	0	0	0	0	0	0
Muribaculaceae	0	0	0	0	0	0	0	0	0	0	0	0	0	0	0	0	0	0	0	0	0	0	0	0.00034	0	0	0	0	0	0	0	7.5e-05	0	0	3.4e-05	0.000277	0.000321	0.000204	2.5e-05	0	5.6e-05	0	0	0	0	0	0	0	0
Muribaculum	0	0	0	0	0	0	0	0	0	0	0	0	0	0	0	0	0	0	0	0	0	0	0	0	0	0	0	0	0	0	0	7.8e-05	0	0	0	0	0	5.1e-05	0	0	0	0	0	0	0	0	0	0	0
Mycoplasma	0	0.00027	0.000134	0.000487	8.3e-05	3.1e-05	6.2e-05	0	0	0	0	4.6e-05	0	0	0.000407	0	0.000181	0.00012	0.00031	0.000509	0	0	0	0	0.000316	0.000107	0.0001	0	0	0	0	0	0.000381	0	0.000437	0	0.000266	0	0	0	2.5e-05	0.000351	0.00039	0	0	5.3e-05	0	0	0
Neisseria	0.251556	0.015204	0.048292	0.042706	0.085019	0.056383	0.032266	0.105523	0.022421	0.089733	0.008201	0.060031	0.290458	0.126316	0.05398	0.001892	0.402374	0.191728	0.005635	0.044613	0.276731	0.057294	0.000296	0.249574	0.001087	0.117505	0.01332	0.014492	0.166927	0.321917	0.413463	0.170048	0.000263	0.230416	0.180563	0.231994	0.071723	0.252936	0.005821	0.069132	0.004991	0.010643	0.003741	0.040236	0.077642	0.137863	0.002795	0.029089	0.234649
Neisseriaceae_unclassified	9.3e-05	3.3e-05	0.000565	0	0.00017	7.5e-05	0.000348	6.8e-05	0.000127	0.000122	7.3e-05	0.000578	0	0.00021	6.8e-05	0	0.000416	0.00653	4e-05	0.000877	0.002405	0.000101	0	5.2e-05	4.7e-05	0.00033	0.00013	0.000122	0.000556	0.04007	0.020547	0.000761	0.000131	0.002031	0	0.002819	0	0.000701	1.7e-05	0	5.1e-05	0.000668	6.3e-05	5.1e-05	6.7e-05	0.000256	0.000125	8.5e-05	0.000215
Nesterenkonia	0	0	0	0	0	0	0	0	0	0	0	0	0	0	0	0	0	0	0	0	0	0	0	0	0	0	0	0	0	0	0	0	0	0	0	0	0	0	0	0	0	0	0	0	0	0	0	0	0
Novosphingobium	0	0	0	0	0	0	0	0	0	0	0	0	0	0	0	0	0	0	0	0	0	0	0	0	0	0	0	0	0	0	0	0	0	0	0	0	0	0	0	0	0	0	0	0	0	0	0	0	0
Odoribacter	0	0	0	0	0	0	0	0	0	6.3e-05	0	0	0	0	0	0	0	0	0	0	0	0	0	0	0	0	0	0	0	0	0	0	0	0	0	0	0	0	0	0	0	0	0	0	0	0	0	0	0
Olsenella	0	0	0	0	4.7e-05	0	5.2e-05	0	0	5.8e-05	0	0	0	0	0	0.00019	0	0	5.8e-05	0	0	0	0	0	0	0	0	0	0	0	0	0	3.8e-05	0	0	0	0	0	4.1e-05	0	0	6.6e-05	6.6e-05	0	0	0	0	0	0
Oribacterium	0.003165	0.004591	0.004054	0.008436	0.004172	0.004187	0.001786	0.008259	0.007013	0.00407	0.005161	0.004737	0.001025	0.005987	0.002831	0.001649	0.00163	0.004193	0.003093	0.002396	0.002853	0.00113	0.002557	0.001955	0.002644	0.001039	0.00091	0.000273	0.003261	0.00213	0.001258	0.000621	0.001144	0	0.00074	0.007933	0.002048	0.002861	0.000935	0.002526	0.000843	0.003195	0.007175	0.005541	0.000798	0.001127	0.001339	0.002699	0.001285
Oscillibacter	0	0	0	0	0	0	0	0	0	0	0	0	0	0	0	0	0	0	0	0	0	0	0	0	0	0	0	0	0	0	0	0	0	0	0	0	0	0	0	0	0	0	0	0	0	0	0	0	0
Oscillospiraceae_NK4A214_group	0	0	0	0	0	0	0	0	0	0	0	0	0	0	0	0	0	0	0	0	0	0	0	0	0	0	0	0	0	0	0	0	0	0	0	0	0	0	0	0	0	0	0	0	0	0	0	0	0
Oscillospiraceae_UCG-002	0	0	0	0	0	0	0	0	0	0	0	0	0	0	0	0	0	0	0	0	0	0	0	0	0	0	0	0	0	0	0	0	0	0	0	0	0	0	0	0	0	0	0	0	0	0	0	0	0
Oscillospiraceae_UCG-003	0	0	0	0	0	0	0	0	0	0	0	0	0	0	0	0	0	0	0	0	0	0	0	0	0	0	0	0	0	0	0	0	0	0	0	0	0	0	0	0	0	0	0	0	0	0	0	0	0
Oscillospiraceae_UCG-005	0	0	0	0	0	0	0	0	0	0	0	0	0	0	0	0	0	0	0	0	0	0	0	0	0	0	0	0	0	0	0	7.4e-05	0	0	0	0	0	0	0	0	0	0	0	0	0	0	0	0	0
Oscillospiraceae_unclassified	0	0	0	0	0	0	0	0	0	0	0	0	0	0	0	0	0	0	0	0	0	0	0	0	0	0	0	0	0	0	0	0	0	0	0	0	0	0	0	0	0	0	0	0	0	0	0	0	0
Oscillospiraceae_uncultured	0	0	0	0	0	0	0	0	0	0	0	0	0	0	0	0	0	0	0	0	0	0	0	0	0	0	0	0	0	0	0	0	0	0	0	0	0	0	0	0	0	0	0	0	0	0	0	0	0
Oscillospirales_UCG-010	0	0	0	0	0	0	0	0	0	0	0	0	0	0	0	0	0	0	0	0	0	0	0	0	0	0	0	0	0	0	0	0	0	0	0	0	0	0	0	0	0	0	0	0	0	0	0	0	0
Paenibacillus	0	0	0	0	0	0	0	0	0	0	0	0	0	0	0	0	0	0	0	0	0	0	0	0	0	0	0	0	0	0	0	0	0	0	0	0	0	0	0	0	0	0	0	0	0	0	0	0	0
Paludibacteraceae_F0058	0.000559	0	7.3e-05	0.000246	0.000306	0	0	0	0	6.2e-05	0	0	0	4e-05	0.000109	3.1e-05	0.000117	5.4e-05	0	4.2e-05	0.000103	0	5.9e-05	0	0.001794	4.3e-05	9.2e-05	0	0.00066	0.000463	0.000221	0.006149	0.000313	0	0.000161	0.001432	0.000195	0.000142	0	0	5.9e-05	0	0.000512	0	0	4.8e-05	0	0	0.00013
Parabacteroides	0	0	0	0	0	0	0	0	0	0	0	0	0	0	0	0	0	0	0	0	0	0	0	0	0	0	0	0	0	0	0	0	0	0	0	0	3.3e-05	0	0	0	0	0	0	0	0	0	0	0	0
Paracoccus	0	0	0	0	0	0	0	0	0	0	0	0	0	0	0	0	0	0	0	0	0	0	0	0	0	0	0	0	0	0	0	0	0	0	0	0	0	0	0	0	0	0	0	0	0	0	0	0	0
Paraprevotella	0	0	0	0	0	0	0	0	0	0	0	0	0	0	0	0	0	0	0	0	0	0	0	0	0	0	0	0	0	0	0	0	0	0	0	0	0	0	0	0	0	0	0	0	0	0	0	0	0
Parascardovia	0	0	0	0	0	0	0.000119	0	0	0	0	0	0	0	0	0	0	0	0	0	0	0	0	0	0	0	0	0	0	0	0	0	0.000423	0	0	0	0	0	0	0	0	0	0.000136	0	0	0	6.1e-05	0	0
Parasutterella	0	0	0	0	0	0	0	0	0	0	0	0	0	0	0	0	0	0	0	0	0	0	0	4.7e-05	0	0	0	0	0	0	0	0	0	0	0	0	0	0	0	0	0	0	0	0	0	0	0	0	0
Parvimonas	0.001055	8.6e-05	9.3e-05	0.000571	0.001704	0.000457	0.000186	0.001044	0.000332	0.000205	0	0.00024	0	0	0.002172	0	2.3e-05	6.3e-05	0.00103	0.004411	0.001216	0	5.1e-05	0.00156	0.002387	0.000136	0	0.000141	0.000192	0.000271	0.000138	0.000318	0.000816	0	0.000529	9.1e-05	0.000151	0.000296	0.000179	0	0	0.000559	0.001361	0.000282	0	0.000234	0	0.000591	0.000137
Pasteurellaceae_unclassified	0.001595	4e-05	9.6e-05	0.000322	0.001099	0.001473	0.000227	0.001127	0.000223	0.000871	0.000231	0.000468	0.00112	0.000309	0.00018	9.6e-05	0.001432	0.001647	8.5e-05	0.000363	0.002121	0.001298	6.3e-05	0.002991	0	0.001435	0.000165	0.000334	0.000235	0.001817	0.003798	0.004628	0	0	0.003078	0.000843	0.000349	0.004537	0.000256	0.001275	0	0.000114	0	0.000337	0.002197	0.0009	5.9e-05	0.000201	0.002198
Pedomicrobium	0	0	0	0	0	0	0	0	0	0	0	0	0	0	0	0	0	0	0	0	0	0	0	0	0	0	0	0	0	0	0	0	0	0	0	0	0	0	0	0	0	0	0	0	0	0	0	0	0
Pelagibacterium	0	0	0	0	0	0	0	0	0	0	0	0	0	0	0	0	0	0	0	0	0	0	0	0	0	0	0	0	0	0	0	0	0	0	0	0	0	0	0	0	0	0	0	0	0	0	0	0	0
Pelomonas	0	0	0	0	0	0	0	0	0	0	0	0	0	0	0	0	0	0	0	0	0	0	0	0	0	0	0	0	0	0	0	0	0	0	0	0	0	0	0	0	0	0	0	0	0	0	0	0	0
Pelospora	0	0	0	0	0	0	0	0	0	0	0	0	0	0	0	0	0	0	0	0	0	0	0	0	0	0	0	0	0	0	0	0	0	0	0	0	0	0	0	0	0	0	0	0	0	0	0	0	0
Peptoanaerobacter	0	0	7.5e-05	3.4e-05	8.1e-05	2.8e-05	0	0	0	0	0	0	0	0	3.5e-05	6.7e-05	0	0	5.7e-05	3.5e-05	0	0	0	0	0.000108	0	0	0	0	5.7e-05	0	0	0.000207	0	0	0	0	0.000101	0	0	3.3e-05	0	0.000314	0	0	0	0	0	0
Peptococcaceae_uncultured	0	0	0	0	0	0	0	0	0	0	0	0	0	0	0	0	0	0	0	0	0	0	0	6.1e-05	0	0	0	0	0	0	0	0	0	0	0	0	0	0	0	0	0	0	0	0	0	0	0	0	0
Peptococcus	4.9e-05	3.6e-05	0.000141	0.000307	3.8e-05	3.9e-05	0	0.000189	6.9e-05	0	0	0	0	0	0.000505	2.7e-05	3e-05	0.000452	0	0.000322	0	0	0	0	0.000162	0	0	0	0.00031	0.000165	0.000204	0	3.7e-05	0	4.2e-05	0.000265	7.8e-05	0.000464	0	0	0	5.3e-05	6.5e-05	0	0	4.8e-05	0	0	0
Peptostreptococcaceae_unclassified	0.00034	0	3.4e-05	5.4e-05	0.000245	0.000514	0	0.000451	0	0	0	0	0	0	7.4e-05	0	0	0.000873	0	4e-05	0	0	0	4.6e-05	0	0	0	0	0	0.000281	0.000643	0.000471	0	0	5.7e-05	0.000146	0	0.00014	0	0	2.8e-05	5.1e-05	0	4.8e-05	0.000424	0	0	0	0
Peptostreptococcales-Tissierellales_W5053	0	4.2e-05	0	0	0	0	0	0	0	6.1e-05	0	0	0	0	7.9e-05	0	0	0	0	0	0	0	6.2e-05	0	0	0	0	0	0	0	0	0	0.000241	0	3.7e-05	0	0	0	0	0	2.4e-05	0	0	0	0	0	0	0	0
Peptostreptococcales-Tissierellales_uncultured	0	8.5e-05	0	7.3e-05	0	0	0	0	0	0	0	0	0	0	4.3e-05	0	0	0	0	0	0	0	0	0	0	0	0	0	0	0	0	0	0	0	0	0	0	0	0	0	0	0	0	0	0	0	0	0	0
Peptostreptococcus	0.00524	0.000579	0.000373	0.002511	0.006943	0.007943	0.001294	0.024795	0.001993	0.007214	0.00134	0.003067	9.1e-05	0.000678	0.021639	0.007243	0.003112	0.004415	0.004471	0.020776	0.009145	0.00029	0.001346	0.008589	0.005827	0.001031	0.000522	0.000349	0.004035	0.00764	0.000358	0.001096	0.002048	0.000355	0.001834	0.008482	0.00185	0.002532	0.000484	0.003219	0.000364	0.004745	0.001652	0.003479	0.001249	0.001277	0	0.001511	0.001128
Phascolarctobacterium	0	0	0	0	7.9e-05	0	0	0	0	0	0	0	0	0	0	0	0	0	0	0	0	0	0	0	0	0	0	0	0	0	0	0	0	0	0	0	0	0	0	0	0	0	0	0	0	0	0	0	0
Phenylobacterium	0	0	0	0	0	0	0	0	0	0	0	0	0	0	0	0	0	0	0	0	0	0	0	0	0	0	0	0	0	0	0	0	0	0	0	0	0	0	0	0	0	0	0	0	0	0	0	0	0
Phocaeicola	3.7e-05	0	0	0	0	0	6.1e-05	0	0	0	0	0	0	0	0	0	0	0	0	0	0	0	0	0	0	0	0	0	0	0	0	0	0.000118	3.8e-05	4.5e-05	0	0	0	2.8e-05	0	0	0	0	0	0	0	0	0	0
Pleomorphomonadaceae_uncultured	0	0	0	0	0	0	0	0	0	0	0	0	0	0	0	0	0	0	0	0	0	0	0	0	0	0	0	0	0	0	0	0	0	0	0	0	0	0	0	0	0	0	0	0	0	0	0	0	0
Porphyromonas	0.095989	0.025907	0.00856	0.094794	0.129451	0.03383	0.009652	0.090671	0.004049	0.019992	0.00218	0.021091	0.014153	0.047888	0.037936	0.000998	0.028053	0.045283	0.011689	0.026093	0.032633	0.010234	0.003619	0.047263	0.037838	0.021968	0.003082	0.001322	0.026077	0.080047	0.177896	0.09279	0.021202	0.000113	0.014168	0.069032	0.029042	0.152421	0.008679	0.02425	0.009039	0.007337	0.021659	0.020183	0.020035	0.010244	0.000643	0.006125	0.040256
Prevotella	0.177562	0.472749	0.519803	0.266369	0.203308	0.488922	0.438361	0.318642	0.345615	0.490547	0.40051	0.499453	0.337457	0.079621	0.403137	0.129698	0.267114	0.253532	0.48471	0.375428	0.318489	0.640194	0.472069	0.425338	0.363932	0.556252	0.48561	0.499389	0.250749	0.142928	0.081373	0.233974	0.120169	0.392727	0.400482	0.197077	0.43191	0.218523	0.372908	0.420285	0.63736	0.376332	0.461482	0.519404	0.546022	0.553192	0.344261	0.549244	0.361169
Prevotellaceae	0	0	0	0	0	0	0	0	0	0	0	0	0	0	0	0	0	0	0	0	0	0	0	0	5.2e-05	0	0	0	0	0	0	0	0	0	0	5.3e-05	0	0	1.4e-05	0	0	0	0.000121	0	0	0	0	0	0
Prevotellaceae_NK3B31_group	0	0	0	0	0	0	0	0	0	0	0	0	0	0	0	0	0	0	0	0	0	0	0	0	0	0	0	0	0	0	0	0	0	0	0	0	0	0	0	0	0	0	0	0	0	0	0	0	0
Prevotellaceae_UCG-001	0	0	0	0	0	0	0	0	0	0	0	0	0	0	0	0	0	0	0	0	0	0	0	0	0	0	0	0	0	0	0	0	0	0	3.5e-05	0	0	0	0	0	0	0	0	0	0	0	0	0	0
Prevotellaceae_unclassified	0.000742	0.000982	0.004027	0.001912	0.000634	0.00212	0.0004	0.000249	0.000144	0.001634	0.001602	0.001137	8.1e-05	5.2e-05	0.000774	3.1e-05	0.00108	0.000354	8.5e-05	0.001127	0.000687	0.000984	0.000657	0.000816	0.000813	0.001292	0.000465	0.003034	0.000705	0.000122	6.4e-05	0.001727	4e-05	0.000101	0.001815	0.000136	0.001724	0.000738	0.000468	0.003152	0.001752	0.000616	0.001812	0.001133	0.001105	0.002767	0.000787	0.002023	0.000885
Prevotellaceae_uncultured	0	0	7.2e-05	0	0	3.8e-05	0.000251	6.4e-05	0	6.1e-05	0	4.9e-05	0	0	0.000317	0	2.4e-05	0.000123	4.4e-05	0.000121	0	0	0	0	5.6e-05	9.8e-05	0	5.8e-05	0	0.000119	0	0	0.002956	0	3.6e-05	0	0	0	4.9e-05	0	0.000353	0.000274	0.000562	0.00076	0	0	7e-05	0	0
Propionibacterium	0	0	0	0	0	0	0	0	0	0	0	0	0	0	0	0	0	0	0	0	0	0	0	0	0	0	0	0	0	0	0	0	5e-05	0	0	0	0	0	0	0	0	0	0	0	0	0	0	0	0
Propionivibrio	0	0	0	0	0	0	0	0	0	0	0	0	0	0	0	0	0	0	0	0	0	0	0	0	0	0	0	0	0	0	0	0	0	0	0	0	0	0	0	0	0	0	0	0	0	0	0	0	0
Pseudarcicella	0	0	0	0	0	0	0	0	0	0	0	0	0	0	0	0	0	0	0	0	0	0	0	0	0	0	0	0	0	0	0	0	3.3e-05	3.7e-05	0	0	0	0	0	0	0	0	0	0	0	0	0	0	0
Pseudomonas	0	0	0	0	0	0	0	0	1.9e-05	0	0	0	0	0	0	0	0	0	0	0	0	0	0	0	0	0	0	0	0	0	0	0	0	0	0	0	0	0	0	0	0	0	0	0	0	0	0	0	0
Pseudopropionibacterium	0	0	0	0	0	0	0	0	0	0	0	0	0	0	0	0	0	0	0	6.6e-05	0	0	0	0	0.000162	0	0	0	0	0	0	0	0	0	0	0	0	0	0	0	2.7e-05	0	0	0	0	0	0	4.6e-05	0
Pseudoramibacter	0	0	0	4.9e-05	0	0	0	0	0	0	0	0	0	0	0	0	0	0	0	0	0	0	0	0	0	0	0	0	0	0	0	0	0.00025	0	0	0	4.7e-05	0	2.1e-05	0	0	0	0	0	0	0	0	0	0
Pyramidobacter	0	0	3.1e-05	0	0	0	0	0	0	0	0	0	0	0	0	5.6e-05	0	0	3.9e-05	0	0	0	0	0	0	0	0	0	0	0	0	0	6.6e-05	0	0	0	0	0	0	0	0	0	0	0	0	0	0	0	0
Ralstonia	0	0	2.9e-05	0	4.2e-05	0	2.5e-05	0	0.000137	0	1.8e-05	0	3.5e-05	0	0	6.4e-05	0	6.3e-05	4.2e-05	0	0	0	0	0	5e-05	0	0	0	6.2e-05	6.8e-05	5.9e-05	0	0.000318	0	0	0	0	0	0	0	0	0	0	0	0	0	0	0	0
Rhizobiaceae_unclassified	0	0	0	0	0	0	0	0	0	0	0	0	0	0	0	0	0	0	0	0	0	0	0	0	0	0	0	0	0	0	0	0	0	0	0	0	0	0	0	0	0	0	0	0	0	0	0	0	0
Rhodococcus	0	0	2.8e-05	0	0	0	0	0	0	0	0	0	0	0	0	0	0	0	0	0	0	0	0	0	0	0	0	0	0	0	0	0	0	0	0	0	0	0	0	0	0	0	0	0	0	0	0	0	0
Rhodospirillales_uncultured	0	4e-05	0	0	0	0	0	0	0	0	0	0	0	0	0	0	0	0	0	0	0	0	0	0	4.6e-05	0	8.8e-05	0	0	0	0	0	0	0	0	0	0	0	0	0	0	5.1e-05	0	0	0	0	0	0	0
Rikenellaceae_RC9_gut_group	5.4e-05	0.000517	0.001025	0.000422	0	0.000101	0	0	0	0.000141	0	0	0	0	0.000489	0	0	0.000115	0.000355	0.000478	0	5.4e-05	0.00037	0	0.002668	0.000155	0.000799	0	0	0	0.00014	8.4e-05	0.001521	0	0.000706	0	0.000435	0.000104	0.000253	0	0.001557	0.000117	0.000449	0	0	9e-05	0	9.5e-05	0.000145
Romboutsia	0	0	0	4.3e-05	0	0	0	0	0	0	0	0	0	0	0	0	0	0	0	0	0	0	0	0	0	0	0	0	0	0	0	7.8e-05	0	0	0	0	0	0	0	0	0	0	0	0	0	0	0	0	0
Roseburia	0	0.000141	0	0.000213	7.6e-05	3.1e-05	0	0	0	0	0	0	0	0	0.000152	0	0	0	8.8e-05	0	0	0	0	0.000101	4.5e-05	0	9.5e-05	0	0	0	0	0	0	0	0.000136	4.4e-05	0.000142	4.3e-05	3e-05	0	0.00011	0.000108	0.000382	0	0	0	0	8.8e-05	5.7e-05
Rothia	0.003547	0.003624	0.000988	0.003193	0.003014	0.00432	0.015039	0.011667	0.011674	0.008014	0.01595	0.003035	0.036546	0.0031	0.000948	0.004108	0.009825	0.000824	0.009624	0.007016	0.021997	0.001389	0.001442	0.006706	0.001368	0.001573	0.001265	0.008851	0.035131	0.002251	0.014519	0.000874	0.035272	0.012338	0.004859	0.000876	0.000449	0.001655	0.004118	0.005131	0.000312	0.002128	0.006643	0.006784	0.000758	0.000452	0.00384	0.022795	0.004948
Ruminococcaceae	0	0	0	0	0	0	0	0	0	0	0	0	0	0	0	0	0	0	0	0	0	0	0	0	0	0	0	0	0	0	0	0	0	0	0	0	0	0	0	0	0	0	0	0	0	0	0	0	0
Ruminococcaceae_CAG-352	0	0	0	0	0	0	0	0	0	0	0	0	0	0	0	0	0	0	0	0	0	0	0	0	0	0	0	0	0	0	0	0	0	0	0	0	0	0	0	0	0	0	0	0	0	0	0	0	0
Ruminococcaceae_Incertae_Sedis	0	0	0	0	0	0	0	0	0	0	0	0	0	0	0	0	0	0	0	0	0	0	0	0	0	0	0	0	0	0	0	0	0	0	0	0	0	0	0	0	0	0	0	0	0	0	0	0	0
Ruminococcaceae_UBA1819	0	0	0	0	0	0	0	0	0	0	0	0	0	0	0	0	0	0	0	0	0	0	0	0	0	0	0	0	0	0	0	0	0	0	0	0	0	0	0	0	0	0	0	0	0	0	0	0	0
Ruminococcaceae_unclassified	0	0	0	0	0	0	0	0	0	0	0	0	0	0	0	0	0	0	0	0	0	0	0	0	0	0	0	0	0	0	0	0	0	0	0	0	0	0	0	0	0	0	0	0	0	0	0	0	0
Ruminococcaceae_uncultured	0	0	0	0	0	0	0	0	0	0	0	0	0	0	0	0	0	0	0	0	0	0	0	0	0	0	0	0	0	0	0	0	0	0	0	0	0	0	0	0	0	0	0	0	0	0	0	0	0
Ruminococcus	0	0	0	0	0	0	0	0	0	0	0	0	0	0	0	0	0	0	0	0	0	0	0	0	0	0	0	0	0	0	0	0	0	0	0	0	0	0	0	0	0	0	0	0	0	0	0	0	0
Saccharimonadaceae	7.1e-05	0.00023	3.6e-05	0.000277	0.000199	2.4e-05	0.000248	0.000108	0.000218	7.9e-05	2.5e-05	0	0	0.000131	0.000108	0.000133	0.000102	0.000169	8.4e-05	0.000522	0.000175	0	6.2e-05	4.2e-05	0.000271	0.000153	0.000232	0	3.8e-05	5.5e-05	0	0	0.002893	0	4.4e-05	8.9e-05	4.5e-05	4.4e-05	0.000212	0.0001	0.000145	0.000375	0.000821	0	6.7e-05	0.000338	6.4e-05	0.000187	0.000139
Saccharimonadaceae_TM7x	0.003479	0.003668	0.009383	0.005452	0.001259	0.012286	0.003229	0.001499	0.027861	0.002587	0.003686	0.008326	0.001138	0.005641	0.005908	0.007332	0.000589	0.022365	0.008321	0.010215	0.002081	0.003326	0.005326	0.004195	0.009853	0.002884	0.012893	0.003914	0.004973	0.004111	0.001827	0.001905	0.000318	0	0.000853	0.010388	0.005715	0.024534	0.007852	0.021696	0.009612	0.028623	0.009343	0.002959	0.002348	0.01325	0.000956	0.003572	0.000523
Saccharimonadaceae_unclassified	0	0	2.8e-05	0	0	0	0	5.7e-05	0	0	0	0	0	0	0	0	0	0	0	3.8e-05	0	0	0	0	0	4.3e-05	0	6.5e-05	0	0	6.7e-05	0	0	0	0	0	0	0	0	0	1.9e-05	4.2e-05	0	0	0	0	0	0	0
Saccharimonadales	0.004857	0.0109	0.00514	0.001689	0.004173	0.010238	0.009307	0.000486	0.023632	0.004809	0.0003	0.001421	0	0.027692	0.004125	0.000786	0.001807	0.010278	0.001183	0.004186	0	0.003172	5.6e-05	0.001009	0.001596	0.006375	0	0	0.001973	0.000404	0.002698	0.001707	0.000179	0	0.000553	5.6e-05	0.005303	0.005229	0.000941	0.000822	0.000826	0.016649	0.001795	0.009753	0.004182	0.012288	0.000318	0.006318	0.001512
Saccharimonadales_unclassified	4.1e-05	0	0.000113	0	0	3.5e-05	2.4e-05	0	2e-05	0	0	0	0	0	0	0	0	0	0	0	0	4.7e-05	0	0	0	0	5.1e-05	5.4e-05	0	0	6.5e-05	0	0	0	0	4.6e-05	0	3.9e-05	2.5e-05	0.000175	5.3e-05	4.5e-05	0	0	0	0.000114	0	4.7e-05	0
Scardovia	0	0	0	0	0	0	0.000122	0	6.1e-05	6.8e-05	3.1e-05	0	0	0	0	0.010557	0	0	0	0	4.9e-05	0	0	0	0.000277	0	0	0	0	0	0	8e-05	7e-05	0	0.000108	0	0	0	9.9e-05	0.000796	0	5.1e-05	0.005308	0	0	0	0	0.000156	0
Schlegelella	0	0	0	0	0	0	0	0	0	0	0	0	0	0	0	0	0	0	0	0	0	0	0	0	0	0	0	0	0	0	0	0	0	0	0	0	0	0	0	0	0	0	0	0	0	0	0	0	0
Sediminispirochaeta	0	3.8e-05	0	0	0	0	0	0	0	0	0	0	0	0	0	0	0	0	0	0	0	0	0	0	0	0	0	0	0	0	0	0	0	0	0	0	4.2e-05	0	0	0	0	0	0	0	0	0	0	0	0
Selenomonadaceae_unclassified	0.000397	0.001023	0.000122	0.000291	0.000347	0.000676	0.000329	6.2e-05	0.000129	0.000497	6.5e-05	0.00016	6.4e-05	0.000133	0.000152	0.000157	0.00011	7.3e-05	0.000132	0.00092	0	0.000306	6.1e-05	4.5e-05	0.000294	0.000425	0.000404	0.000128	0.003064	0.00053	0.00025	0.000292	0.002093	0	0.000216	0.001079	0.009627	0.000505	7.1e-05	0	0.001082	0.000923	0.003037	4.5e-05	6.8e-05	0.001255	0.000227	0.000136	5.6e-05
Selenomonadaceae_uncultured	0	0.000121	0	0	0	2.6e-05	0.000229	0	0	6.1e-05	2.9e-05	0	0	4.2e-05	0	0.001821	0	0	0.000528	0	0	0	0	0	0.000699	0	0	0	0	6.9e-05	0	0	0.000136	0.000131	0	0	0	0	4.9e-05	0	2.1e-05	0	0.002509	0	0	0	0	4.6e-05	0
Selenomonas	0.000483	0.013137	0.002906	0.000721	0.001182	0.003945	0.004102	0.000893	0.004507	0.002071	0.002108	0.007615	0.000922	0.001806	0.00102	0.003173	0.000637	0.006339	0.006378	0.001729	0.000212	0.002654	0.003068	0.001379	0.003844	0.006421	0.003065	0.005832	0.008363	0.003169	0.000133	0.000824	0.006684	0.001125	0.00065	0.019273	0.010043	0.004456	0.000636	0.001896	0.015386	0.007451	0.007596	0.008961	0.002339	0.003634	0.004185	0.004712	0.00131
Serratia	0	0	0	0	0	0	0	0	0	0	0	0	0	0	0	0	0	0	0	0	0	0	0	0	0	0	0	0	0	0	0	0	0	0	0	0	0	0	0	0	0	0	0	0	0	0	0	0	0
Shuttleworthia	0	0	0.000696	0.000156	0	0	0.000225	0.000247	3.2e-05	0.000322	0	0.000157	3.2e-05	0	0.001054	0.002267	0	0.000246	0.000596	0.00038	0.000106	0	0	0	0.00117	9e-05	0.00014	0	4e-05	0.000119	0	0	0.002174	0	0.000259	0	0	5.6e-05	0.000398	0	0.001659	0.000381	0.003014	0	0	5.3e-05	0.000137	9.2e-05	0
Simonsiella	9.9e-05	0	0	0	0	0	0	0	0	0	0	0	0	7.9e-05	0	0	3e-05	5.7e-05	0	0	0	0	0	0	0	0	0.000574	0	0	0	0.000136	7.1e-05	0	0	3.3e-05	0.000195	8.7e-05	0	0.000189	0	5.1e-05	0.000169	0	0	0.000183	0	0	4.5e-05	0
Slackia	0	0	2.5e-05	0	0	0	0.000117	0	0	0	0	0	0	0	3.4e-05	2.8e-05	0	0	0	3.2e-05	0	0	0	0	0	0	5e-05	0	0	0	0	0	0.000256	0	0	0	0	0	0	0	0	4.7e-05	0.000136	0	0	0	0	0	0
Sneathia	0	0.000155	0	0	0	0	0	0	0	0	0	0	0	0	0	0	0	0	0	0	0	0	0	0	0.009282	0	0	0	0	0	0	0	0	0	0	0	7.9e-05	0	0	0	0	0.000803	0	0	0	0	0	0	0
Solobacterium	0.002607	0.002633	0.00321	0.008603	0.002586	0.003003	0.006195	0.009555	0.002652	0.004582	0.00548	0.007155	0.000937	0.00041	0.010156	0.002688	0.002063	0.002562	0.021458	0.007781	0.002734	0.002023	0.001559	0.002777	0.005737	0.001603	0.003318	0.002817	0.006011	0.001719	0.000389	0.000245	0.000738	0.002869	0.002021	0.005928	0.001671	0.001267	0.002536	0.002578	0.002185	0.01011	0.012834	0.005573	0.002027	0.003433	0.001882	0.007513	0.00239
Sphaerochaeta	0	0	0	0	0	0	0	0	0	0	0	0	0	0	0	0	0	0	0	0	0	0	0	0	0	0	0	0	0	0	0	0	0	0	0	0	0	0	0	0	0	0	0	0	0	0	0	0	0
Sphingobacteriales_env.OPS	0	0	0	0	0	0	0	0	0	0	0	0	0	0	0	0	0	0	0	0	0	0	0	0	0	0	0	0	0	0	0	0	0	0	0	0	0	0	0	0	0	0	0	0	0	0	0	0	0
Sphingobacterium	0	0	0	0	0	0	0	0	0	0	0	0	0	0	0	3.4e-05	0	0	0	0	0	0	0	0	0	0	0	0	0	0	0	0	0	0	0	0	0	0	0	0	0	0	0	0	0	0	0	0	0
Sphingobium	0	0	0	0	0	0	0	0	0	0	0	0	0	0	0	0	0	0	0	0	0	0	0	0	0	0	0	0	0	0	0	0	0	0	0	0	0	0	0	0	0	0	0	0	0	0	0	0	0
Sphingomonadaceae_unclassified	0	0	0	0	0	0	0	0	0	0	0	0	0	0	0	0	0	0	0	0	0	0	0	0	0	0	0	0	0	0	0	0	0	0	0	0	0	0	0	0	0	0	0	0	0	0	0	0	0
Sphingomonas	0	0	0	0	0	0	0	0	0	0	0	0	3.7e-05	0	0	0	0	0	0	0	0	0	0	0	0	0	0	0	0	0	0	0	0	0	0	0	0	0	0	0	0	0	0	0	0	0	0	0	0
Staphylococcus	0	0	0	0	0	0	0	0	0	0	0	0	0	0	0	3.1e-05	0	0	0	0	0	0	0	0	0	0	0	0	0	0	0	0	0	0	0	0	0	0	0	0	0	0	0	0	0	0	0	0	0
Stenotrophomonas	0	0	0	0	0	0	0	0	0	0	0	0	0	0	0	0	0	0	0	0	0	0	0	0	0	0	0	0	0	0	0	0	0	0	0	0	0	0	0	0	0	0	0	0	0	0	0	0	0
Stomatobaculum	0.001128	0.000701	0.000447	0.004537	0.000345	0.000944	0.00279	0.001698	0.007989	0.004208	0.001016	0.003275	6.4e-05	0.000553	0.001354	0.005171	0.000851	0.000106	0.000959	0.001779	0.000965	0.001209	0.000342	0.001448	0.000397	0.000696	0.000229	0.000123	0.000521	0.000151	0	0.000158	0.000209	0	0.000937	0.000356	0.001219	0.001722	0.000409	0.000449	0.000107	0.000109	0.001826	0.002221	0.000411	0.000356	0.00025	0.000313	0.000277
Streptobacillus	6e-05	0.000346	3.4e-05	3.9e-05	0	3.6e-05	0	0	0	0.001153	0	0	3.5e-05	0	0.005324	8.9e-05	0.000599	0	0	0	0	0	0	0	4.3e-05	0.000157	0	0	0.000992	0.000156	0	0.001541	0	0	0	5.3e-05	0.000216	0.000142	0.000117	0	0	5.6e-05	0	0.0002	0.000394	4.5e-05	0	0.00022	0
Streptococcus	0.031514	0.074808	0.031451	0.090408	0.083519	0.032716	0.099907	0.090184	0.1248	0.099367	0.218828	0.041571	0.182599	0.528011	0.113595	0.026318	0.014891	0.028406	0.056106	0.110923	0.107525	0.052835	0.089566	0.039247	0.083744	0.008337	0.101851	0.102866	0.089614	0.023247	0.010502	0.00464	0.417348	0.083922	0.039911	0.008026	0.042286	0.01827	0.354673	0.194912	0.025024	0.128705	0.108703	0.108981	0.027974	0.035373	0.036204	0.07342	0.077336
Subdoligranulum	0	0	0	0	0	0	0	0	0	0	0	0	0	0	0	0	0	0	0	0	0	0	0	0	0	0	0	0	0	0	0	0	0	0	0	0	0	0	0	0	0	0	0	0	0	0	0	0	0
Sutterella	0	0	0	0	0	0	2.9e-05	0	0	0	0	0	0	0	0	2.9e-05	0	0	0	0	0	0	0	0	0	0	0	0	0	0	0	0	0	0	0	0	0	0	0	0	0	0	0	0	0	0	0	0	0
Suttonella	0	0	0	0	3.9e-05	0	0	0	0	0	0	0	0	0	0	0	0	0	0	0	0	0	0	0	0	0	0	0	0	0	0	0	0	0	0	0	0	0	0	0	0	4.7e-05	0	5e-05	0	0	0	0	0
Tannerella	0.005204	0.000262	0.000433	0.004542	0.003162	0.000125	7.1e-05	0.000467	7.8e-05	0.000536	4.5e-05	0.000449	0	0.000179	0.00147	0.000901	0.00021	0.000243	0.000123	0.000632	0.000174	0.000581	5.9e-05	0.000113	0.002356	0.000689	9.3e-05	0	0.001069	0.0047	0.000183	0.000233	0.000705	0	0.000262	0.004461	0.001023	0	0.000332	0	0.000372	0.001319	0.002237	6.2e-05	0.000132	0.000454	6.1e-05	8.3e-05	0
Terriglobus	0	0	0	0	0	0	0	0	0	0	2.8e-05	0	0	4.4e-05	0	0	0	0	0	0	0	0	0	0	0	0	0	0	0	0	0	0	3.7e-05	0	0	0	0	0	0	0	0	0	0	0	0	0	0	0	0
Thermus	0	0	0	0	0	0	0	0	0	0	0	0	0	0	0	0	0	0	0	0	0	0	0	0	0	0	0	0	0	0	0	0	0	0	0	0	0	0	0	0	0	0	0	0	0	0	0	0	0
Treponema	0.000374	0.001819	0.00081	0.002649	0.00068	0.002405	0.001033	0.000794	7.2e-05	0.000483	4.8e-05	0.000317	0	0.000165	0.000967	0.000705	0.00074	0.000698	0.001432	0.003079	0	0.000934	0.000676	0.000108	0.004974	0.000826	0.001708	0	0.001376	0.000752	0.000265	0.001452	0.005194	6.9e-05	0.000926	0.006144	0.004895	0.002593	0.000567	5.8e-05	0.000978	0.001869	0.001299	0.00021	0.000131	0.000185	6e-05	0.000315	0.000468
Turicibacter	0	0	0	0	0	0	0	0	0	0	0	0	0	0	0	0	0	0	0	0	0	0	0	0	0	0	0	0	0	0	0	0	0	0	0	0	0	0	0	0	0	0	0	0	0	0	0	0	0
Tuzzerella	0	0	0	0	0	0	0	0	0	0	0	0	0	0	0	0	0	0	0	0	0	0	0	0	0	0	0	0	0	0	0	0	0	0	0	0	0	0	0	0	0	0	0	0	0	0	0	0	0
Tyzzerella	0	0	0	0	0	0	0	0	0	0	0	0	0	0	0	0	0	0	0	0	0	0	0	0	0	0	0	0	0	0	0	0	0	0	0	0	0	0	0	0	0	0	0	0	0	0	0	0	0
Veillonella	0.065189	0.193456	0.146364	0.093245	0.050317	0.123594	0.219116	0.067781	0.186366	0.045498	0.10531	0.122919	0.039311	0.034773	0.05073	0.235426	0.087379	0.073012	0.191528	0.107332	0.046643	0.087228	0.309294	0.025635	0.165069	0.05035	0.264928	0.225984	0.046636	0.053751	0.017401	0.021253	0.081741	0.186304	0.113462	0.083362	0.091318	0.054396	0.105121	0.038115	0.165292	0.13143	0.063449	0.087127	0.132962	0.052034	0.2871	0.137024	0.11235
Veillonellaceae_unclassified	0	0.003139	0.007151	0.000503	5.1e-05	0.000447	0.004999	0	0.004004	0.001319	0.000661	0.004868	0.000481	0	0.000428	0.000629	7.5e-05	5.9e-05	0.007525	0.004678	0.000168	0.006316	0.009331	0	0.004929	0.001567	0.004721	0.007347	0.000824	0.000115	0	0	0.000228	0.002819	0.000634	0.000424	0.002126	0.000206	0.001488	5.9e-05	0.004072	0.005118	0.00329	0.002771	0.000624	0.001765	0.045354	0.012574	0.001036
Veillonellales-Selenomonadales_unclassified	0	0	0	0	0	0	0	0	0	0	0	0	0	0	0	0	0	0	0	0	0	0	0	0	0	0	0	0	0	0	0	0	0	0	0	0	0	0	0	0	0	0	0	0	0	0	0	0	0
Vogesella	0	0	0	0	0	0	0	0	0	0	0	0	0	0	0	0	0	0	0	0	0	0	0	0	0	0	0	0	0	0	0	0	0	0	0	0	0	0	0	0	0	0	0	0	0	0	0	0	0
Weeksellaceae_unclassified	0	0	0	0	0	0	0	0	0	0	0	0	0	0	0	0	0	0	0	0	0	0	0	0	0	0	0	0	0	0	0	0	0	0	0	0	0	0	0	0	0	0	0	0	0	0	0	0	0
Wolinella	0	0	0	0	0	5.4e-05	0	0	0	0	0	0	0	0	0	0	0	0	0	0	0	0	0	0	0	0	0	0	0	0	0	7.2e-05	0	0	3.5e-05	0	4.1e-05	0	0	0	0	5e-05	0	0	0	0	0	0	0
Xanthobacteraceae_unclassified	0	0	0	0	0	0	0	0	0	0	0	0	0	0	0	0	0	0	0	0	0	0	0	0	0	0	0	0	0	0	0	0	0	0	0	0	0	0	0	0	0	0	0	0	0	0	0	0	0
Xanthomonadaceae_unclassified	0	0	0	0	0	0	0	0	0	0	0	0	0	0	0	0	0	0	0	0	0	0	0	0	0	0	0	0	0	0	0	0	0	0	0	0	0	0	0	0	0	0	0	0	0	0	0	0	0
Xanthomonas	0	0	0	0	0	0	0	0	0	0	0	0	0	0	0	0	0	0	0	0	0	0	0	0	0	0	0	0	0	0	0	0	0	0	0	0	0	0	0	0	0	0	0	0	0	0	0	0	0
[Eubacterium]_brachy_group	0	0.000157	0	0	0	0	3.3e-05	0	0	7e-05	0	0	0	0	0	0	0	0	0	3.8e-05	0	0	0	0	0.000526	0	4.4e-05	0	0	0	0	0	0	0	2.6e-05	0	4.5e-05	0	2.7e-05	0	5.4e-05	0	0	0	0	0	0	4.2e-05	0
[Eubacterium]_coprostanoligenes_group	0	0	4.1e-05	0	0	0	6.2e-05	0	0	0	0	0	0	0	0	0	0	0	0	0	0	0	0.000121	0	5.5e-05	0	0	0	0	0	0	0	0	0	0	0	0	0	0	0	0	0	0	0	0	0	0	0	0
[Eubacterium]_eligens_group	0	0	4.2e-05	0	0	0	0	0	0	0	0	0	0	0	0	0	0	0	0	0	0	0	0	0	0	0	0	0	0	0	0	0	0	0	0	0	0	0	0	0	0	0	0	0	0	0	0	0	0
[Eubacterium]_hallii_group	0	0	0	0	0	0	0	0	0	0	0	0	0	0	0	0	0	0	0	0	0	0	0	0	0	0	0	0	0	0	0	0	0	0	0	0	0	0	0	0	0	0	0	0	0	0	0	0	0
[Eubacterium]_nodatum_group	0.006961	0.001139	0.000863	0.0026	0.003351	0.010496	0.007766	0.01253	0.009328	0.007579	0.002885	0.008536	0.000952	0.001405	0.019428	0.000617	0.006765	0.006798	0.020931	0.033953	0.006878	0.008011	0.003298	0.010527	0.00735	0.007876	0.002527	0.003818	0.011722	0.006273	0.002877	0.006389	0.00079	0.002797	0.006943	0.004586	0.013014	0.005337	0.00214	0.002791	0.003724	0.011669	0.010433	0.01461	0.007561	0.006677	0.000379	0.003016	0.005516
[Eubacterium]_ruminantium_group	0	0	0	0	0	0	0	0	0	0	0	0	0	0	0	0	0	0	0	0	0	0	0	0	0	0	0	0	0	0	0	0	0	0	0	0	0	0	0	0	0	0	0	0	0	0	0	0	0
[Eubacterium]_saphenum_group	0	4.2e-05	3.6e-05	0.000328	0	0	0	0	0	0	0	0	0	0	0.000116	0	0	0	8.4e-05	7.4e-05	0	4.7e-05	5.1e-05	0	0.000433	0	0	0	0	0	0	0	8.9e-05	0	0	4.3e-05	7.3e-05	4e-05	4.7e-05	0	4.9e-05	0	0	0	0	4.8e-05	0	0	0
[Eubacterium]_siraeum_group	0	0	0	0	0	0	0	0	0	0	0	0	0	0	0	0	0	0	0	0	0	0	0	0	0	0	0	0	0	0	0	0	0	0	0	0	0	0	0	0	0	0	0	0	0	0	0	0	0
[Eubacterium]_ventriosum_group	0	0	0	0	0	0	0	0	0	0	0	0	0	0	0	0	0	0	0	0	0	0	0	0	0	0	0	0	0	0	0	0	0	0	0	0	0	0	0	0	3.1e-05	0	0	0	0	0	0	0	0
[Eubacterium]_xylanophilum_group	0	0	0	0	0	0	0	0	0	0	0	0	0	0	0	0	0	0	0	0	0	0	0	0	0	0	0	0	0	0	0	0	0	0	0	0	0	0	0	0	0	0	0	0	0	0	0	0	0
[Eubacterium]_yurii_group	9.1e-05	3.2e-05	0	0.000131	8.4e-05	2.4e-05	0	0	0	0	0	5.4e-05	0.000114	0.000122	7.8e-05	0.000635	9e-05	0.000392	0	3.4e-05	5.2e-05	0	0	4.4e-05	0.000161	0	7.9e-05	0	6.8e-05	0.000114	6.2e-05	0.000204	0	0	4.5e-05	0.000149	9.5e-05	0.000418	4.5e-05	4.7e-05	0	0	0	0	0	0	0	0	6.9e-05
[Ruminococcus]_torques_group	0	0	0	0	0	0	0	0	0	0	0	0	0	0	0	0	0	0	0	0	0	0	0	0	0	0	0	0	0	0	0	0	0	0	0	0	0	0	0	0	0	0	0	0	0	0	0	0	0
[truncated: 158 more columns]
