# Supplementary material for: Dynamic changes of Bacterial Microbiomes in Oropharynx during Infection and Recovery of COVID-19 Omicron Variant
Source: PLoS Pathog. 2024 Apr 3;20(4):e1012075. doi: 10.1371/journal.ppat.1012075 (PMC10990182; doi:10.1371/journal.ppat.1012075)
Supplement: S33 Table — (XLSX) [file ppat.1012075.s040.xlsx]

## Sheet: Sheet1
S33 Table. The different degree of phylum level (p value) between groups CCO (n=134) and CCOS (n=73)
ID	CCO.median	CCO.mean	CCO.se	CCOS.median	CCOS.mean	CCOS.se	p-value	z-score	Sig_mark	q-value	fixp	fixps
Bacteroidota	0.3275(0.3275,0.3275)	0.428755	0.012819	0.0728(0.0728,0.0728)	0.208798	0.0240445	8.57572e-18	-8.59161	***	1.45787e-16	<0.0001	***<0.0001
Actinobacteriota	0.0134(0.0134,0.0134)	0.0360747	0.00287939	0.0242(0.0242,0.0242)	0.09223	0.0133674	5.40358e-05	-4.03745	***	0.000153102	<0.0001	***<0.0001
Patescibacteria	0.0069(0.0069,0.0069)	0.0159194	0.00112	0.0003(0.0003,0.0003)	0.00774823	0.00189011	3.03151e-13	-7.29299	***	2.57679e-12	<0.0001	***<0.0001
Campilobacterota	0.0024(0.0024,0.0024)	0.00591696	0.000472465	0.0005(0.0005,0.0005)	0.00525841	0.00134737	9.08361e-07	-4.91052	***	3.86054e-06	<0.0001	***<0.0001
Bacteria_unclassified	0.0014(0.0014,0.0014)	0.00271965	0.000189885	0.0001(0.0001,0.0001)	0.0035851	0.000699174	0.00157953	-3.15966	**	0.003836	0.0016	** 0.0016
Spirochaetota	0.0004(0.0004,0.0004)	0.00171285	0.000230937	<0.0001(<0.0001,<0.0001)	0.000918411	0.000292362	1.65711e-11	-6.73343	***	9.39028e-11	<0.0001	***<0.0001
Cyanobacteria	<0.0001(<0.0001,<0.0001)	0.000130127	8.60792e-05	<0.0001(<0.0001,<0.0001)	0.000450411	0.000204105	2.28557e-05	-4.23499	***	7.77095e-05	<0.0001	***<0.0001
