# Supplementary material for: Dynamic changes of Bacterial Microbiomes in Oropharynx during Infection and Recovery of COVID-19 Omicron Variant
Source: PLoS Pathog. 2024 Apr 3;20(4):e1012075. doi: 10.1371/journal.ppat.1012075 (PMC10990182; doi:10.1371/journal.ppat.1012075)
Supplement: S34 Table — (XLSX) [file ppat.1012075.s041.xlsx]

## Sheet: Sheet1
S34 Table. The different degree of genus level (p value) between groups CCO (n=134) and CCOS (n=73)
ID	CCO.median	CCO.mean	CCO.se	CCOS.median	CCOS.mean	CCOS.se	p-value	z-score	Sig_mark	q-value	fixp	fixps
Prevotella	0.2092(0.2092,0.2092)	0.345365	0.0141549	0.0273(0.0273,0.0273)	0.167444	0.0243748	9.43107e-14	-7.44864	***	2.49137e-12	<0.0001	***<0.0001
Leptotrichia	0.0061(0.0061,0.0061)	0.0194194	0.00183099	0.0189(0.0189,0.0189)	0.106123	0.0170992	2.24138e-09	-5.97927	***	2.22037e-08	<0.0001	***<0.0001
Fusobacterium	0.0163(0.0163,0.0163)	0.051114	0.00447591	0.0006(0.0006,0.0006)	0.0314777	0.00884588	5.23814e-09	-5.83942	***	4.8838e-08	<0.0001	***<0.0001
Porphyromonas	0.0102(0.0102,0.0102)	0.0387872	0.00341902	0.0007(0.0007,0.0007)	0.0230021	0.00685127	1.08179e-09	-6.09685	***	1.14309e-08	<0.0001	***<0.0001
Alloprevotella	0.0123(0.0123,0.0123)	0.0340279	0.00241387	0.0006(0.0006,0.0006)	0.00304962	0.000683736	1.30559e-25	-10.4609	***	2.06936e-23	<0.0001	***<0.0001
Haemophilus	0.0055(0.0055,0.0055)	0.0265833	0.00251216	0.0003(0.0003,0.0003)	0.0140932	0.00329176	5.66703e-08	-5.429	***	4.2667e-07	<0.0001	***<0.0001
Rothia	0.0014(0.0014,0.0014)	0.00648572	0.000962931	0.0054(0.0054,0.0054)	0.0285338	0.00655535	2.80285e-08	-5.55333	***	2.22126e-07	<0.0001	***<0.0001
Saccharimonadaceae_TM7x	0.0016(0.0016,0.0016)	0.00632718	0.000619981	0.0001(0.0001,0.0001)	0.00598196	0.0016416	7.38403e-06	-4.48231	***	4.41649e-05	<0.0001	***<0.0001
Campylobacter	0.0024(0.0024,0.0024)	0.00590398	0.000472136	0.0005(0.0005,0.0005)	0.0052574	0.00134736	9.54453e-07	-4.9008	***	6.30337e-06	<0.0001	***<0.0001
Lachnoanaerobaculum	0.0015(0.0015,0.0015)	0.00296935	0.000178005	0.0015(0.0015,0.0015)	0.0085709	0.00203102	0.0170307	-2.38604	*	0.0349393	0.017	* 0.017
[Eubacterium]_nodatum_group	0.0022(0.0022,0.0022)	0.00646613	0.000515434	0.0003(0.0003,0.0003)	0.0020763	0.000361312	4.53998e-13	-7.2384	***	9.59449e-12	<0.0001	***<0.0001
Megasphaera	0.0003(0.0003,0.0003)	0.00471672	0.000604313	<0.0001(<0.0001,<0.0001)	0.00201903	0.000429051	0.00016635	-3.7653	***	0.000629007	0.0002	***0.0002
Selenomonas	0.0009(0.0009,0.0009)	0.00376916	0.000362391	0.0003(0.0003,0.0003)	0.00364966	0.000689271	0.0252274	-2.2379	*	0.0467665	0.0252	* 0.0252
Oribacterium	0.0012(0.0012,0.0012)	0.00332829	0.000278703	0.0002(0.0002,0.0002)	0.00389101	0.000758662	0.0216627	-2.29623	*	0.0411201	0.0217	* 0.0217
Atopobium	0.0011(0.0011,0.0011)	0.00384903	0.000464925	0.0002(0.0002,0.0002)	0.00237953	0.000674335	2.26393e-08	-5.59052	***	1.84017e-07	<0.0001	***<0.0001
Solobacterium	0.0016(0.0016,0.0016)	0.00396988	0.000297902	0.0002(0.0002,0.0002)	0.0018801	0.00032118	1.4639e-09	-6.04829	***	1.49696e-08	<0.0001	***<0.0001
Halomonas	<0.0001(<0.0001,<0.0001)	0	0	<0.0001(<0.0001,<0.0001)	0.00898196	0.00298141	9.74608e-33	-11.9162	***	3.08951e-30	<0.0001	***<0.0001
Bacteria_unclassified	0.0014(0.0014,0.0014)	0.00271965	0.000189885	0.0001(0.0001,0.0001)	0.0035851	0.000699174	0.00157953	-3.15966	**	0.00459367	0.0016	** 0.0016
Clostridia_UCG-014	0.001(0.001,0.001)	0.00364887	0.00039615	<0.0001(<0.0001,<0.0001)	0.00178137	0.000638798	1.87411e-11	-6.71551	***	3.12681e-10	<0.0001	***<0.0001
Veillonellaceae_unclassified	<0.0001(<0.0001,<0.0001)	0.00289132	0.000444037	<0.0001(<0.0001,<0.0001)	0.00293611	0.000857966	0.00818023	-2.64454	**	0.0182934	0.0082	** 0.0082
Lactobacillales_P5D1-392	0.0012(0.0012,0.0012)	0.0026484	0.000193152	0.0001(0.0001,0.0001)	0.00304821	0.000573203	0.000382478	-3.55189	***	0.00127627	0.0004	***0.0004
Absconditabacteriales_(SR1)	0.0001(0.0001,0.0001)	0.00374369	0.000619556	<0.0001(<0.0001,<0.0001)	0.000413822	0.000148485	1.51914e-13	-7.38547	***	3.43976e-12	<0.0001	***<0.0001
Saccharimonadales	0.0003(0.0003,0.0003)	0.00361919	0.000478961	<0.0001(<0.0001,<0.0001)	0.000393877	0.000108471	1.552e-16	-8.25243	***	6.14982e-15	<0.0001	***<0.0001
Burkholderiales_unclassified	0.0002(0.0002,0.0002)	0.00137412	0.000137054	<0.0001(<0.0001,<0.0001)	0.00231362	0.000556486	0.00134434	-3.20634	**	0.00394588	0.0013	** 0.0013
Abiotrophia	<0.0001(<0.0001,<0.0001)	0.000862612	0.000196045	<0.0001(<0.0001,<0.0001)	0.00295255	0.00109027	0.0102537	-2.56715	*	0.0225723	0.0103	* 0.0103
Treponema	0.0004(0.0004,0.0004)	0.00170748	0.000229939	<0.0001(<0.0001,<0.0001)	0.000891932	0.000287301	7.18257e-12	-6.85397	***	1.33934e-10	<0.0001	***<0.0001
Aggregatibacter	0.0003(0.0003,0.0003)	0.00162105	0.000290215	<0.0001(<0.0001,<0.0001)	0.000410466	0.000136603	4.66806e-16	-8.11984	***	1.64419e-14	<0.0001	***<0.0001
Candidatus_Saccharimonas	0.0006(0.0006,0.0006)	0.00165884	0.000146037	<0.0001(<0.0001,<0.0001)	0.000335863	0.000101022	1.89477e-18	-8.76338	***	1.5016e-16	<0.0001	***<0.0001
Tannerella	0.0002(0.0002,0.0002)	0.000970224	0.000115388	<0.0001(<0.0001,<0.0001)	0.00146512	0.000377247	0.0308927	-2.15845	*	0.0554542	0.0309	* 0.0309
Bergeyella	0.0002(0.0002,0.0002)	0.00113837	0.00023549	<0.0001(<0.0001,<0.0001)	0.000468041	0.00010054	5.92224e-08	-5.42113	***	4.2667e-07	<0.0001	***<0.0001
Actinobacillus	<0.0001(<0.0001,<0.0001)	0.000830694	0.000174481	<0.0001(<0.0001,<0.0001)	0.00101014	0.000636893	6.83708e-10	-6.16981	***	7.47364e-09	<0.0001	***<0.0001
Dialister	0.0002(0.0002,0.0002)	0.00104916	0.000164183	<0.0001(<0.0001,<0.0001)	0.000583767	0.000203709	3.54007e-11	-6.62215	***	5.10091e-10	<0.0001	***<0.0001
Butyrivibrio	0.0002(0.0002,0.0002)	0.000943993	0.000150621	<0.0001(<0.0001,<0.0001)	0.000275096	0.00012439	4.12333e-14	-7.55704	***	1.18827e-12	<0.0001	***<0.0001
Firmicutes_unclassified	0.0001(0.0001,0.0001)	0.000599478	9.79051e-05	<0.0001(<0.0001,<0.0001)	0.000728822	0.000157724	0.0324329	-2.13903	*	0.0577598	0.0324	* 0.0324
Actinomycetaceae_F0332	<0.0001(<0.0001,<0.0001)	0.000169306	9.333e-05	<0.0001(<0.0001,<0.0001)	0.00140107	0.000792037	0.00591156	-2.75265	**	0.0142922	0.0059	** 0.0059
Filifactor	<0.0001(<0.0001,<0.0001)	0.000800343	0.000170286	<0.0001(<0.0001,<0.0001)	0.000202658	5.78036e-05	5.27077e-10	-6.21082	***	6.42628e-09	<0.0001	***<0.0001
Bacilli_unclassified	<0.0001(<0.0001,<0.0001)	0.000455164	7.17614e-05	<0.0001(<0.0001,<0.0001)	0.00071089	0.000211021	0.00514041	-2.7981	**	0.0125347	0.0051	** 0.0051
Johnsonella	<0.0001(<0.0001,<0.0001)	0.000142246	2.94531e-05	<0.0001(<0.0001,<0.0001)	0.000953452	0.000344226	0.0150467	-2.43125	*	0.0315882	0.015	* 0.015
Chloroplast	<0.0001(<0.0001,<0.0001)	0.000130127	8.60792e-05	<0.0001(<0.0001,<0.0001)	0.000450411	0.000204105	2.28557e-05	-4.23499	***	0.000118775	<0.0001	***<0.0001
Pelagibacterium	<0.0001(<0.0001,<0.0001)	0	0	<0.0001(<0.0001,<0.0001)	0.000596411	0.000212615	3.62953e-17	-8.42429	***	1.64366e-15	<0.0001	***<0.0001
Leptotrichiaceae_uncultured	<0.0001(<0.0001,<0.0001)	0.000320978	0.000135045	<0.0001(<0.0001,<0.0001)	1.75342e-06	1.75342e-06	0.00817759	-2.64465	**	0.0182934	0.0082	** 0.0082
Faecalibacterium	<0.0001(<0.0001,<0.0001)	7.83582e-07	6.0553e-07	<0.0001(<0.0001,<0.0001)	0.000265562	0.000194646	2.40529e-11	-6.67903	***	3.63084e-10	<0.0001	***<0.0001
