# Supplementary material for: Dynamic changes of Bacterial Microbiomes in Oropharynx during Infection and Recovery of COVID-19 Omicron Variant
Source: PLoS Pathog. 2024 Apr 3;20(4):e1012075. doi: 10.1371/journal.ppat.1012075 (PMC10990182; doi:10.1371/journal.ppat.1012075)
Supplement: S35 Table — (XLSX) [file ppat.1012075.s042.xlsx]

## Sheet: Sheet1
S35 Table. The relative abundance and distribution of the key 44 OTUs between groups CCO (n=134) and CCOS (n=73)
	CCO001	CCO002	CCO003	CCO005	CCO006	CCO021	CCO038	CCO039	CCO046	CCO053	CCO058	CCO061	CCO062	CCO063	CCO064	CCO069	CCO070	CCO071	CCO072	CCO107	CCO108	CCO109	CCO110	CCO112	CCO113	CCO114	CCO115	CCO116	CCO117	CCO118	CCO120	CCO123	CCO126	CCO127	CCO130	CCO133	CCO134	CCO135	CCO136	CCO137	CCO138	CCO139	CCO140	CCO142	CCO143	CCO144	CCO145	CCO146	CCO148
OTU216 (Bacteroides)	0	0	0	0	0.000134578	0	0	0	0	0	0	0	0	0	0	0	0	0	0	0	0	0	0	0	0	0	0	0	0	0	0	0	0	0	0	0	0	0	0	0	0	0	0	0	0	0	0	0	0
OTU152 (Pelagibacterium)	0	0	0	0	0	0	0	0	0	0	0	0	0	0	0	0	0	0	0	0	0	0	0	0	0	0	0	0	0	0	0	0	0	0	0	0	0	0	0	0	0	0	0	0	0	0	0	0	0
OTU173 (Xanthomonadaceae_unclassified)	0	0	0	0	0	0	0	0	0	0	0	0	0	0	0	0	0	0	0	0	0	0	0	0	0	0	0	0	0	0	0	0	0	0	0	0	0	0	0	0	0	0	0	0	0	0	0	0	0
OTU47 (Halomonas)	0	0	0	0	0	0	0	0	0	0	0	0	0	0	0	0	0	0	0	0	0	0	0	0	0	0	0	0	0	0	0	0	0	0	0	0	0	0	0	0	0	0	0	0	0	0	0	0	0
OTU202 (Rhizobiaceae_unclassified)	0	0	0	0	0	0	0	0	0	0	0	0	0	0	0	0	0	0	0	0	0	0	0	0	0	0	0	0	0	0	0	0	0	0	0	0	0	0	0	0	0	0	0	0	0	0	0	0	0
OTU11 (Gemella)	0.00379914	0.00728134	0.00702556	0.0142864	0.00965595	0.0045924	0.0271183	0.0101119	0.0115671	0.00829699	0.0234759	0.0168346	0.0144968	0.108546	0.0192282	0.0787827	0.00794966	0.00615964	0.022983	0.057518	0.0228578	0.0107821	0.00904104	0.00511185	0.00654281	0.00298266	0.00704191	0.0211689	0.0217136	0.0102471	0.0437439	0.00407948	0.393793	0.00011449	0.00318151	0.0103826	0.00430821	0.0355111	0.0223941	0.0156723	0.00436637	0.030408	0.0271362	0.0207055	0.00741159	0.0099943	0.00329867	0.00944527	0.0124585
OTU42 (Leptotrichia)	0.00018108	0.00295365	0	9.84493e-05	0.00155437	7.11675e-05	0.000617119	0	0.00127564	0	8.00316e-05	0	6.44756e-05	0.00035523	0.000381978	0.00585366	0.000124278	0	0.000636807	0.00103497	0.00217306	0.000277288	0.00104776	0	0.00345489	0.000919673	0.00179665	0	0.000727845	0	0.00100525	0	0.000127261	0.0522112	0	0.000612492	0.000137679	0	0.000392066	0	0	0.000217965	0.00239845	0.000268836	0	0	0.00106409	0.000317257	0
OTU585 (Leptotrichia)	0.000401217	0.000739314	0.000445795	0	0.000733449	0	0.000291094	0	0	0	0	0	0.000376673	0.000929063	0.000123316	0.00271202	7.87095e-05	0.000355996	0.000834604	0.00106014	0.00112176	0.000128428	0.00201017	0	0.00172549	0.000333182	0.00182077	0	0.000454565	0.000429159	0.000502625	0	0.000481205	0.0179902	0	0.00565705	0.00105267	0.000205533	0.000333045	0	0	0.000206493	0.00154911	0.000268836	0	0.000131472	0.00529679	0	0
OTU27 (Lachnoanaerobaculum)	0.0131372	0.00216745	0.00679838	0.0124665	0.00702159	0.00592156	0.0491774	0.0127836	0.0155523	0.00693596	0.00407434	0.00893444	0.00319324	0.0139177	0.00608157	0.071676	0.00805737	0.0135219	0.00973061	0.0102459	0.014507	0.00229711	0.0145785	0.00378977	0.0134253	0.00437929	0.00394701	0.0030225	0.00229177	0.017347	0.0177079	0.0162542	0.000473251	0.000206082	0.00625276	0.0055422	0.00387796	0.0134562	0.00345693	0.0176085	0.00169241	0.0119345	0.01688	0.0104136	0.00922285	0.010508	0.00180895	0.00565817	0.00928876
OTU489 (Lachnoanaerobaculum)	0.000759827	0.000584239	0.00165459	0.00127703	0.000141307	0.0016829	0.014479	0.00170532	0.00465658	0.00284452	0.000802741	0.00196122	0.000173066	0.00229533	0.000760948	0.0109107	0.00194288	0.0011338	0.00204068	0.00119855	0.00225977	0.000960292	0.00192484	0.000653301	0.00409511	0.000636697	0.000510458	0.00110219	0.000457271	0.00235661	0.000386635	0.00197782	0.000318152	0	0.00124212	0.000425342	0.00120756	0.00101508	0.000708248	0.00168749	0.000398565	0.00203052	0.00857888	0.00298763	0.0030723	0.00265135	0.000180304	0.00175865	0.00250396
OTU956 (Leptotrichia)	0.000149125	0.00181763	0.000278622	9.56364e-05	0	0	0	0	0	0.00020318	5.57796e-05	0.000175631	0.000108591	0.000792436	0.000255654	0.000841352	0	0.000161545	0.000197796	0.000956327	0	0.000575008	0.000327127	0.000761669	0.00110869	0	0.000176852	0.000346565	0.000887484	0.0004141	0	0	0.000159076	0	0	0.00228834	0.000909255	0.000348149	0	0.000393538	5.05642e-05	0.00167106	0.000657037	0	0.000184398	0.000696314	0.00499826	0	0
OTU14 (Leptotrichia)	0.00035861	0.0616552	0.0105276	0.00383671	0.000669524	0.00438936	0.0120629	0	0.00531359	0.000990851	0.00158366	0.0129317	0.000729593	0.0148832	0.00742902	0.190915	0.000923801	0.0084781	0.0228913	0.0211619	0.00912037	0.0102684	0.0100651	0.00775911	0.0676143	0.0144934	0.0112984	0.00880049	0.0340302	0.0505203	0.000518091	0.00620944	0.00770724	0.000866306	0.000502685	0.399098	0.0251092	0.0230827	0.00150081	0.000192047	0.00182329	0.051608	0.0217784	0.0141317	0.0157154	0.0212473	0.298861	0.00116161	0.00357826
OTU724 (Leptotrichia)	0	0.00489751	0.000835866	0.000345979	0	0.000249086	0.000285272	0	0.00039804	0	0	0.000887915	0.000108591	0.000810653	0.000342878	0.0163079	0.000128421	0.000388904	0.000824955	0.000808474	0.000330566	0.000537063	0.000322386	0.000990789	0.00371644	0.00180968	0.00105709	0.000380654	0.00180203	0.00653526	0.00100525	0.00129496	0.00016703	0.000248061	0	0.0529976	0.00305762	0.00224828	0	0.000525767	0.000136821	0.00168636	0.0010363	0.000253619	0.00245665	0.00198669	0.00554212	0.000114912	0
OTU669 (Actinobacteria_unclassified)	0.000465128	0.000176714	0	0.00085229	0.000376818	0.000376769	0.00103047	0.000366328	0.00151063	0.00184254	0.000987057	0.00085539	0.00500195	0.00047364	0.000120308	0.000286418	0.00138777	0	0.00241697	0.000261102	0.00291006	0	0.00130377	0.00282375	0.000831515	0	0.000233123	0.000369291	0.000955128	0	0.000510358	0	0.00130045	0	0.000129725	0	0	0.000176172	0.000459518	0.00229512	7.43592e-05	0.000443578	0.00338668	0.000791292	0	0	0.000750773	0.00229075	0
OTU412 (Lactobacillales_P5D1-392)	0.00600761	0.00808197	0.0045051	0.00751309	0.00491882	0.00285507	0.00840679	0.00355275	0.00458465	0.00389382	0.00817778	0.00243282	0.0122063	0.0378639	0.00437019	0.00798389	0.00241928	0.00232744	0.00261477	0.00699314	0.00491514	0.00569462	0.0133885	0.00329128	0.00618756	0.0009927	0.0085331	0.0198508	0.000965951	0.00339562	0.000927924	0.000767777	0.0178603	0.0147577	0.00421931	0.00187576	0.00311786	0.00304945	0.0299193	0.00550639	0.00352165	0.00637069	0.0081088	0.00940927	0.00448205	0.00166288	0.0047677	0.00558573	0.00978302
OTU735 (Streptococcus)	0.0014664	0.00285267	0.00293625	0.00482401	0.00307174	0.00230039	0.00259073	0.00360644	0.0025417	0.00250774	0.00528936	0.000949711	0.00701766	0.00364339	0.00415965	0.00107407	0.000832664	0.00177101	0.00058374	0.00434751	0.00896863	0.0078166	0.00202914	0.00366901	0.00388821	0.00115016	0.00329587	0.0103856	0.00122841	0.00164887	0.00146921	0.00187522	0	0.0075487	0.0028799	0.000961273	0.00312359	0.00137162	0.0153369	0.00640995	0.00179354	0.00295973	0.00475951	0.0072738	0.00243583	0.00373478	0.00371544	0.00359475	0.00307583
OTU2 (Prevotella)	0.232088	0.303739	0.287847	0.456371	0.395978	0.615409	0.0511568	0.470233	0.324704	0.263664	0.510075	0.291408	0.212997	0.163615	0.44812	0.443741	0.476768	0.376465	0.0428494	0.525001	0.577423	0.641548	0.595756	0.603762	0.250466	0.645549	0.450076	0.245317	0.328851	0.220889	0.107577	0.38235	0.00109365	0.863314	0.437164	0.22572	0.545126	0.38181	0.455711	0.292919	0.41753	0.324404	0.251709	0.229241	0.490973	0.550836	0.514321	0.515793	0.285276
OTU323 (Prevotella)	0.00683134	0.00940913	0.0166745	0.000843851	0.00245941	0.00271692	0.00107122	0.0153195	0.00586988	0.025751	0.00708644	0.0148051	0.0174729	0.00396218	0.0189064	0.00384874	0.0172788	0.00483437	0.00238803	0.00739895	0.0116674	0.0355658	0.0107573	0.0281848	0.00616804	0.0207326	0.00931285	0.0159647	0.010041	0	0	0.00905411	0	0.000755633	0.0149541	0.0119606	0.00908108	0.00904767	0.005295	0.00755279	0.0251483	0.00351803	0.00207795	0.00170939	0.0444279	0.0342533	0.00728309	0.026095	0.0280705
OTU38 (Absconditabacteriales_(SR1))	0.0969561	0.000137044	0.00385784	0.00291972	0.031185	0.000458403	0	0.0014211	0.000139074	0.000370178	0	0.00792618	0	0.00739607	0.021478	0.000787648	0.00317324	0.0423785	0	0.000729828	0.0104643	0.00014886	0	0.000665686	0.000718304	0.00794616	0.00138266	0	0.00576865	0.0957099	0.263515	0.0263486	0	0	0.0132871	0.0039812	0.00117314	0.058296	0	0.000151119	0.000249847	0.00112806	0.000982885	0.0908616	0.0105196	0.00058432	0	0.000149885	0.000849632
OTU1457 (Alloprevotella)	0.226578	0.0051211	0.0120665	0.170568	0.0826677	0.0155292	0.00158355	0.0962243	0.00128044	0.00252166	0.00802256	0.0617149	0	0.0252304	0.0444327	0.00194227	0.00603163	0.161853	0.000178499	0.00669743	0.00120846	0.000706355	0.000568917	0.0165988	0.00120628	0.00341626	0.00136256	0.00188054	0.0348662	0.0512205	0.0232522	0.0373274	0	0.00048849	0.00273072	0.00433423	0.00394967	0.0642187	0.00655973	0.0163492	0.00171621	0.00328095	0.0023664	0.00673612	0.0167415	0.00611101	0.00169367	0.00126403	0.0249743
OTU313 (Alloprevotella)	0.0137763	0.000259662	0.0003172	0.00658485	0.00249305	0.00098588	0	0.00491069	0.000163052	0	0.00041956	0.00511283	0	0.00246839	0.00244827	0	0.00160319	0.00995893	0	0.000317727	0.00055275	0.000140103	0	0.00332533	0	0.000563671	0.000176852	0.00032384	0.00106336	0.00369679	0.000850597	0.00433423	0	0	0.000457281	0.000425342	0.000395827	0.00643446	0.000227651	0.00335295	0.00035395	0	0	0.00136447	0.00221575	0.00124411	0	0.000577059	0.00421956
OTU768 (Haemophilus)	0.00188892	0.000396705	0.000835866	0.00075384	0.00157792	0.000577713	0.000209587	0.00101056	0.000148665	0.000392444	0.000198866	0.000328496	0.00118092	0.000737786	0.000360924	0.000277467	0.00279626	0.00256078	0.000453484	0	0.00418898	0.00128428	0	0.00295689	0	0.00124373	0	0	0.000243517	0.00788297	0.0118852	0.00390965	0	0	0.00339556	0.00234789	0.000352802	0.00515511	0.000362556	0.0003715	0	0.000202669	0	0.000806509	0.00102608	0.000710922	0	0.000109916	0.00422773
OTU20 (Prevotella)	0.0887258	0.01532	0.00215182	0.0233325	0.069173	0.0387382	0.0170988	0.0674486	0.0182283	0.0198282	0.00588354	0.0246144	0.491226	0.0496502	0.0190417	0.0116626	0.0909053	0.0459116	0.0654802	0.0158801	0.102204	0.0105866	0.000279718	0.0513383	0.00327921	0.0320311	0.0104343	0.0284809	0.01325	0.165188	0.361117	0.0792615	0	0.0103957	0.101468	0.026184	0.00116454	0.0947971	0.024776	0.22488	0.00631458	0.0101908	0.00201385	0.0518398	0.0251048	0.0327682	0.00187398	0.0339515	0.143008
OTU327 (Prevotella)	0.0147705	0.00135601	0.000715844	0.00636545	0.00819578	0.013796	0.0001863	0.00655285	0.000882401	0.00229065	0.0015012	0.00217588	0.0647641	0.0023682	0.00391903	0.00152159	0.0162887	0.00557628	0.000574092	0.00305773	0.013499	0.00573257	0.000232308	0.0226581	0.000484074	0.0134414	0.00223878	0.00516439	0.00128793	0.0107516	0.0175223	0.0246679	0	0.00298055	0.0218522	0.005287	0.000370012	0.0193747	0.00498303	0.0249189	0.00138903	0.000642423	0	0.0038753	0.00992178	0.012054	0.00035174	0.00842605	0.0253133
OTU676 (Prevotella)	0.0139893	0.00203402	0.000150027	0.00389859	0.00709898	0.0110812	0.00186882	0.00927821	0.000657005	0.00241033	0.000938553	0.00312234	0.0601592	0.00112034	0.00243022	0.00185276	0.0125438	0.00869648	0.00536462	0.00268967	0.0170865	0.00627547	0	0.0213608	0.000245941	0.0104975	0.00314716	0.00696539	0.000773843	0.00773991	0.0152875	0.020125	0	0.0035301	0.0180805	0.00396844	0.000567926	0.0191398	0.00410194	0.0242923	0.0021118	0.00134603	0.00033119	0.0118643	0.00680189	0.00764485	0.000227597	0.00964762	0.0208364
OTU68 (Haemophilus)	0.000333756	0.00289234	0.000295768	0.0145677	0.0052519	0.00152382	0.00681741	0.000571598	0.0283567	0.00661588	0.00120047	0.00207505	0.000115377	0.0141546	0.00880354	0.000250615	0.00155348	0.000891487	0.000472781	0.0101578	0	0.00127261	0.000905527	0.000182677	0.000577766	0.000216796	0.00118169	0.00294296	0.00312514	0.000391513	0.0032864	0	0	0	0.0116137	0.000876204	0.00315514	0	0.00798465	0.00102005	0.000464001	0.0039119	0.000352557	0.000892739	0.00121643	0.000815613	0	0.000701963	0.00025734
OTU191 (Aggregatibacter)	0.000749175	0.0010675	0.00265763	0.000140642	0.00619058	0.000556781	0.00424997	0.00077371	0	0.000737572	0.00101858	0.00302802	0	0.00294203	0.0016001	0.000707093	0.00262227	0	0	0.00282808	0.0163549	0.00231463	0.000232308	0.00068736	0.00092911	0.00294843	0.000980723	0.000778352	0.00377722	0.00155852	0.00192544	0.000520107	0	0	0.000330799	0.000357287	0.00112438	0	0.000472165	0.00170953	0.000333129	0.00464609	0.00124463	0	0.0013919	0.0019453	0	0.000114912	0.000555528
OTU71 (Aggregatibacter)	0.0005965	0.00148584	0.000651547	0.000891669	0.0370156	0.000383049	0.00124006	0.00115583	0	0.00431688	0.000916726	0.000923691	0	0.00216781	0.00192794	0.00049228	0.0040349	0.000894478	0	0.00244115	0.00259034	0.00119964	0.000540471	0	0	0.000810134	0.00173234	0.000715856	0.000676436	0.00718276	0.00677384	0.00245547	0	0	0.000535117	0	0.00245814	0.000520126	9.27468e-05	0.00020464	0.00021118	0.0014531	0.000304481	0.00134925	0.00183803	0.00369826	0	0	0
OTU63 (Porphyromonas)	0.0012072	0	0	0	0.00417864	0.000523291	0.00166506	0.000416856	0.000345287	0.00370178	0.00313578	0	0	0.00200386	0.0155528	0.00109197	0	0.000364971	0	0	0	0.00096613	0.000573658	0	0.00111649	0	0.00400328	0	0.00149898	0.00163381	0.0136946	0.00451467	0	0	0	0	0.000295436	0.00688327	0.0129087	0	0.00165375	0.000187373	0	0.00382458	0.00304553	0.00139993	0.000558646	0.000454652	0.00259383
OTU56 (Alloprevotella)	0.0189282	0.0161675	0.00621541	0.0518181	0.033991	0.0117678	0.012779	0.00474963	8.63218e-05	0.0221216	0.00176312	0.00273204	0.000261296	0.0267516	0.0146956	0.00222869	0.00605649	0.0863516	0.00557689	0.00327164	0	0	0.00138437	0.00264107	0.00216272	0.00302374	0.0230309	0	0.0244139	0.0314792	0.00615523	0.0178216	0.000902757	0.000125939	0.0175259	0.0238191	0.0149984	0.0551123	0.0564322	0.00675312	0.00195416	0.000600359	0.000352557	0.00620352	0.0230348	0.010379	0.000192127	0.00487877	0.0132183
OTU80 (Veillonella)	0.000351509	0.00799541	0.00116593	0.000345979	0.000719991	0.00184826	0.000483216	0	0	0.00325645	0.00054082	0	0.000240935	0.00121143	0.0160792	0.000241665	0.00167361	0	0.00437081	0.000132124	0	0	0.00313853	0.000349872	0.00228374	0.00124601	0.00466245	0.000335203	0.00118782	0.00305681	0.00097432	0.00103668	0	0.000156469	0.00149184	0.000421088	0.00339895	0.000511736	0.00917772	0	0.000809028	0.000623303	0	0.00107027	0.00116884	0.000447978	0.00105818	0.00174866	0.00151545
OTU740 (Alloprevotella)	0.000330205	0.000328183	0	0.00193242	0.00148372	8.16333e-05	0	0.000751604	0	0	0.000441387	0.000305729	0.000118771	0.00154844	0.000114293	0.000214813	0.000124278	0.000532499	0	0	0.000411853	0	0	0.000167196	0	0	0	0.000994245	0	0	0	0	0	0	0.00011351	0.000442356	0.000263885	0	0.000438439	0.000469098	0	0	0	0	0	0.000119299	0	0	0.00113965
OTU15 (Alloprevotella)	0.0172204	0.0499272	0.158356	0.0301846	0.118775	0.0129881	0.0363634	0.0231292	0.0163868	0.0158147	0.172585	0.00283938	0.000420788	0.0158214	0.0194839	0.0157709	0.081891	0.000547457	0.0049835	0.0664144	0.0213134	0.00621125	0.00275925	0.00193823	0.0101617	0.0124008	0.00204987	0.0749945	0.0143188	0.011655	0.000502625	0.00238825	0.000159076	0.000545735	0.00847754	0.0240871	0.00736009	0.00451335	0.0212601	0.0899944	0.0114394	0.0283507	0.036714	0.0216641	0.00196592	0.0185789	0.0143208	0.0193952	0.0142681
OTU248 (Prevotella)	0.0363048	0.0130516	0.024463	0.0493259	0.0230969	0.0147484	0.0073996	0.0249735	0.00211488	0.0127085	0.0297257	0.0235671	0.000308804	0.00483659	0.013658	0.0031864	0.0148595	0.0310046	0.000853901	0.0117653	0.00520235	0.00659946	0.00180631	0.024649	0.00294348	0.00976269	0.0115315	0.044366	0.00832828	0.0112635	0.00304668	0.0334921	0	0.000393082	0.0110915	0.00857915	0.0121473	0.0294374	0.0261967	0.0215565	0.010681	0.00367099	0.00893143	0.0169215	0.0294084	0.0157352	0.00648798	0.00919047	0.0162901
OTU795 (Alloprevotella)	0.00404413	0.00151109	0.00332632	0.00616011	0.00277903	0.000299322	0.000791775	0.00226113	0.000115096	0.000556658	0.00704278	0.00160345	0	0.00449958	0.00169634	0.000957709	0.000414261	0.000532499	0.000405241	0.0025135	0.00150651	0.000656735	0.000256013	0.00110844	0.000667554	0.00026472	0.000639078	0.00834597	0.00130958	0.00213074	0	0.000268899	0.000151122	0.000209898	0.000132968	0.000552944	0.000103259	0.000448818	0.00295525	0.00340962	0.000591899	0.000787733	0.00253734	0.00141012	0.000954704	0.000793701	0.000171436	0.000886822	0.00358643
OTU862 (Prevotella)	0.000553893	0.00826589	0.000145741	0.00354417	0.00174278	0.00196129	0.00185718	0.000202112	0	0.00463974	9.45828e-05	0.000653739	0.000498838	0	0.000875241	0	0.000459829	0.00108594	0.00105652	0.0021423	0.000325147	0.00228544	0.00571288	0.0115148	0.00592601	0.00191694	0.00473078	0.00694267	0.000221871	0.00891445	0.00104391	0.00597593	0	0	0.00329826	0.0119266	0.00376609	0.00317528	0.00153032	0	0.0113175	0.00474169	0.00452448	0.000760857	0.000877376	0.000129037	0.000638453	0.00216584	0.00113965
OTU31 (Porphyromonas)	0.0827572	0.0885121	0.0203823	0.0355768	0.00558834	0.0452877	0.0404096	0.0129068	0.0098263	0.0245403	5.57796e-05	0.00685938	0.000956954	0.00689511	0.0409017	0.000805549	0.00579136	0.0351629	0.0259451	0.026148	0.000970021	0.00251311	0.00665159	0.0146141	0.137981	0.0157166	0.00200566	0.00142603	0.0489686	0.173026	0.0283867	0.165702	0.0707849	0.000267143	0.0296649	0.0365964	0.0531125	0.0256539	0.00529078	0.000188898	0.0131051	0.00793086	0.0759012	0.0243018	0.0123517	0.00738921	0.000177348	0.00776156	0.00715651
OTU54 (Alloprevotella)	0.0420248	0.00160846	0.0992966	0.0207644	0.0352055	0.0605426	0.0142927	0.00612968	0.00188949	0.0450058	0.000409859	0.024377	0.000111984	0.00126608	0.0119015	0.000608637	0.000472257	0.0324286	0.00438529	0.0362681	0	0.00246057	0.000478839	0.00481461	0.00280685	0.00730262	0.00224682	0.020578	0.0590204	0.00270295	0.00210329	0.0343271	0.00729364	0.000110674	0.0373252	0.00106761	0.0751297	0.0262663	0.00343585	0.000346314	0.0119004	0.0378953	0.13832	0.0567346	0.00204324	0.0136049	0.0004079	0.0117185	0.00683382
OTU101 (Prevotella)	0.000319553	0.00075374	0.00154742	0.000427551	0.00613002	0.00135637	0.00254998	0.00593704	0.00194704	0.00342623	0.000514143	0.00110258	0	0.00255948	0.000225577	0.00108302	0.000202988	0.00148083	0.0010131	0.00219892	0	0.000119672	0.00109991	0.000461336	0.013921	0.000333182	0.00130227	0.00268162	0.00107147	0.000527037	0	0.000502417	0.0705741	0	0.0029253	0	0.0011674	0	0.00499568	0.000198343	0.00200472	0.00206875	0.00099891	0	0.000223062	0	0.000192127	0.000337242	0.000236916
OTU105 (Prevotella)	0.00110068	0.00223958	0.00295768	0.00092261	0.000158129	0.000784936	0.00871535	0.000186322	0.00109821	0.000873953	0.000215843	0.00180185	0	0.000719569	0.00182567	0.0015574	0.000314838	0.00105303	0.0020841	0.00353275	0.000639455	0.000116753	0.0017589	0.000427278	0.0126757	0.00138522	0.0010169	0.0007329	0.000227283	0.00042163	0.000518091	0.000279513	0.0428988	0.000396898	0.00137509	0.00101657	0.0010412	0	0.0049198	0	0.000859592	0.00041681	0.00564091	0.000263764	0	0.000238597	0	9.99236e-05	0
OTU112 (Prevotella)	0.00047578	0.00654564	0.00214325	0.00203931	0.00253006	0.00085401	0.00730063	0.00181901	0.00152502	0.00372683	0.000514143	0.00898322	0.000234148	0.00827048	0.000424086	0.00264936	0.000236128	0.0026236	0.00694217	0.0058229	0.000921249	0.000175129	0.006699	0.00263798	0.0288688	0.00124373	0.00282561	0.016459	0.00114453	0.000813143	0.000556754	0.000283052	0.0980982	0	0.00411878	0.000395568	0.000831811	0.000205533	0.0102991	0.00154582	0.00348893	0.00230966	0.0128256	0.000694916	0.000413407	0.00057945	0.000898563	0.00260051	0.000935412
OTU1297 (Prevotella)	0.000472229	0.000973731	0.00109306	0.000219401	0.000699804	0.000117217	0.00249176	0.00192322	0.000431609	0.000893436	0.000494741	0.00358093	9.16233e-05	0.00320618	0.000372955	0.000250615	0	0.000323089	0.0020455	0.00245688	0.00173954	0.000140103	0.00146022	0.00137162	0.0103412	0.000415336	0.00273718	0.00864141	0.000316572	0.000828201	0	0	0.0652172	0	0.0016767	0.000153123	0.000140547	0.000394289	0.00241563	0.000396687	0.00110349	0.000497113	0.00628192	0	0.00019332	0.000102256	0.000212818	0.00083686	0
OTU67 (Prevotella)	0.000138473	0.0291903	0	0.0039436	0	0.00545687	0.00330682	0.00108951	0	0.00154194	0	0.00112209	0	0	0.0104127	0	0.00362064	0.00158852	0.00719303	0.00519059	0	0.00244597	0.0101931	0.00127254	0.0231536	0.00347103	0.008513	0	0.00010823	0.000843259	0.000927924	0.00530014	0.038743	0	0.00661923	0.000888965	0.0086451	0.00114512	0.00673257	0	0.0161835	0.00486788	0.00313562	0	0.00321506	0.00136341	0	0.00269044	0.000535104
OTU46 (Porphyromonas)	0.000497083	0.000447195	0	0.00216588	0.000292707	0.00155313	0.007877	0.00735498	0	0.00188707	3.15276e-05	0.00692443	0	0.000418989	0.00577779	0	0.00281697	0	0.0221146	0.00574111	0	0.00296552	0.00664685	0.00395696	0.000222518	0.00341397	0.0019735	0	0.00112559	0.00526284	0.00417566	0.000806697	0.0131914	0.000164102	0.0123239	0.00435125	0.0124112	0.000985722	0.00535402	0	0.00719499	0.00718519	0.0211107	0.00167896	0.0013919	0.00447005	0.00055569	0.00346235	0.00199337
OTU100 (Prevotella)	0.00165103	0.0188183	0.00137168	0.00581132	0.00205567	0.000596551	0.00819138	0.00148426	0	0.00919042	5.09292e-05	0.00313535	0.000726199	0.00969141	0.00552514	0.000187962	0.00284183	0.00146288	0.00618475	0.00890579	0	0.000823108	0.00993709	0.0136419	0.0229076	0.00262666	0.0120701	0.015692	0.00143946	0.00642232	0.00407513	0.00358414	0.00281167	0.000148837	0.00687868	0.000212671	0.00643936	0.00114931	0.00260534	0	0.0192382	0.0151734	0.0150851	0.000760857	0.00306933	0.000581885	0.000517265	0.00502865	0.00104979
OTU351 (Fusobacterium)	0.00259193	0.015082	0.0158043	0.0143905	0.00980735	0.0116087	0.0158821	0.012032	0.0165594	0.00473716	0.000143087	0.0105184	0.00267065	0.0140635	0.0342577	0.00273887	0.00739041	0.00590834	0.0715202	0.00848425	0.000904992	0.00206653	0.0103116	0.00513972	0.126941	0.0115792	0.0125645	0.018493	0.00300608	0.00650514	0.00879981	0.00680739	0.125738	0.00011449	0.0816912	0.00438102	0.0392758	0.00330531	0.00854114	0.000771335	0.0203298	0.0149249	0.0699077	0.00272894	0.0023704	0.00566303	0.000360607	0.00192353	0.000878225
OTU104 (Dialister)	0.000131372	0.00498045	0	0.000908546	0.0010127	0.000196757	0.00099554	0.000416856	0.000436405	0.000158648	7.03308e-05	0.000321991	0.000125558	0.000364339	0.00100457	0	0	0.00036198	0.00132186	0.000468726	0	0	0.000758556	0.000501587	0.00267412	0.000821545	0.00119777	0.000420423	8.11723e-05	0.000466804	0	0.000293666	0.0065261	0	9.40508e-05	0.000204164	0.00155749	0	0.000754622	0	0.000464001	0.000405338	0.00146364	0	0.00022901	0.000440674	0.000195083	0.000399694	0.000269595
OTU18 (Campylobacter)	0.000997717	0.0456536	0.0214153	0.00378045	0.00762383	0.0183173	0.036998	0.00555808	0.00401876	0.0211586	0.031644	0.0301826	0.00838862	0.0310599	0.00234601	0.0148132	0.0253983	0.0205311	0.0175653	0.00880513	0.00815035	0.059579	0.00802647	0.00792631	0.0104076	0.0119672	0.013694	0.021345	0.0862916	0.0174449	0.00296162	0.00427054	0.00210378	0.0147997	0.00902888	0.0429383	0.0378359	0.00611147	0.00416939	0.00789281	0.00607663	0.0326871	0.0146845	0.0328335	0.00821164	0.0178144	0.0267322	0.00626271	0.0103467
OTU940 (Campylobacter)	0.00017753	0.00473882	0.00343777	0.000323476	0.00102952	0.00262483	0.00605475	0.00108635	0.000762509	0.00280277	0.00312123	0.00433224	0.000773708	0.00194921	0.00037897	0.00119042	0.00330994	0.00299157	0.00186218	0.000528496	0.00159864	0.00373901	0.000502544	0.00166576	0.000593381	0.00120493	0.00176852	0.00388608	0.0113695	0.00166393	0	0.000272437	0	0.00136243	0.000875645	0.00380256	0.00467822	0.00117448	0.000813642	0.000346314	0.000969644	0.00578563	0.000731822	0.00445355	0.000814918	0.00198182	0.00256859	0.000799388	0.000535104
OTU119 (Prevotella)	0.00334466	0.000548174	0.00374211	0.00446397	0.00411808	0.00860708	0.0230546	0.00593073	0.00202377	0.00292802	0.000341953	0.0111103	0.00384478	0.0110486	0.00173845	0.00645335	0.0164006	0.00862768	0.00299589	0.00799665	0.00865433	0.00328659	0.00162141	0.0034368	0.00273268	0.00395482	0.000888278	0.00149989	0.0026381	0.0176407	0.00640267	0.00665525	0	0	0.00416094	0.00843028	0.00822345	0.0212664	0.00135326	0.00365204	0.00138605	0.0083515	0.012051	0.0220395	0.00227225	0.00943433	0.00623674	0.014364	0.0112413
OTU37 (Saccharimonadales)	0.0164037	0.0380476	0.0215911	0.00441334	0.0137135	0.0212309	0.0534623	0.00134531	0.111595	0.0121407	0.000647529	0.00462171	0	0.229734	0.0119917	0.0057194	0.00739041	0.0300383	0.00506069	0.0116804	0	0.00903667	0	0.00281136	0.00600018	0.0141055	0	0	0.00519232	0.00260507	0.0203293	0.00603961	0	0	0.00167346	0.000238191	0.0149611	0.0219334	0.00313653	0.00258791	0.00217129	0.0620856	0.00362172	0.0484565	0.0120007	0.0284588	0.000939944	0.0155231	0.00555937
OTU49 (Clostridia_UCG-014)	0.00267715	0	0.00359208	0.000886044	0.0059988	0.00342651	0.0122143	0.00213481	0.0356125	0.00179801	0.00170007	0.0140863	0.00064815	0.00754181	0.00546198	0.00935332	0.00670688	0.00522926	0.011863	0.00908825	0.000525654	0.00377112	0	0.00178342	0.0109658	0.000666364	0.00138668	0.000994245	0.00219165	0.00920809	0.00255179	0.000753625	0	0	0.00149508	0.000242445	0.00326127	0.000725659	0.00202357	0.00932214	0.00915213	0.0198922	0.0189686	0.0039311	0.00731047	0.00872584	0.0103217	0.00325001	0.000241001
OTU69 (Candidatus_Saccharimonas)	0.00394471	0.000461621	0.0128252	0.00208712	0.00193792	0.00240295	0.00329518	0.00341064	0.0148905	0.00227395	0.00144057	0.0117836	0.000739773	0.00375269	0.00409649	0.00321325	0.0034715	0.000990209	0.0255929	0.00596131	0.0025524	0.00340918	0	0.00289186	0.00502422	0.00262438	0.00231917	0.00377245	0.00775737	0.0038549	0.00368076	0.00430592	0	0	0.00245505	0.00646094	0.0216758	0.00268452	0.00214582	0	0.00164185	0.000458873	0.0139206	0.00210504	0.000437201	0.00200373	0.00160204	0	0.00414604
OTU234 (Candidatus_Saccharimonas)	0.000987065	0.000403918	0.00332632	0.000880418	0.000383547	0.00112403	0.00150787	0.00287378	0.00401876	0.000542742	0.000218268	0.00203928	0.000118771	0.00132984	0.0011309	0.000465429	0.000840949	0.00085858	0.00992841	0.00191895	0	0.000359015	0	0.000529453	0.00257652	0.000394798	0.00075162	0.0011306	0.00184532	0.00120466	0.00153881	0.00199198	0	0	0.000220533	0.00122498	0.0111291	0.00179527	0.0024072	0	0.000458053	0.000604183	0.00234504	0.00215069	0.000205217	0.000394416	0.000328094	0	0.00114782
OTU1407 (Alloprevotella)	0.00138473	0.00429163	0.00438937	0.00277064	0.0011641	0.0109577	0.00233457	0.00375802	0.00220121	0.0415851	0.0136393	0.0240843	0	0.000264145	0.00338366	0.00128888	0.00934572	0.000206418	0.00352656	0.000377497	0	0.0103385	0.00181105	0.0063008	0.0044894	0.029708	0.0078699	0.0163454	0.0186345	0.000316222	0	0.0194315	0.000174984	0.000656408	0.00479659	0.000216924	0.00223728	0.000520126	0.00547206	0	0.0573696	0.00326183	0.00123395	0.01507	0.017952	0	0.00574607	0.0244688	0.0138555
OTU915 (Prevotella)	0.000330205	0.00507061	0.00246902	0.00167082	0.00180671	0.00508429	0.0052688	0.00419383	0.003309	0.0310727	0.00714707	0.0183893	0	0.000765111	0.00163017	0.000205863	0.00500427	0.000376937	0.00818684	0.000468726	0	0.00617331	0.00282562	0.00254818	0.00556295	0.0163168	0.00732327	0.0276457	0.00957022	0	0	0.013452	0	0.000118306	0.0034215	0	0.00216558	0.000364927	0.00725111	0	0.0494013	0.00524263	0.00137818	0.014086	0.0109925	0	0.00360903	0.0150635	0.011229
OTU58 (Alloprevotella)	0.00248542	0.011912	0.0145526	0.00639639	0.00661113	0.0114726	0.0338833	0.0202428	0.0171109	0.0876486	0.0244654	0.0676669	0	0.00206762	0.00899302	0.00596107	0.0252533	0.000385912	0.0376199	0.000500184	0.000281794	0.00512253	0.00417206	0.00288258	0.0132964	0.0195094	0.0134046	0.0311057	0.0861942	0.00254484	0.000549021	0.0116087	0.00280372	0.000690755	0.00738461	0	0.0033674	0.00149746	0.0170106	0	0.0718577	0.0359986	0.00672528	0.024525	0.0158909	0.000248336	0.00388688	0.0318306	0.0236426
OTU1405 (Alloprevotella)	0.000166878	0.00238744	0.00323201	0.000863541	0.00538311	0.00129567	0.0107763	0.00405172	0.0161949	0.0211697	0.00516325	0.0130227	0	0.000300579	0.00131436	0.00103826	0.00414261	0.000173511	0.0086162	0.000125832	0	0.0027291	0.000208603	0	0.00434496	0.00462803	0.00389476	0.012874	0.016202	0	0	0.00347446	0.00050109	0.000412163	0.00169616	0	0.000513428	0.000419456	0.00197719	0	0.0127065	0.0041528	0.00173607	0.00430645	0.00389912	0.000114429	0.00105818	0.00435167	0.00470565
OTU16 (Prevotella)	0.0265265	0.0960171	0.191769	0.00140079	0.0117554	0.00396445	0.21102	0.120254	0.13718	0.220495	0.036914	0.201361	0.0814157	0.0597606	0.143067	0.0341284	0.103631	0.0258292	0.465931	0.0632843	0.0661403	0.0938343	0.0863427	0.0872544	0.116642	0.048033	0.140284	0.207348	0.0910186	0.00590281	0.00433031	0.0176306	0.000326106	0.00328967	0.0684301	0.0495736	0.0248195	0.0334768	0.0335111	0.0552119	0.173447	0.0719361	0.042841	0.0593722	0.150638	0.134547	0.0218581	0.13415	0.178312
OTU61 (Butyrivibrio)	0	0.0557804	0.00116593	0.000219401	0.00384892	0.000981693	0.00767905	0.000577914	0.0127804	0.000776538	0.00678329	0.00765623	0.000125558	0	0.000806064	0.00197807	0	0.00130731	0.00384014	0.00121114	0	0.00410678	0.00235627	0.000993885	0.00793648	0.00154496	0.00560298	0.00411901	0.00816053	0.0017844	0.000541289	0.00112159	0	0	0.00209182	0.000944259	0.000103259	0.00294458	0.00329673	0.0033435	0.00248955	0.0182211	0.00108438	0.00522455	0.00303364	0	0.00336074	0.00096676	0.00313302
OTU55 (Burkholderia-Caballeronia-Paraburkholderia)	0	0.000151469	0	0	0.000117756	0	0.00256162	0.00041054	0.000623435	0.000180914	0.00105011	0.000136602	0	0	0	0.00715149	0	0	0	0.00184659	0	0	0	0	0	0	0	0	0	0	0.0004021	0	0.000139192	0.000141204	0	0	0	0	0	0.000362055	0	0	0	0	0	0	0	0	0
OTU931 (Prevotella)	0.000294699	0.00178157	0.00110591	0	0	0.000133962	0.00227053	0.000195796	0.001103	0.000654073	0.000892474	0.0006017	0.000213788	0.00209495	0.000553417	0.000832401	0	0	0.00212269	0.000852515	0.00217848	0.00181259	0.00329498	0.000529453	0.00162009	0.000565953	0.00122188	0.00454512	0	0.000429159	0	0	0.000194868	0	0.000567548	0	0.000633897	0	0.00424527	0.00153637	0.000678156	0.00066919	0.002532	0.0065383	0.000333105	0.000277552	0	0.000389702	0.000290018
OTU1034 (Streptococcus)	0.00335531	0.0173901	0.00642545	0.00405611	0.00323996	0.00735328	0.137548	0.00717814	0.103063	0.0201399	0.0378186	0.0148669	0.00327468	0.0437753	0.00103766	0.0106064	0.000347979	0.00257873	0.0286805	0.00692393	0.0282119	0.00829821	0.0877318	0.0035978	0.0130193	0.000349156	0.0912153	0.0412697	0.00997067	0.00140041	0.000494893	0.00135865	0.0243784	0.00048849	0.0113769	0.000880458	0.00425944	0.00368282	0.0758247	0.0728518	0.00297139	0.0819127	0.055127	0.0827813	0.0124885	0.00503002	0.0119296	0.026105	0.0394303
OTU12 (Streptococcus)	0.00181435	0.0125395	0.00346349	0.00247248	0.00345528	0.0042554	0.0751779	0.00200849	0.0529201	0.0174373	0.0273951	0.0104306	0.00229737	0.0401046	0.00056244	0.00759902	0.000144991	0.00274327	0.0150952	0.00418708	0.0213676	0.00774655	0.0641691	0.00306835	0.0103686	0.00040849	0.0875376	0.0270548	0.0059364	0.000941137	0.00048716	0.00143649	0.00280769	0	0.00922346	0.000667787	0.00322972	0.00295717	0.0640501	0.0692502	0.00322421	0.0518412	0.0596355	0.0660627	0.0104036	0.00367391	0.0168421	0.0201371	0.0402676
[truncated: 158 more columns]
