# Supplementary material for: Dynamic changes of Bacterial Microbiomes in Oropharynx during Infection and Recovery of COVID-19 Omicron Variant
Source: PLoS Pathog. 2024 Apr 3;20(4):e1012075. doi: 10.1371/journal.ppat.1012075 (PMC10990182; doi:10.1371/journal.ppat.1012075)
Supplement: S36 Table — (XLSX) [file ppat.1012075.s043.xlsx]

## Sheet: Sheet1
S36 Table. The cladogram of oropharyngeal microbial structure and their predominant bacteria between groups CCO (n=134) and CCOS (n=73)
Biomaker_names	Logarithm value	Groups	LDA_value	P_value
d__Bacteria.p__Bacteria_unclassified	4.5545	CCOS	3.5989	0.00157296
d__Bacteria.p__Synergistota.c__Synergistia.o__Synergistales.f__Synergistaceae.g__Fretibacterium	3.0583	CCO	3.07225	0.00100577
d__Bacteria.p__Proteobacteria.c__Gammaproteobacteria.o__Oceanospirillales.f__Halomonadaceae.g__Halomonas	4.95337	CCOS	4.65024	9.56838e-33
d__Bacteria.p__Patescibacteria.c__Saccharimonadia.o__Saccharimonadales.f__Saccharimonadales.g__Saccharimonadales	4.55861	CCO	4.21337	1.5362e-16
d__Bacteria.p__Actinobacteriota.c__Coriobacteriia.o__Coriobacteriales.f__Atopobiaceae.g__Atopobium	4.58535	CCO	3.90036	2.24815e-08
d__Bacteria.p__Actinobacteriota.c__Coriobacteriia.o__Coriobacteriales	4.59593	CCO	3.88759	7.33082e-08
d__Bacteria.p__Campilobacterota.c__Campylobacteria.o__Campylobacterales.f__Campylobacteraceae.g__Campylobacter	4.77114	CCO	3.83005	9.48571e-07
d__Bacteria.p__Bacteroidota.c__Bacteroidia.o__Bacteroidales.f__Prevotellaceae.g__Prevotellaceae_unclassified	3.97774	CCO	3.61125	1.83506e-17
d__Bacteria.p__Bacteroidota.c__Bacteroidia.o__Bacteroidales.f__Prevotellaceae.g__Alloprevotella	5.53184	CCO	5.18678	1.28896e-25
d__Bacteria.p__Firmicutes.c__Negativicutes.o__Veillonellales_Selenomonadales.f__Veillonellaceae.g__Veillonellaceae_unclassified	4.46777	CCOS	3.6958	0.00815082
d__Bacteria.p__Firmicutes.c__Negativicutes.o__Veillonellales_Selenomonadales.f__Selenomonadaceae.g__Selenomonas	4.57624	CCO	3.53683	0.0251483
d__Bacteria.p__Bacteroidota.c__Bacteroidia.o__Bacteroidales	6.62468	CCO	6.07233	7.02775e-16
d__Bacteria.p__Firmicutes.c__Clostridia.o__Peptostreptococcales_Tissierellales.f__Anaerovoracaceae	4.86147	CCO	4.39033	6.97085e-14
d__Bacteria.p__Spirochaetota.c__Spirochaetia.o__Spirochaetales.f__Spirochaetaceae	4.23372	CCO	3.61495	1.6433e-11
d__Bacteria.p__Firmicutes.c__Negativicutes.o__Veillonellales_Selenomonadales.f__Selenomonadaceae	4.65328	CCO	3.59314	0.0449885
d__Bacteria.p__Firmicutes.c__Bacilli.o__Bacilli_unclassified	3.8518	CCOS	3.06788	0.00512099
d__Bacteria.p__Campilobacterota.c__Campylobacteria.o__Campylobacterales	4.7721	CCO	3.82799	9.02753e-07
d__Bacteria.p__Patescibacteria.c__Saccharimonadia.o__Saccharimonadales.f__Saccharimonadaceae.g__Saccharimonadaceae_TM7x	4.80121	CCO	3.94471	7.34211e-06
d__Bacteria.p__Firmicutes.c__Clostridia.o__Lachnospirales.f__Lachnospiraceae.g__Lachnoanaerobaculum	4.93303	CCOS	4.38816	0.0169746
d__Bacteria.p__Bacteroidota.c__Bacteroidia.o__Bacteroidales.f__Paludibacteraceae.g__Paludibacteraceae_F0058	3.60684	CCOS	3.3992	0.00816434
d__Bacteria.p__Bacteroidota.c__Bacteroidia.o__Bacteroidales.f__Bacteroidales_unclassified	3.54581	CCO	3.73798	9.73619e-16
d__Bacteria.p__Firmicutes.c__Bacilli.o__Bacilli_RF39	3.05762	CCO	3.29021	2.15748e-07
d__Bacteria.p__Bacteroidota.c__Bacteroidia.o__Bacteroidales.f__Tannerellaceae.g__Tannerella	4.16587	CCOS	3.29478	0.0307984
d__Bacteria.p__Patescibacteria.c__Saccharimonadia.o__Saccharimonadales.f__Saccharimonadales	4.55861	CCO	4.21228	1.5362e-16
d__Bacteria.p__Spirochaetota.c__Spirochaetia.o__Spirochaetales	4.23372	CCO	3.61495	1.6433e-11
d__Bacteria.p__Firmicutes.c__Bacilli.o__Lactobacillales.f__Lactobacillales_unclassified	3.62115	CCO	3.08133	1.63506e-08
d__Bacteria.p__Bacteria_unclassified.c__Bacteria_unclassified.o__Bacteria_unclassified.f__Bacteria_unclassified.g__Bacteria_unclassified	4.5545	CCOS	3.5989	0.00157296
d__Bacteria.p__Spirochaetota.c__Spirochaetia	4.23372	CCO	3.61495	1.6433e-11
d__Bacteria.p__Firmicutes.c__Clostridia.o__Peptostreptococcales_Tissierellales	5.10487	CCO	4.48083	6.89453e-10
d__Bacteria.p__Patescibacteria.c__Saccharimonadia.o__Saccharimonadales.f__Saccharimonadaceae.g__Saccharimonadaceae	3.77482	CCOS	3.30386	3.82846e-05
d__Bacteria.p__Actinobacteriota.c__Actinobacteria	5.95273	CCOS	5.47846	5.58903e-06
d__Bacteria.p__Patescibacteria.c__Gracilibacteria.o__Gracilibacteria_Absconditabacteriales__SR1_.f__Absconditabacteriales__SR1_	4.5733	CCO	4.236	1.50521e-13
d__Bacteria.p__Patescibacteria.c__Saccharimonadia.o__Saccharimonadales	5.07783	CCO	4.43154	1.99613e-10
d__Bacteria.p__Bacteroidota.c__Bacteroidia.o__Bacteroidales.f__Rikenellaceae	3.58421	CCO	3.43763	1.22635e-08
d__Bacteria.p__Proteobacteria.c__Gammaproteobacteria.o__Pasteurellales.f__Pasteurellaceae.g__Haemophilus	5.42461	CCO	4.68594	5.6286e-08
d__Bacteria.p__Bacteroidota.c__Bacteroidia.o__Bacteroidales.f__Prevotellaceae.g__Prevotella	6.53828	CCO	5.97802	1.09466e-12
d__Bacteria.p__Spirochaetota	4.23372	CCO	3.61495	1.6433e-11
d__Bacteria.p__Proteobacteria.c__Gammaproteobacteria.o__Pasteurellales	5.47707	CCO	4.7482	2.39438e-08
d__Bacteria.p__Bacteroidota.c__Bacteroidia	6.63221	CCO	6.06486	7.02775e-16
d__Bacteria.p__Firmicutes.c__Firmicutes_unclassified.o__Firmicutes_unclassified.f__Firmicutes_unclassified.g__Firmicutes_unclassified	3.86262	CCOS	3.04825	0.0323345
d__Bacteria.p__Bacteria_unclassified.c__Bacteria_unclassified	4.5545	CCOS	3.5989	0.00157296
d__Bacteria.p__Proteobacteria.c__Alphaproteobacteria.o__Rhizobiales.f__Rhizobiaceae.g__Rhizobiaceae_unclassified	3.54952	CCOS	3.54891	1.23117e-18
d__Bacteria.p__Firmicutes.c__Clostridia.o__Lachnospirales.f__Lachnospiraceae.g__Oribacterium	4.59006	CCOS	3.61955	0.0215934
d__Bacteria.p__Fusobacteriota.c__Fusobacteriia.o__Fusobacteriales.f__Fusobacteriaceae	5.70959	CCO	4.95428	5.75799e-09
d__Bacteria.p__Bacteroidota.c__Bacteroidia.o__Sphingobacteriales.f__Lentimicrobiaceae	3.21807	CCO	4.25174	1.06217e-13
d__Bacteria.p__Synergistota.c__Synergistia.o__Synergistales	3.08123	CCO	3.47136	0.00662871
d__Bacteria.p__Bacteroidota	6.63221	CCO	6.06486	7.02775e-16
d__Bacteria.p__Bacteroidota.c__Bacteroidia.o__Bacteroidales.f__Porphyromonadaceae.g__Porphyromonas	5.58869	CCO	4.88213	1.07361e-09
d__Bacteria.p__Firmicutes.c__Bacilli.o__Mycoplasmatales.f__Mycoplasmataceae.g__Mycoplasma	3.26273	CCO	3.5892	3.59881e-05
d__Bacteria.p__Firmicutes.c__Clostridia.o__Lachnospirales.f__Lachnospiraceae.g__Johnsonella	3.9793	CCOS	3.55513	0.0149937
d__Bacteria.p__Synergistota.c__Synergistia.o__Synergistales.f__Synergistaceae	3.08123	CCO	3.45016	0.00662871
d__Bacteria.p__Firmicutes.c__Firmicutes_unclassified	3.86262	CCOS	3.04825	0.0323345
d__Bacteria.p__Synergistota	3.08123	CCO	3.35734	0.00662871
d__Bacteria.p__Fusobacteriota.c__Fusobacteriia.o__Fusobacteriales.f__Leptotrichiaceae	6.0259	CCOS	5.59287	1.38287e-08
d__Bacteria.p__Synergistota.c__Synergistia	3.08123	CCO	3.37861	0.00662871
d__Bacteria.p__Proteobacteria.c__Gammaproteobacteria.o__Pasteurellales.f__Pasteurellaceae.g__Pasteurellaceae_unclassified	3.98294	CCO	3.55614	4.13636e-09
d__Bacteria.p__Firmicutes.c__Bacilli.o__Lactobacillales.f__Lactobacillales_P5D1_392.g__Lactobacillales_P5D1_392	4.48404	CCOS	3.44928	0.000380717
d__Bacteria.p__Bacteria_unclassified.c__Bacteria_unclassified.o__Bacteria_unclassified	4.5545	CCOS	3.5989	0.00157296
d__Bacteria.p__Firmicutes.c__Bacilli.o__Bacilli_unclassified.f__Bacilli_unclassified	3.8518	CCOS	3.06788	0.00512099
d__Bacteria.p__Bacteroidota.c__Bacteroidia.o__Bacteroidales.f__Paludibacteraceae	3.60684	CCOS	3.39532	0.00816434
d__Bacteria.p__Bacteroidota.c__Bacteroidia.o__Bacteroidales.f__Porphyromonadaceae	5.58869	CCO	4.88213	1.07361e-09
d__Bacteria.p__Actinobacteriota	5.96487	CCOS	5.4687	5.37569e-05
d__Bacteria.p__Bacteroidota.c__Bacteroidia.o__Flavobacteriales.f__Weeksellaceae	4.05649	CCO	3.77652	9.09746e-08
d__Bacteria.p__Campilobacterota.c__Campylobacteria.o__Campylobacterales.f__Campylobacteraceae	4.77114	CCO	3.83005	9.48571e-07
d__Bacteria.p__Firmicutes.c__Bacilli.o__Erysipelotrichales	4.6036	CCO	4.0308	1.76661e-09
d__Bacteria.p__Proteobacteria.c__Gammaproteobacteria.o__Pasteurellales.f__Pasteurellaceae.g__Aggregatibacter	4.2098	CCO	3.80066	4.62114e-16
d__Bacteria.p__Firmicutes.c__Bacilli.o__Lactobacillales.f__Aerococcaceae.g__Abiotrophia	4.4702	CCOS	3.99618	0.0102172
d__Bacteria.p__Fusobacteriota.c__Fusobacteriia.o__Fusobacteriales.f__Fusobacteriaceae.g__Fusobacterium	5.70854	CCO	4.95338	5.2001e-09
d__Bacteria.p__Patescibacteria.c__Gracilibacteria	4.5971	CCO	4.25251	2.27317e-14
d__Bacteria.p__Campilobacterota.c__Campylobacteria	4.7721	CCO	3.82799	9.02753e-07
d__Bacteria.p__Actinobacteriota.c__Coriobacteriia.o__Coriobacteriales.f__Atopobiaceae	4.58668	CCO	3.8882	6.27457e-08
d__Bacteria.p__Bacteroidota.c__Bacteroidia.o__Bacteroidales.f__Prevotellaceae	6.58036	CCO	6.04491	2.29533e-14
d__Bacteria.p__Bacteroidota.c__Bacteroidia.o__Flavobacteriales.f__Weeksellaceae.g__Bergeyella	4.05628	CCO	3.77807	5.88207e-08
d__Bacteria.p__Proteobacteria.c__Gammaproteobacteria.o__Pasteurellales.f__Pasteurellaceae	5.47707	CCO	4.7482	2.39438e-08
d__Bacteria.p__Firmicutes.c__Firmicutes_unclassified.o__Firmicutes_unclassified.f__Firmicutes_unclassified	3.86262	CCOS	3.04825	0.0323345
d__Bacteria.p__Patescibacteria.c__Saccharimonadia	5.07783	CCO	4.43154	1.99613e-10
d__Bacteria.p__Firmicutes.c__Bacilli.o__Erysipelotrichales.f__Erysipelotrichaceae	4.60289	CCO	4.03643	9.21971e-10
d__Bacteria.p__Firmicutes.c__Bacilli.o__Lactobacillales.f__Lactobacillales_unclassified.g__Lactobacillales_unclassified	3.62115	CCO	3.08133	1.63506e-08
d__Bacteria.p__Bacteroidota.c__Bacteroidia.o__Bacteroidales.f__Bacteroidales_unclassified.g__Bacteroidales_unclassified	3.54581	CCO	3.73747	9.73619e-16
d__Bacteria.p__Firmicutes.c__Clostridia.o__Lachnospirales.f__Lachnospiraceae.g__Butyrivibrio	3.97497	CCO	3.52266	4.0848e-14
d__Bacteria.p__Actinobacteriota.c__Actinobacteria.o__Micrococcales.f__Micrococcaceae.g__Rothia	5.45536	CCOS	5.09402	5.78389e-08
d__Bacteria.p__Firmicutes.c__Bacilli.o__Bacilli_unclassified.f__Bacilli_unclassified.g__Bacilli_unclassified	3.8518	CCOS	3.06788	0.00512099
d__Bacteria.p__Firmicutes.c__Clostridia.o__Peptostreptococcales_Tissierellales.f__Peptostreptococcales_Tissierellales	3.90062	CCO	3.41542	7.47387e-11
d__Bacteria.p__Firmicutes.c__Clostridia.o__Clostridia_UCG_014	4.56216	CCO	4.0185	1.85856e-11
d__Bacteria.p__Firmicutes.c__Clostridia.o__Peptostreptococcales_Tissierellales.f__Anaerovoracaceae.g___Eubacterium__nodatum_group	4.81064	CCO	4.34677	4.49952e-13
d__Bacteria.p__Firmicutes.c__Bacilli.o__Mycoplasmatales.f__Mycoplasmataceae	3.26273	CCO	3.70394	3.59881e-05
d__Bacteria.p__Firmicutes.c__Clostridia.o__Lachnospirales.f__Defluviitaleaceae	3.1619	CCO	4.00285	1.25442e-11
d__Bacteria.p__Firmicutes.c__Bacilli.o__Lactobacillales.f__Lactobacillales_P5D1_392	4.48404	CCOS	3.44928	0.000380717
d__Bacteria.p__Firmicutes.c__Clostridia.o__Peptococcales.f__Peptococcaceae.g__Peptococcus	2.95262	CCO	3.16084	0.000216277
d__Bacteria.p__Firmicutes.c__Bacilli.o__Erysipelotrichales.f__Erysipelotrichaceae.g__Solobacterium	4.59878	CCO	4.01361	1.45291e-09
d__Bacteria.p__Firmicutes.c__Bacilli.o__Bacilli_RF39.f__Bacilli_RF39.g__Bacilli_RF39	3.05762	CCO	3.26938	2.15748e-07
d__Bacteria.p__Firmicutes.c__Clostridia.o__Peptostreptococcales_Tissierellales.f__Peptostreptococcaceae	4.66901	CCO	3.73709	0.00645665
d__Bacteria.p__Patescibacteria.c__Saccharimonadia.o__Saccharimonadales.f__Saccharimonadaceae.g__Candidatus_Saccharimonas	4.2198	CCO	3.85225	1.8744e-18
d__Bacteria.p__Bacteria_unclassified.c__Bacteria_unclassified.o__Bacteria_unclassified.f__Bacteria_unclassified	4.5545	CCOS	3.5989	0.00157296
d__Bacteria.p__Firmicutes.c__Clostridia.o__Clostridia_UCG_014.f__Clostridia_UCG_014	4.56216	CCO	4.0185	1.85856e-11
d__Bacteria.p__Firmicutes.c__Bacilli.o__Lactobacillales.f__Aerococcaceae	4.4702	CCOS	3.99618	0.0102172
d__Bacteria.p__Firmicutes.c__Negativicutes.o__Veillonellales_Selenomonadales.f__Veillonellaceae.g__Megasphaera	4.67364	CCO	4.13552	0.000165543
d__Bacteria.p__Actinobacteriota.c__Coriobacteriia	4.59593	CCO	3.88759	7.33082e-08
d__Bacteria.p__Firmicutes.c__Firmicutes_unclassified.o__Firmicutes_unclassified	3.86262	CCOS	3.04825	0.0323345
d__Bacteria.p__Spirochaetota.c__Spirochaetia.o__Spirochaetales.f__Spirochaetaceae.g__Treponema	4.23236	CCO	3.67597	7.12168e-12
d__Bacteria.p__Firmicutes.c__Clostridia.o__Lachnospirales.f__Defluviitaleaceae.g__Defluviitaleaceae_UCG_011	3.1619	CCO	4.00147	1.25442e-11
d__Bacteria.p__Firmicutes.c__Clostridia	5.47507	CCOS	4.24602	0.0103313
d__Bacteria.p__Patescibacteria.c__Saccharimonadia.o__Saccharimonadales.f__Saccharimonadaceae	4.92025	CCO	4.09943	1.1867e-07
d__Bacteria.p__Actinobacteriota.c__Actinobacteria.o__Actinomycetales.f__Actinomycetaceae.g__Actinomycetaceae_F0332	4.14646	CCOS	3.77143	0.0058866
d__Bacteria.p__Actinobacteriota.c__Actinobacteria.o__Micrococcales	5.46811	CCOS	5.10613	4.10974e-08
d__Bacteria.p__Proteobacteria.c__Gammaproteobacteria.o__Burkholderiales.f__Burkholderiales_unclassified	4.36429	CCOS	3.60562	0.00133866
d__Bacteria.p__Actinobacteriota.c__Actinobacteria.o__Micrococcales.f__Micrococcaceae	5.45559	CCOS	5.0943	5.47747e-08
d__Bacteria.p__Firmicutes.c__Bacilli.o__Mycoplasmatales	3.26273	CCO	3.60423	3.59881e-05
d__Bacteria.p__Proteobacteria.c__Alphaproteobacteria.o__Rhizobiales.f__Rhizobiaceae	3.57642	CCOS	3.53295	2.17341e-13
d__Bacteria.p__Patescibacteria	5.20193	CCO	4.64919	3.0043e-13
d__Bacteria.p__Proteobacteria.c__Alphaproteobacteria	4.12387	CCOS	3.80981	2.16731e-05
d__Bacteria.p__Bacteroidota.c__Bacteroidia.o__Bacteroidales.f__Rikenellaceae.g__Rikenellaceae_RC9_gut_group	3.58326	CCO	3.46227	6.19611e-11
d__Bacteria.p__Patescibacteria.c__Gracilibacteria.o__Gracilibacteria_Absconditabacteriales__SR1_.f__Absconditabacteriales__SR1_.g__Absconditabacteriales__SR1_	4.5733	CCO	4.23896	1.50521e-13
d__Bacteria.p__Proteobacteria.c__Alphaproteobacteria.o__Rhizobiales	4.00319	CCOS	3.73363	7.61719e-13
d__Bacteria.p__Firmicutes.c__Clostridia.o__Peptococcales.f__Peptococcaceae	2.96712	CCO	3.8618	0.000171163
d__Bacteria.p__Campilobacterota	4.7721	CCO	3.82799	9.02753e-07
d__Bacteria.p__Patescibacteria.c__Gracilibacteria.o__Gracilibacteria_Absconditabacteriales__SR1_	4.5733	CCO	4.23535	1.50521e-13
d__Bacteria.p__Firmicutes.c__Clostridia.o__Peptostreptococcales_Tissierellales.f__Peptostreptococcaceae.g__Filifactor	3.90328	CCO	3.484	5.22938e-10
d__Bacteria.p__Firmicutes.c__Clostridia.o__Peptococcales	2.96712	CCO	3.83388	0.000171163
d__Bacteria.p__Bacteroidota.c__Bacteroidia.o__Sphingobacteriales.f__Lentimicrobiaceae.g__Lentimicrobium	3.21807	CCO	4.2588	1.06217e-13
d__Bacteria.p__Firmicutes.c__Clostridia.o__Peptostreptococcales_Tissierellales.f__Peptostreptococcales_Tissierellales.g__Parvimonas	3.88297	CCO	3.3891	1.72742e-10
d__Bacteria.p__Proteobacteria.c__Gammaproteobacteria.o__Pasteurellales.f__Pasteurellaceae.g__Actinobacillus	4.00438	CCOS	3.58634	6.78265e-10
d__Bacteria.p__Proteobacteria.c__Gammaproteobacteria.o__Oceanospirillales.f__Halomonadaceae	4.95337	CCOS	4.65024	9.56838e-33
d__Bacteria.p__Firmicutes.c__Clostridia.o__Lachnospirales.f__Lachnospiraceae.g__Lachnospiraceae_unclassified	3.48162	CCOS	3.07511	0.00435233
d__Bacteria.p__Fusobacteriota.c__Fusobacteriia.o__Fusobacteriales.f__Leptotrichiaceae.g__Leptotrichia	6.02581	CCOS	5.59673	6.01459e-09
d__Bacteria.p__Bacteroidota.c__Bacteroidia.o__Sphingobacteriales	3.21933	CCO	3.61253	2.63198e-12
d__Bacteria.p__Proteobacteria.c__Gammaproteobacteria.o__Oceanospirillales	4.95337	CCOS	4.65024	9.56838e-33
d__Bacteria.p__Firmicutes.c__Clostridia.o__Peptostreptococcales_Tissierellales.f__Anaerovoracaceae.g__Amnipila	3.54972	CCO	3.06717	0.00190957
d__Bacteria.p__Firmicutes.c__Negativicutes.o__Veillonellales_Selenomonadales.f__Veillonellaceae.g__Dialister	4.02084	CCO	3.37407	3.51101e-11
d__Bacteria.p__Proteobacteria.c__Gammaproteobacteria.o__Burkholderiales.f__Burkholderiales_unclassified.g__Burkholderiales_unclassified	4.36429	CCOS	3.60562	0.00133866
d__Bacteria.p__Firmicutes.c__Clostridia.o__Clostridia_UCG_014.f__Clostridia_UCG_014.g__Clostridia_UCG_014	4.56216	CCO	4.0185	1.85856e-11
d__Bacteria.p__Firmicutes.c__Bacilli.o__Bacilli_RF39.f__Bacilli_RF39	3.05762	CCO	3.34128	2.15748e-07
