# Supplementary material for: Dynamic changes of Bacterial Microbiomes in Oropharynx during Infection and Recovery of COVID-19 Omicron Variant
Source: PLoS Pathog. 2024 Apr 3;20(4):e1012075. doi: 10.1371/journal.ppat.1012075 (PMC10990182; doi:10.1371/journal.ppat.1012075)
Supplement: S37 Table — (XLSX) [file ppat.1012075.s044.xlsx]

## Sheet: Sheet1
S37 Table. The corresponding LDA value and p value of microbial community gene function for samples between groups CCO (n=134) and CCOS (n=73)
Biomaker_names	Logarithm value	Groups	LDA_value	P_value
Level1_Environmental_Information_Processing.Level2_Membrane_transport.Level3_ABC_transporters	4.86844	CCOS	3.8438	3.70368e-12
Level1_Genetic_Information_Processing.Level2_Translation.Level3_RNA_transport	3.62445			-
Level1_Metabolism.Level2_Xenobiotics_biodegradation_and_metabolism.Level3_Xylene_degradation	3.52306			-
Level1_Metabolism.Level2_Metabolism_of_cofactors_and_vitamins.Level3_One_carbon_pool_by_folate	5.34285	CCO	3.95248	1.17452e-12
Level1_Metabolism.Level2_Carbohydrate_metabolism.Level3_Inositol_phosphate_metabolism	4.35217			-
Level1_Metabolism.Level2_Carbohydrate_metabolism.Level3_Citrate_cycle_TCA_cycle	5.10229	CCO	3.71632	0.000756102
Level1_Genetic_Information_Processing.Level2_Transcription.Level3_Spliceosome	2.31318			-
Level1_Metabolism.Level2_Metabolism_of_cofactors_and_vitamins.Level3_Riboflavin_metabolism	5.06798	CCO	3.57089	0.017893
Level1_Metabolism.Level2_Metabolism_of_terpenoids_and_polyketides.Level3_Geraniol_degradation	3.90222			-
Level1_Cellular_Processes.Level2_Cellular_community_prokaryotes.Level3_Biofilm_formation_Vibrio_cholerae	4.16172	CCO	3.0997	0.000142961
Level1_Metabolism.Level2_Nucleotide_metabolism.Level3_Pyrimidine_metabolism	5.13942	CCO	3.3877	1.93653e-06
Level1_Genetic_Information_Processing.Level2_Transcription.Level3_RNA_polymerase	4.97401	CCO	3.9579	3.03232e-16
Level1_Metabolism.Level2_Lipid_metabolism.Level3_Fatty_acid_degradation	4.53646			-
Level1_Organismal_Systems.Level2_Excretory_system.Level3_Vasopressin_regulated_water_reabsorption	0			-
Level1_Metabolism.Level2_Xenobiotics_biodegradation_and_metabolism.Level3_Styrene_degradation	3.93813			-
Level1_Metabolism.Level2_Xenobiotics_biodegradation_and_metabolism.Level3_Polycyclic_aromatic_hydrocarbon_degradation	2.30392			-
Level1_Metabolism.Level2_Metabolism_of_terpenoids_and_polyketides.Level3_Biosynthesis_of_vancomycin_group_antibiotics	5.34929	CCO	4.22712	1.12935e-05
Level1_Metabolism.Level2_Xenobiotics_biodegradation_and_metabolism.Level3_Atrazine_degradation	3.36033			-
Level1_Human_Diseases.Level2_Infectious_diseases__Parasitic.Level3_Chagas_disease_American_trypanosomiasis	2.42366			-
Level1_Organismal_Systems.Level2_Immune_system.Level3_NOD_like_receptor_signaling_pathway	3.98523	CCO	3.3233	5.75845e-16
Level1_Cellular_Processes.Level2_Cell_motility.Level3_Flagellar_assembly	4.19292			-
Level1_Metabolism.Level2_Carbohydrate_metabolism.Level3_C5_Branched_dibasic_acid_metabolism	5.24525	CCOS	4.13579	9.14609e-12
Level1_Metabolism.Level2_Metabolism_of_cofactors_and_vitamins.Level3_Nicotinate_and_nicotinamide_metabolism	5.13009	CCO	3.97974	2.28614e-16
Level1_Genetic_Information_Processing.Level2_Replication_and_repair.Level3_Mismatch_repair	5.29485	CCO	3.52964	5.84236e-09
Level1_Metabolism.Level2_Amino_acid_metabolism.Level3_Tryptophan_metabolism	4.24036			-
Level1_Metabolism.Level2_Carbohydrate_metabolism.Level3_Amino_sugar_and_nucleotide_sugar_metabolism	5.03933			-
Level1_Metabolism.Level2_Metabolism_of_terpenoids_and_polyketides.Level3_Limonene_and_pinene_degradation	3.59515			-
Level1_Metabolism.Level2_Metabolism_of_cofactors_and_vitamins.Level3_Pantothenate_and_CoA_biosynthesis	5.26539			-
Level1_Human_Diseases.Level2_Infectious_diseases__Parasitic.Level3_African_trypanosomiasis	2.85215			-
Level1_Human_Diseases.Level2_Infectious_diseases__Bacterial.Level3_Epithelial_cell_signaling_in_Helicobacter_pylori_infection	4.21633			-
Level1_Metabolism.Level2_Glycan_biosynthesis_and_metabolism.Level3_Other_types_of_O_glycan_biosynthesis	2.11836			-
Level1_Metabolism.Level2_Glycan_biosynthesis_and_metabolism.Level3_N_Glycan_biosynthesis	3.94039	CCO	3.04319	4.73403e-07
Level1_Metabolism.Level2_Glycan_biosynthesis_and_metabolism.Level3_Glycosaminoglycan_degradation	4.78699	CCO	4.16926	5.60154e-15
Level1_Metabolism.Level2_Biosynthesis_of_other_secondary_metabolites.Level3_Flavonoid_biosynthesis	3.42926			-
Level1_Genetic_Information_Processing.Level2_Replication_and_repair.Level3_Base_excision_repair	5.04825			-
Level1_Metabolism.Level2_Energy_metabolism.Level3_Sulfur_metabolism	5.02414	CCOS	3.84306	2.11111e-08
Level1_Genetic_Information_Processing.Level2_Folding_sorting_and_degradation.Level3_Protein_export	5.21939	CCOS	3.30349	1.0279e-06
Level1_Genetic_Information_Processing.Level2_Folding_sorting_and_degradation.Level3_Proteasome	2.90858			-
Level1_Metabolism.Level2_Xenobiotics_biodegradation_and_metabolism.Level3_Toluene_degradation	4.23622			-
Level1_Metabolism.Level2_Biosynthesis_of_other_secondary_metabolites.Level3_Penicillin_and_cephalosporin_biosynthesis	3.86322			-
Level1_Organismal_Systems.Level2_Digestive_system.Level3_Protein_digestion_and_absorption	3.98182	CCO	3.432	6.32349e-17
Level1_Metabolism.Level2_Carbohydrate_metabolism.Level3_Glyoxylate_and_dicarboxylate_metabolism	4.73496			-
Level1_Metabolism.Level2_Energy_metabolism.Level3_Oxidative_phosphorylation	4.74047	CCO	3.22507	0.00262144
Level1_Metabolism.Level2_Lipid_metabolism.Level3_Primary_bile_acid_biosynthesis	2.9051			-
Level1_Metabolism.Level2_Carbohydrate_metabolism.Level3_Butanoate_metabolism	4.84252	CCOS	3.40058	2.51995e-06
Level1_Metabolism.Level2_Xenobiotics_biodegradation_and_metabolism.Level3_Dioxin_degradation	4.12261			-
Level1_Metabolism.Level2_Carbohydrate_metabolism.Level3_Propanoate_metabolism	4.83751	CCOS	3.48218	2.37461e-11
Level1_Metabolism.Level2_Biosynthesis_of_other_secondary_metabolites.Level3_Betalain_biosynthesis	0.861955			-
Level1_Metabolism.Level2_Metabolism_of_terpenoids_and_polyketides.Level3_Biosynthesis_of_ansamycins	5.63172	CCOS	4.46488	0.000316358
Level1_Metabolism.Level2_Metabolism_of_terpenoids_and_polyketides.Level3_Zeatin_biosynthesis	4.97443	CCO	3.97788	1.40494e-16
Level1_Human_Diseases.Level2_Infectious_diseases__Bacterial.Level3_Shigellosis	0.573264			-
Level1_Metabolism.Level2_Lipid_metabolism.Level3_Linoleic_acid_metabolism	4.04294	CCO	3.07861	0.000701596
Level1_Metabolism.Level2_Metabolism_of_other_amino_acids.Level3_Phosphonate_and_phosphinate_metabolism	4.32905	CCOS	3.51149	1.66786e-12
Level1_Organismal_Systems.Level2_Environmental_adaptation.Level3_Plant_pathogen_interaction	4.24924			-
Level1_Metabolism.Level2_Carbohydrate_metabolism.Level3_Pentose_and_glucuronate_interconversions	4.52936	CCOS	3.13984	0.000790096
Level1_Metabolism.Level2_Biosynthesis_of_other_secondary_metabolites.Level3_Streptomycin_biosynthesis	5.21604	CCO	3.91247	0.000117318
Level1_Metabolism.Level2_Amino_acid_metabolism.Level3_Valine_leucine_and_isoleucine_degradation	4.60844	CCOS	3.41085	0.000717103
Level1_Metabolism.Level2_Energy_metabolism.Level3_Carbon_fixation_in_photosynthetic_organisms	5.26081	CCO	3.75859	2.71559e-10
Level1_Human_Diseases.Level2_Cardiovascular_diseases.Level3_Hypertrophic_cardiomyopathy_HCM	1.41943			-
Level1_Cellular_Processes.Level2_Cellular_community_eukaryotes.Level3_Focal_adhesion	0.660555	CCOS	3.56403	0.000882451
Level1_Metabolism.Level2_Xenobiotics_biodegradation_and_metabolism.Level3_Aminobenzoate_degradation	4.17609			-
Level1_Metabolism.Level2_Amino_acid_metabolism.Level3_Cysteine_and_methionine_metabolism	5.17272			-
Level1_Metabolism.Level2_Metabolism_of_other_amino_acids.Level3_D_Glutamine_and_D_glutamate_metabolism	5.42037	CCO	3.71588	9.22067e-10
Level1_Metabolism.Level2_Amino_acid_metabolism.Level3_Arginine_and_proline_metabolism	4.80669	CCOS	3.42924	1.47736e-07
Level1_Metabolism.Level2_Xenobiotics_biodegradation_and_metabolism.Level3_Caprolactam_degradation	3.16083			-
Level1_Human_Diseases.Level2_Infectious_diseases__Bacterial.Level3_Staphylococcus_aureus_infection	3.81544			-
Level1_Metabolism.Level2_Amino_acid_metabolism.Level3_Phenylalanine_tyrosine_and_tryptophan_biosynthesis	5.12261	CCOS	3.51846	5.71924e-06
Level1_Metabolism.Level2_Metabolism_of_cofactors_and_vitamins.Level3_Lipoic_acid_metabolism	5.09345			-
Level1_Metabolism.Level2_Metabolism_of_cofactors_and_vitamins.Level3_Vitamin_B6_metabolism	5.12344	CCO	3.94142	2.00054e-13
Level1_Metabolism.Level2_Metabolism_of_other_amino_acids.Level3_Glutathione_metabolism	4.86548			-
Level1_Metabolism.Level2_Metabolism_of_other_amino_acids.Level3_Selenocompound_metabolism	5.10063	CCOS	3.84937	2.47858e-16
Level1_Metabolism.Level2_Metabolism_of_other_amino_acids.Level3_D_Alanine_metabolism	5.3338	CCOS	3.85187	1.43091e-06
Level1_Metabolism.Level2_Energy_metabolism.Level3_Methane_metabolism	4.64339			-
Level1_Genetic_Information_Processing.Level2_Translation.Level3_Ribosome_biogenesis_in_eukaryotes	3.89164			-
Level1_Metabolism.Level2_Biosynthesis_of_other_secondary_metabolites.Level3_Tropane_piperidine_and_pyridine_alkaloid_biosynthesis	4.69665	CCO	3.43355	0.000437236
Level1_Metabolism.Level2_Glycan_biosynthesis_and_metabolism.Level3_Glycosylphosphatidylinositol_GPI_anchor_biosynthesis	0.667578			-
Level1_Metabolism.Level2_Energy_metabolism.Level3_Carbon_fixation_pathways_in_prokaryotes	5.11211	CCO	3.7248	1.59232e-05
Level1_Metabolism.Level2_Carbohydrate_metabolism.Level3_Pyruvate_metabolism	5.10598	CCOS	3.92319	2.14961e-11
Level1_Human_Diseases.Level2_Immune_diseases.Level3_Systemic_lupus_erythematosus	3.18843			-
Level1_Metabolism.Level2_Lipid_metabolism.Level3_Sphingolipid_metabolism	4.59961	CCO	3.89839	5.29058e-13
Level1_Metabolism.Level2_Glycan_biosynthesis_and_metabolism.Level3_Various_types_of_N_glycan_biosynthesis	0			-
Level1_Metabolism.Level2_Metabolism_of_other_amino_acids.Level3_Taurine_and_hypotaurine_metabolism	4.77239			-
Level1_Human_Diseases.Level2_Infectious_diseases__Parasitic.Level3_Amoebiasis	3.25235			-
Level1_Metabolism.Level2_Carbohydrate_metabolism.Level3_Glycolysis_Gluconeogenesis	5.08564	CCOS	3.64452	2.20172e-08
Level1_Metabolism.Level2_Metabolism_of_cofactors_and_vitamins.Level3_Ubiquinone_and_other_terpenoid_quinone_biosynthesis	4.81326	CCO	3.55501	0.0028388
Level1_Metabolism.Level2_Biosynthesis_of_other_secondary_metabolites.Level3_Isoflavonoid_biosynthesis	0			-
Level1_Metabolism.Level2_Xenobiotics_biodegradation_and_metabolism.Level3_Chlorocyclohexane_and_chlorobenzene_degradation	3.49518			-
Level1_Metabolism.Level2_Glycan_biosynthesis_and_metabolism.Level3_Lipopolysaccharide_biosynthesis	5.26651	CCO	3.96126	0.0188544
Level1_Genetic_Information_Processing.Level2_Folding_sorting_and_degradation.Level3_Protein_processing_in_endoplasmic_reticulum	3.58464	CCO	3.01097	1.64412e-15
Level1_Metabolism.Level2_Xenobiotics_biodegradation_and_metabolism.Level3_Ethylbenzene_degradation	3.62248			-
Level1_Human_Diseases.Level2_Infectious_diseases__Bacterial.Level3_Bacterial_invasion_of_epithelial_cells	2.58393			-
Level1_Genetic_Information_Processing.Level2_Translation.Level3_Ribosome	5.28347	CCO	3.6051	1.51301e-10
Level1_Metabolism.Level2_Lipid_metabolism.Level3_Steroid_hormone_biosynthesis	3.58538	CCO	3.14453	8.14688e-17
Level1_Cellular_Processes.Level2_Transport_and_catabolism.Level3_Endocytosis	0.541428	CCO	3.12722	2.60591e-07
Level1_Metabolism.Level2_Metabolism_of_terpenoids_and_polyketides.Level3_Biosynthesis_of_siderophore_group_nonribosomal_peptides	4.01616			-
Level1_Metabolism.Level2_Energy_metabolism.Level3_Photosynthesis_antenna_proteins	1.85836			-
Level1_Metabolism.Level2_Amino_acid_metabolism.Level3_Histidine_metabolism	4.98502			-
Level1_Genetic_Information_Processing.Level2_Folding_sorting_and_degradation.Level3_RNA_degradation	4.82712			-
Level1_Metabolism.Level2_Carbohydrate_metabolism.Level3_Pentose_phosphate_pathway	5.21542	CCOS	3.81278	1.73133e-11
Level1_Environmental_Information_Processing.Level2_Membrane_transport.Level3_Bacterial_secretion_system	4.98145	CCOS	3.52228	0.00141732
Level1_Metabolism.Level2_Metabolism_of_cofactors_and_vitamins.Level3_Retinol_metabolism	3.97661	CCOS	3.05699	0.00322102
Level1_Cellular_Processes.Level2_Cell_growth_and_death.Level3_Meiosis_yeast	2.33111			-
Level1_Cellular_Processes.Level2_Transport_and_catabolism.Level3_Lysosome	2.29599			-
Level1_Metabolism.Level2_Carbohydrate_metabolism.Level3_Starch_and_sucrose_metabolism	4.90571			-
Level1_Cellular_Processes.Level2_Cell_motility.Level3_Bacterial_chemotaxis	4.55303			-
Level1_Cellular_Processes.Level2_Cell_growth_and_death.Level3_Apoptosis	3.97341	CCO	3.40376	3.66048e-15
Level1_Metabolism.Level2_Metabolism_of_terpenoids_and_polyketides.Level3_Terpenoid_backbone_biosynthesis	5.18402	CCO	3.66193	1.36339e-08
Level1_Metabolism.Level2_Xenobiotics_biodegradation_and_metabolism.Level3_Drug_metabolism_other_enzymes	5.04897			-
Level1_Metabolism.Level2_Xenobiotics_biodegradation_and_metabolism.Level3_Metabolism_of_xenobiotics_by_cytochrome_P450	2.78665			-
Level1_Metabolism.Level2_Energy_metabolism.Level3_Photosynthesis	4.40143			-
Level1_Metabolism.Level2_Xenobiotics_biodegradation_and_metabolism.Level3_Benzoate_degradation	4.16351	CCOS	3.17271	0.00107076
Level1_Metabolism.Level2_Carbohydrate_metabolism.Level3_Fructose_and_mannose_metabolism	4.9566			-
Level1_Metabolism.Level2_Lipid_metabolism.Level3_Synthesis_and_degradation_of_ketone_bodies	4.60004	CCOS	3.9089	5.75805e-09
Level1_Organismal_Systems.Level2_Endocrine_system.Level3_Renin_angiotensin_system	0			-
Level1_Metabolism.Level2_Amino_acid_metabolism.Level3_Tyrosine_metabolism	4.47239			-
Level1_Metabolism.Level2_Amino_acid_metabolism.Level3_Valine_leucine_and_isoleucine_biosynthesis	5.34547	CCOS	4.11588	1.00438e-15
Level1_Metabolism.Level2_Metabolism_of_other_amino_acids.Level3_beta_Alanine_metabolism	4.36276			-
Level1_Metabolism.Level2_Lipid_metabolism.Level3_Biosynthesis_of_unsaturated_fatty_acids	4.49514			-
Level1_Metabolism.Level2_Metabolism_of_other_amino_acids.Level3_Cyanoamino_acid_metabolism	4.43159			-
Level1_Organismal_Systems.Level2_Endocrine_system.Level3_Insulin_signaling_pathway	3.94879			-
Level1_Metabolism.Level2_Metabolism_of_cofactors_and_vitamins.Level3_Folate_biosynthesis	5.22901	CCO	3.99839	9.09709e-16
Level1_Metabolism.Level2_Xenobiotics_biodegradation_and_metabolism.Level3_Nitrotoluene_degradation	4.29163			-
Level1_Metabolism.Level2_Xenobiotics_biodegradation_and_metabolism.Level3_Bisphenol_degradation	3.24073			-
Level1_Metabolism.Level2_Lipid_metabolism.Level3_Fatty_acid_biosynthesis	5.26186	CCOS	3.81325	0.00783147
Level1_Genetic_Information_Processing.Level2_Replication_and_repair.Level3_Nucleotide_excision_repair	4.96065	CCO	3.41141	8.33205e-08
Level1_Metabolism.Level2_Lipid_metabolism.Level3_Glycerolipid_metabolism	4.64452	CCOS	3.36534	8.44479e-08
Level1_Metabolism.Level2_Carbohydrate_metabolism.Level3_Galactose_metabolism	4.9416			-
Level1_Metabolism.Level2_Amino_acid_metabolism.Level3_Lysine_biosynthesis	5.21146	CCOS	3.75713	2.25937e-11
Level1_Metabolism.Level2_Amino_acid_metabolism.Level3_Glycine_serine_and_threonine_metabolism	5.06891	CCO	3.14811	0.00197505
Level1_Metabolism.Level2_Metabolism_of_terpenoids_and_polyketides.Level3_Carotenoid_biosynthesis	3.4272			-
Level1_Metabolism.Level2_Xenobiotics_biodegradation_and_metabolism.Level3_Naphthalene_degradation	3.69776			-
Level1_Genetic_Information_Processing.Level2_Replication_and_repair.Level3_Homologous_recombination	5.24921	CCO	3.44558	7.9682e-11
Level1_Metabolism.Level2_Metabolism_of_cofactors_and_vitamins.Level3_Biotin_metabolism	5.15126			-
Level1_Environmental_Information_Processing.Level2_Signal_transduction.Level3_Two_component_system	4.39582	CCOS	3.30788	5.71924e-06
Level1_Metabolism.Level2_Energy_metabolism.Level3_Nitrogen_metabolism	4.84392	CCO	3.19144	0.000656233
Level1_Genetic_Information_Processing.Level2_Replication_and_repair.Level3_DNA_replication	5.15651			-
Level1_Metabolism.Level2_Xenobiotics_biodegradation_and_metabolism.Level3_Chloroalkane_and_chloroalkene_degradation	4.24644	CCOS	3.39079	0.0353663
Level1_Metabolism.Level2_Lipid_metabolism.Level3_Steroid_biosynthesis	2.07731			-
Level1_Genetic_Information_Processing.Level2_Replication_and_repair.Level3_Non_homologous_end_joining	2.03417			-
Level1_Genetic_Information_Processing.Level2_Folding_sorting_and_degradation.Level3_Sulfur_relay_system	4.97266	CCOS	3.97324	6.65657e-14
Level1_Cellular_Processes.Level2_Cell_growth_and_death.Level3_Cell_cycle_Caulobacter	5.24164	CCO	3.53512	4.83425e-09
Level1_Metabolism.Level2_Amino_acid_metabolism.Level3_Phenylalanine_metabolism	4.43369			-
Level1_Genetic_Information_Processing.Level2_Translation.Level3_Aminoacyl_tRNA_biosynthesis	5.28896			-
Level1_Metabolism.Level2_Glycan_biosynthesis_and_metabolism.Level3_Other_glycan_degradation	5.19448	CCO	4.47082	2.90903e-12
Level1_Metabolism.Level2_Amino_acid_metabolism.Level3_Lysine_degradation	4.23274	CCOS	3.09564	3.17636e-10
Level1_Cellular_Processes.Level2_Transport_and_catabolism.Level3_Peroxisome	4.4289			-
Level1_Human_Diseases.Level2_Infectious_diseases__Bacterial.Level3_Vibrio_cholerae_infection	2.06419			-
Level1_Metabolism.Level2_Carbohydrate_metabolism.Level3_Ascorbate_and_aldarate_metabolism	4.44809	CCOS	3.36778	0.000159125
Level1_Metabolism.Level2_Lipid_metabolism.Level3_Glycerophospholipid_metabolism	4.80177			-
Level1_Metabolism.Level2_Amino_acid_metabolism.Level3_Alanine_aspartate_and_glutamate_metabolism	5.20926	CCO	3.55949	9.54522e-06
Level1_Metabolism.Level2_Lipid_metabolism.Level3_Secondary_bile_acid_biosynthesis	3.85833			-
Level1_Metabolism.Level2_Xenobiotics_biodegradation_and_metabolism.Level3_Fluorobenzoate_degradation	2.7057			-
Level1_Metabolism.Level2_Glycan_biosynthesis_and_metabolism.Level3_Glycosphingolipid_biosynthesis_lacto_and_neolacto_series	0			-
Level1_Metabolism.Level2_Glycan_biosynthesis_and_metabolism.Level3_Peptidoglycan_biosynthesis	5.3405	CCO	3.75003	3.15946e-14
Level1_Metabolism.Level2_Nucleotide_metabolism.Level3_Purine_metabolism	5.01064			-
Level1_Metabolism.Level2_Lipid_metabolism.Level3_Arachidonic_acid_metabolism	3.6509			-
Level1_Metabolism.Level2_Metabolism_of_other_amino_acids.Level3_D_Arginine_and_D_ornithine_metabolism	4.59138			-
Level1_Metabolism.Level2_Metabolism_of_cofactors_and_vitamins.Level3_Thiamine_metabolism	5.18906	CCO	3.49623	0.000573879
Level1_Environmental_Information_Processing.Level2_Membrane_transport.Level3_Phosphotransferase_system_PTS	4.78282	CCOS	4.11305	1.84798e-09
Level1_Metabolism.Level2_Metabolism_of_cofactors_and_vitamins.Level3_Porphyrin_and_chlorophyll_metabolism	4.92804	CCOS	3.7714	0.00425796
