# Supplementary material for: Dynamic changes of Bacterial Microbiomes in Oropharynx during Infection and Recovery of COVID-19 Omicron Variant
Source: PLoS Pathog. 2024 Apr 3;20(4):e1012075. doi: 10.1371/journal.ppat.1012075 (PMC10990182; doi:10.1371/journal.ppat.1012075)
Supplement: S38 Table — (XLSX) [file ppat.1012075.s045.xlsx]

## Sheet: Sheet1
S38 Table. The p value between 27 oropharyngeal OTUs and 6 clinical indicators of CCO (n=297) and HC (n=199) obtained by spearman correlation analysis
grp	subx	suby	x	y	Genus	rho	p	lcol	lwd	rank
WBC	-5	23.5	-0.5	27	OTU63 (Butyrivibrio)	-0.226461	3.20125e-05	1	#00CCCC	2
Neut#	-4	19	-0.5	27	OTU63 (Butyrivibrio)	-0.281628	1.88616e-07	1	#00CCCC	2
Eos#	-3	14.5	-0.5	27	OTU63 (Butyrivibrio)	-0.146443	0.00761626	1	#00CCCC	1
PLT	-2	10	-0.5	27	OTU63 (Butyrivibrio)	-0.134769	0.0141343	1	#00CCCC	1
ALB	-1	5.5	-0.5	27	OTU63 (Butyrivibrio)	-0.241896	8.56607e-06	1	#00CCCC	2
UREA	0	1	-0.5	27	OTU63 (Butyrivibrio)	-0.114278	0.0377052	1	#00CCCC	1
WBC	-5	23.5	0.5	26	OTU545 (Veillonella)	-0.143236	0.00906598	1	#00CCCC	1
Neut#	-4	19	0.5	26	OTU545 (Veillonella)	-0.172894	0.00159156	1	#00CCCC	1
Eos#	-3	14.5	0.5	26	OTU545 (Veillonella)	-0.225789	3.38334e-05	1	#00CCCC	2
PLT	-2	10	0.5	26	OTU545 (Veillonella)	-0.120172	0.028816	1	#00CCCC	1
ALB	-1	5.5	0.5	26	OTU545 (Veillonella)	-0.345662	1.0106e-10	1	#00CCCC	3
UREA	0	1	0.5	26	OTU545 (Veillonella)	-0.142039	0.00966679	1	#00CCCC	1
WBC	-5	23.5	1.5	25	OTU588 (Prevotella)	-0.190012	0.000509714	1	#00CCCC	1
Neut#	-4	19	1.5	25	OTU588 (Prevotella)	-0.231799	2.04966e-05	1	#00CCCC	2
Eos#	-3	14.5	1.5	25	OTU588 (Prevotella)	-0.187588	0.000602573	1	#00CCCC	1
PLT	-2	10	1.5	25	OTU588 (Prevotella)	-0.125516	0.022374	1	#00CCCC	1
ALB	-1	5.5	1.5	25	OTU588 (Prevotella)	-0.367192	5.28799e-12	1	#00CCCC	3
UREA	0	1	1.5	25	OTU588 (Prevotella)	-0.227573	2.91986e-05	1	#00CCCC	2
WBC	-5	23.5	2.5	24	OTU572 (Prevotella)	-0.175231	0.00137055	1	#00CCCC	1
Neut#	-4	19	2.5	24	OTU572 (Prevotella)	-0.22056	5.17644e-05	1	#00CCCC	2
Eos#	-3	14.5	2.5	24	OTU572 (Prevotella)	-0.223332	4.13702e-05	1	#00CCCC	2
PLT	-2	10	2.5	24	OTU572 (Prevotella)	-0.152155	0.00553875	1	#00CCCC	1
ALB	-1	5.5	2.5	24	OTU572 (Prevotella)	-0.339534	2.24835e-10	1	#00CCCC	3
UREA	0	1	2.5	24	OTU572 (Prevotella)	-0.181182	0.00092863	1	#00CCCC	1
WBC	-5	23.5	3.5	23	OTU736 (Prevotella)	-0.169383	0.00198564	1	#00CCCC	1
Neut#	-4	19	3.5	23	OTU736 (Prevotella)	-0.214441	8.407e-05	1	#00CCCC	2
Eos#	-3	14.5	3.5	23	OTU736 (Prevotella)	-0.192489	0.000428661	1	#00CCCC	1
PLT	-2	10	3.5	23	OTU736 (Prevotella)	-0.173991	0.00148403	1	#00CCCC	1
ALB	-1	5.5	3.5	23	OTU736 (Prevotella)	-0.370455	3.31557e-12	1	#00CCCC	3
UREA	0	1	3.5	23	OTU736 (Prevotella)	-0.178356	0.0011189	1	#00CCCC	1
WBC	-5	23.5	4.5	22	OTU360 (Prevotella)	-0.143867	0.00876256	1	#00CCCC	1
Neut#	-4	19	4.5	22	OTU360 (Prevotella)	-0.191915	0.000446299	1	#00CCCC	1
Eos#	-3	14.5	4.5	22	OTU360 (Prevotella)	-0.21071	0.000112238	1	#00CCCC	2
PLT	-2	10	4.5	22	OTU360 (Prevotella)	-0.201872	0.000218177	1	#00CCCC	2
ALB	-1	5.5	4.5	22	OTU360 (Prevotella)	-0.365267	6.94689e-12	1	#00CCCC	3
UREA	0	1	4.5	22	OTU360 (Prevotella)	-0.145793	0.00789207	1	#00CCCC	1
WBC	-5	23.5	5.5	21	OTU258 (Prevotella)	-0.159048	0.00371776	1	#00CCCC	1
Neut#	-4	19	5.5	21	OTU258 (Prevotella)	-0.209221	0.000125782	1	#00CCCC	2
Eos#	-3	14.5	5.5	21	OTU258 (Prevotella)	-0.151207	0.00584359	1	#00CCCC	1
PLT	-2	10	5.5	21	OTU258 (Prevotella)	-0.190226	0.000502189	1	#00CCCC	1
ALB	-1	5.5	5.5	21	OTU258 (Prevotella)	-0.346183	9.43501e-11	1	#00CCCC	3
UREA	0	1	5.5	21	OTU258 (Prevotella)	-0.137791	0.0120944	1	#00CCCC	1
WBC	-5	23.5	6.5	20	OTU553 (Neisseria)	-0.176764	0.00124117	1	#00CCCC	1
Neut#	-4	19	6.5	20	OTU553 (Neisseria)	-0.218564	6.07259e-05	1	#00CCCC	2
Eos#	-3	14.5	6.5	20	OTU553 (Neisseria)	-0.190504	0.000492564	1	#00CCCC	1
PLT	-2	10	6.5	20	OTU553 (Neisseria)	-0.15512	0.00467474	1	#00CCCC	1
ALB	-1	5.5	6.5	20	OTU553 (Neisseria)	-0.365796	6.44573e-12	1	#00CCCC	3
UREA	0	1	6.5	20	OTU553 (Neisseria)	-0.140624	0.0104224	1	#00CCCC	1
WBC	-5	23.5	7.5	19	OTU525 (Prevotella)	-0.152639	0.00538859	1	#00CCCC	1
Neut#	-4	19	7.5	19	OTU525 (Prevotella)	-0.190376	0.000496954	1	#00CCCC	1
Eos#	-3	14.5	7.5	19	OTU525 (Prevotella)	-0.173214	0.00155951	1	#00CCCC	1
PLT	-2	10	7.5	19	OTU525 (Prevotella)	-0.195243	0.000352709	1	#00CCCC	1
ALB	-1	5.5	7.5	19	OTU525 (Prevotella)	-0.326679	1.13778e-09	1	#00CCCC	3
UREA	0	1	7.5	19	OTU525 (Prevotella)	-0.157547	0.00406026	1	#00CCCC	1
WBC	-5	23.5	8.5	18	OTU533 (Prevotella)	-0.120351	0.0285765	1	#00CCCC	1
Neut#	-4	19	8.5	18	OTU533 (Prevotella)	-0.178484	0.00110956	1	#00CCCC	1
Eos#	-3	14.5	8.5	18	OTU533 (Prevotella)	-0.106811	0.0522021	0	#00CCCC	1
PLT	-2	10	8.5	18	OTU533 (Prevotella)	-0.19671	0.000317564	1	#00CCCC	1
ALB	-1	5.5	8.5	18	OTU533 (Prevotella)	-0.279432	2.3674e-07	1	#00CCCC	2
UREA	0	1	8.5	18	OTU533 (Prevotella)	-0.0685448	0.21357	0	#00CCCC	0
WBC	-5	23.5	9.5	17	OTU257 (Prevotella)	-0.127185	0.020636	1	#00CCCC	1
Neut#	-4	19	9.5	17	OTU257 (Prevotella)	-0.167329	0.00225557	1	#00CCCC	1
Eos#	-3	14.5	9.5	17	OTU257 (Prevotella)	-0.140591	0.0104409	1	#00CCCC	1
PLT	-2	10	9.5	17	OTU257 (Prevotella)	-0.175848	0.00131709	1	#00CCCC	1
ALB	-1	5.5	9.5	17	OTU257 (Prevotella)	-0.304551	1.56081e-08	1	#00CCCC	3
UREA	0	1	9.5	17	OTU257 (Prevotella)	-0.125172	0.0227473	1	#00CCCC	1
WBC	-5	23.5	10.5	16	OTU991 (Lactobacillales_unclassified)	-0.0615755	0.263956	0	#00CCCC	0
Neut#	-4	19	10.5	16	OTU991 (Lactobacillales_unclassified)	-0.121747	0.0267694	1	#00CCCC	1
Eos#	-3	14.5	10.5	16	OTU991 (Lactobacillales_unclassified)	-0.0990095	0.0720301	0	#00CCCC	0
PLT	-2	10	10.5	16	OTU991 (Lactobacillales_unclassified)	-0.126323	0.021518	1	#00CCCC	1
ALB	-1	5.5	10.5	16	OTU991 (Lactobacillales_unclassified)	-0.214341	8.47257e-05	1	#00CCCC	2
UREA	0	1	10.5	16	OTU991 (Lactobacillales_unclassified)	-0.0865382	0.116085	0	#00CCCC	0
WBC	-5	23.5	11.5	15	OTU78 (Johnsonella)	0.210034	0.000118214	1	#FF8E8A	2
Neut#	-4	19	11.5	15	OTU78 (Johnsonella)	0.247685	5.10483e-06	1	#FF8E8A	2
Eos#	-3	14.5	11.5	15	OTU78 (Johnsonella)	0.181292	0.0009219	1	#FF8E8A	1
PLT	-2	10	11.5	15	OTU78 (Johnsonella)	0.156757	0.00425187	1	#FF8E8A	1
ALB	-1	5.5	11.5	15	OTU78 (Johnsonella)	0.3954	7.81597e-14	1	#FF8E8A	3
UREA	0	1	11.5	15	OTU78 (Johnsonella)	0.227596	2.91424e-05	1	#FF8E8A	2
WBC	-5	23.5	12.5	14	OTU48 (Campylobacter)	0.14854	0.00678407	1	#FF8E8A	1
Neut#	-4	19	12.5	14	OTU48 (Campylobacter)	0.196325	0.000326463	1	#FF8E8A	1
Eos#	-3	14.5	12.5	14	OTU48 (Campylobacter)	0.169878	0.0019252	1	#FF8E8A	1
PLT	-2	10	12.5	14	OTU48 (Campylobacter)	0.132967	0.0154891	1	#FF8E8A	1
ALB	-1	5.5	12.5	14	OTU48 (Campylobacter)	0.282879	1.65555e-07	1	#FF8E8A	2
UREA	0	1	12.5	14	OTU48 (Campylobacter)	0.260658	1.52686e-06	1	#FF8E8A	2
WBC	-5	23.5	13.5	13	OTU28 (Rothia)	0.226901	3.08693e-05	1	#FF8E8A	2
Neut#	-4	19	13.5	13	OTU28 (Rothia)	0.269578	6.4091e-07	1	#FF8E8A	2
Eos#	-3	14.5	13.5	13	OTU28 (Rothia)	0.136343	0.0130369	1	#FF8E8A	1
PLT	-2	10	13.5	13	OTU28 (Rothia)	0.22702	3.05668e-05	1	#FF8E8A	2
ALB	-1	5.5	13.5	13	OTU28 (Rothia)	0.331161	6.51942e-10	1	#FF8E8A	3
UREA	0	1	13.5	13	OTU28 (Rothia)	0.107561	0.0505625	0	#FF8E8A	1
WBC	-5	23.5	14.5	12	OTU89 (Actinomycetaceae_F0332)	0.153802	0.00504259	1	#FF8E8A	1
Neut#	-4	19	14.5	12	OTU89 (Actinomycetaceae_F0332)	0.203288	0.000196511	1	#FF8E8A	2
Eos#	-3	14.5	14.5	12	OTU89 (Actinomycetaceae_F0332)	0.143186	0.00909006	1	#FF8E8A	1
PLT	-2	10	14.5	12	OTU89 (Actinomycetaceae_F0332)	0.213839	8.81146e-05	1	#FF8E8A	2
ALB	-1	5.5	14.5	12	OTU89 (Actinomycetaceae_F0332)	0.253052	3.12281e-06	1	#FF8E8A	2
UREA	0	1	14.5	12	OTU89 (Actinomycetaceae_F0332)	0.0633026	0.250769	0	#FF8E8A	0
WBC	-5	23.5	15.5	11	OTU73 (Rhodococcus)	0.220951	5.01603e-05	1	#FF8E8A	2
Neut#	-4	19	15.5	11	OTU73 (Rhodococcus)	0.278827	2.51963e-07	1	#FF8E8A	2
Eos#	-3	14.5	15.5	11	OTU73 (Rhodococcus)	0.213706	8.90321e-05	1	#FF8E8A	2
PLT	-2	10	15.5	11	OTU73 (Rhodococcus)	0.318982	2.89878e-09	1	#FF8E8A	3
ALB	-1	5.5	15.5	11	OTU73 (Rhodococcus)	0.50028	0	1	#FF8E8A	5
UREA	0	1	15.5	11	OTU73 (Rhodococcus)	0.111755	0.0421656	1	#FF8E8A	1
WBC	-5	23.5	16.5	10	OTU164 (Acinetobacter)	0.120506	0.0283714	1	#FF8E8A	1
Neut#	-4	19	16.5	10	OTU164 (Acinetobacter)	0.186332	0.000656624	1	#FF8E8A	1
Eos#	-3	14.5	16.5	10	OTU164 (Acinetobacter)	0.140401	0.0105464	1	#FF8E8A	1
PLT	-2	10	16.5	10	OTU164 (Acinetobacter)	0.158338	0.00387632	1	#FF8E8A	1
ALB	-1	5.5	16.5	10	OTU164 (Acinetobacter)	0.345323	1.0568e-10	1	#FF8E8A	3
UREA	0	1	16.5	10	OTU164 (Acinetobacter)	0.122442	0.0259076	1	#FF8E8A	1
WBC	-5	23.5	17.5	9	OTU104 (Prevotella)	0.0783809	0.154791	0	#FF8E8A	0
Neut#	-4	19	17.5	9	OTU104 (Prevotella)	0.155513	0.00456998	1	#FF8E8A	1
Eos#	-3	14.5	17.5	9	OTU104 (Prevotella)	0.138594	0.0115979	1	#FF8E8A	1
PLT	-2	10	17.5	9	OTU104 (Prevotella)	0.122349	0.0260213	1	#FF8E8A	1
ALB	-1	5.5	17.5	9	OTU104 (Prevotella)	0.326223	1.20342e-09	1	#FF8E8A	3
UREA	0	1	17.5	9	OTU104 (Prevotella)	0.0959546	0.0813054	0	#FF8E8A	0
WBC	-5	23.5	18.5	8	OTU161 (Serratia)	0.140379	0.0105587	1	#FF8E8A	1
Neut#	-4	19	18.5	8	OTU161 (Serratia)	0.198939	0.000270371	1	#FF8E8A	1
Eos#	-3	14.5	18.5	8	OTU161 (Serratia)	0.168188	0.00213886	1	#FF8E8A	1
PLT	-2	10	18.5	8	OTU161 (Serratia)	0.150396	0.00611626	1	#FF8E8A	1
ALB	-1	5.5	18.5	8	OTU161 (Serratia)	0.355294	2.77516e-11	1	#FF8E8A	3
UREA	0	1	18.5	8	OTU161 (Serratia)	0.176334	0.00127626	1	#FF8E8A	1
WBC	-5	23.5	19.5	7	OTU87 (Fusicatenibacter)	0.125967	0.0218922	1	#FF8E8A	1
Neut#	-4	19	19.5	7	OTU87 (Fusicatenibacter)	0.193872	0.000388807	1	#FF8E8A	1
Eos#	-3	14.5	19.5	7	OTU87 (Fusicatenibacter)	0.171508	0.0017377	1	#FF8E8A	1
PLT	-2	10	19.5	7	OTU87 (Fusicatenibacter)	0.152077	0.00556316	1	#FF8E8A	1
ALB	-1	5.5	19.5	7	OTU87 (Fusicatenibacter)	0.329181	8.3475e-10	1	#FF8E8A	3
UREA	0	1	19.5	7	OTU87 (Fusicatenibacter)	0.0890057	0.106008	0	#FF8E8A	0
WBC	-5	23.5	20.5	6	OTU239 (Bacteroides)	0.127932	0.019897	1	#FF8E8A	1
Neut#	-4	19	20.5	6	OTU239 (Bacteroides)	0.189276	0.000536382	1	#FF8E8A	1
Eos#	-3	14.5	20.5	6	OTU239 (Bacteroides)	0.171371	0.00175282	1	#FF8E8A	1
PLT	-2	10	20.5	6	OTU239 (Bacteroides)	0.14346	0.00895708	1	#FF8E8A	1
ALB	-1	5.5	20.5	6	OTU239 (Bacteroides)	0.322196	1.9679e-09	1	#FF8E8A	3
UREA	0	1	20.5	6	OTU239 (Bacteroides)	0.102927	0.0614166	0	#FF8E8A	1
WBC	-5	23.5	21.5	5	OTU100 (Faecalibacterium)	0.1636	0.00283282	1	#FF8E8A	1
Neut#	-4	19	21.5	5	OTU100 (Faecalibacterium)	0.221207	4.91378e-05	1	#FF8E8A	2
Eos#	-3	14.5	21.5	5	OTU100 (Faecalibacterium)	0.208538	0.000132502	1	#FF8E8A	2
PLT	-2	10	21.5	5	OTU100 (Faecalibacterium)	0.227016	3.05766e-05	1	#FF8E8A	2
ALB	-1	5.5	21.5	5	OTU100 (Faecalibacterium)	0.415126	3.10862e-15	1	#FF8E8A	4
UREA	0	1	21.5	5	OTU100 (Faecalibacterium)	0.132934	0.0155151	1	#FF8E8A	1
WBC	-5	23.5	22.5	4	OTU129 (Bacteroides)	0.121524	0.0270518	1	#FF8E8A	1
Neut#	-4	19	22.5	4	OTU129 (Bacteroides)	0.182665	0.000841204	1	#FF8E8A	1
Eos#	-3	14.5	22.5	4	OTU129 (Bacteroides)	0.208627	0.000131606	1	#FF8E8A	2
PLT	-2	10	22.5	4	OTU129 (Bacteroides)	0.174002	0.00148303	1	#FF8E8A	1
ALB	-1	5.5	22.5	4	OTU129 (Bacteroides)	0.347542	7.88012e-11	1	#FF8E8A	3
UREA	0	1	22.5	4	OTU129 (Bacteroides)	0.128269	0.0195713	1	#FF8E8A	1
WBC	-5	23.5	23.5	3	OTU254 (Prevotella)	0.123399	0.0247586	1	#FF8E8A	1
Neut#	-4	19	23.5	3	OTU254 (Prevotella)	0.191766	0.000450984	1	#FF8E8A	1
Eos#	-3	14.5	23.5	3	OTU254 (Prevotella)	0.188395	0.000570038	1	#FF8E8A	1
PLT	-2	10	23.5	3	OTU254 (Prevotella)	0.153472	0.0051385	1	#FF8E8A	1
ALB	-1	5.5	23.5	3	OTU254 (Prevotella)	0.34648	9.07148e-11	1	#FF8E8A	3
UREA	0	1	23.5	3	OTU254 (Prevotella)	0.147594	0.00714885	1	#FF8E8A	1
WBC	-5	23.5	24.5	2	OTU27 (Lachnoanaerobaculum)	0.0773422	0.160349	0	#FF8E8A	0
Neut#	-4	19	24.5	2	OTU27 (Lachnoanaerobaculum)	0.11986	0.0292371	1	#FF8E8A	1
Eos#	-3	14.5	24.5	2	OTU27 (Lachnoanaerobaculum)	0.0838838	0.127748	0	#FF8E8A	0
PLT	-2	10	24.5	2	OTU27 (Lachnoanaerobaculum)	0.0998839	0.0695399	0	#FF8E8A	0
ALB	-1	5.5	24.5	2	OTU27 (Lachnoanaerobaculum)	0.255319	2.52914e-06	1	#FF8E8A	2
UREA	0	1	24.5	2	OTU27 (Lachnoanaerobaculum)	0.169988	0.00191201	1	#FF8E8A	1
WBC	-5	23.5	25.5	1	OTU49 (Lachnospiraceae_uncultured)	0.0616517	0.263364	0	#FF8E8A	0
Neut#	-4	19	25.5	1	OTU49 (Lachnospiraceae_uncultured)	0.0608396	0.269717	0	#FF8E8A	0
Eos#	-3	14.5	25.5	1	OTU49 (Lachnospiraceae_uncultured)	0.0895303	0.103957	0	#FF8E8A	0
PLT	-2	10	25.5	1	OTU49 (Lachnospiraceae_uncultured)	0.182125	0.000872156	1	#FF8E8A	1
ALB	-1	5.5	25.5	1	OTU49 (Lachnospiraceae_uncultured)	0.223973	3.92631e-05	1	#FF8E8A	2
UREA	0	1	25.5	1	OTU49 (Lachnospiraceae_uncultured)	0.0753231	0.171581	0	#FF8E8A	0
